# Supplementary material for: Copy number variants and selective sweeps in natural populations of the house mouse (Mus musculus domesticus)
Source: Front Genet. 2014 Jun 3;5:153. doi: 10.3389/fgene.2014.00153 (PMC4042557; doi:10.3389/fgene.2014.00153)
Supplement: Table S1 — List of all genes on the custom CGH microarray. [file DataSheet1.ZIP]

Archive with 7 entries (7 files):
- fgene.2014.00153 - Tables/Table 1.XLSX
- fgene.2014.00153 - Tables/Table 2.XLSX
- fgene.2014.00153 - Tables/Table 3.XLSX
- fgene.2014.00153 - Tables/Table 4.XLSX
- fgene.2014.00153 - Tables/Table 5.XLSX
- fgene.2014.00153 - Tables/Table 6.XLSX
- fgene.2014.00153 - Tables/Table 7.XLSX
