# Supplementary material for: Copy number variants and selective sweeps in natural populations of the house mouse (Mus musculus domesticus)
Source: Front Genet. 2014 Jun 3;5:153. doi: 10.3389/fgene.2014.00153 (PMC4042557; doi:10.3389/fgene.2014.00153)
Supplement: Table S1 — List of all genes on the custom CGH microarray. [file DataSheet1.ZIP › fgene.2014.00153 - Tables/Table 1.XLSX]

## Sheet: invariant_genes
Invariant genes on the CGH array
ENSMUSG00000000142
ENSMUSG00000000167
ENSMUSG00000000194
ENSMUSG00000000276
ENSMUSG00000000290
ENSMUSG00000000303
ENSMUSG00000000318
ENSMUSG00000000402
ENSMUSG00000000440
ENSMUSG00000000628
ENSMUSG00000000682
ENSMUSG00000000838
ENSMUSG00000000884
ENSMUSG00000000889
ENSMUSG00000000976
ENSMUSG00000000983
ENSMUSG00000001029
ENSMUSG00000001034
ENSMUSG00000001053
ENSMUSG00000001103
ENSMUSG00000001123
ENSMUSG00000001128
ENSMUSG00000001228
ENSMUSG00000001249
ENSMUSG00000001419
ENSMUSG00000001435
ENSMUSG00000001473
ENSMUSG00000001504
ENSMUSG00000001518
ENSMUSG00000001576
ENSMUSG00000001630
ENSMUSG00000001665
ENSMUSG00000001741
ENSMUSG00000001751
ENSMUSG00000001761
ENSMUSG00000001767
ENSMUSG00000001829
ENSMUSG00000001930
ENSMUSG00000001942
ENSMUSG00000001988
ENSMUSG00000002007
ENSMUSG00000002020
ENSMUSG00000002043
ENSMUSG00000002100
ENSMUSG00000002111
ENSMUSG00000002289
ENSMUSG00000002297
ENSMUSG00000002365
ENSMUSG00000002396
ENSMUSG00000002486
ENSMUSG00000030814
ENSMUSG00000031993
ENSMUSG00000039765
ENSMUSG00000029063
ENSMUSG00000001802
ENSMUSG00000040225
ENSMUSG00000032594
ENSMUSG00000040351
ENSMUSG00000024270
ENSMUSG00000039967
ENSMUSG00000002221
ENSMUSG00000019978
ENSMUSG00000027201
ENSMUSG00000002963
ENSMUSG00000039000
ENSMUSG00000046671
ENSMUSG00000025178
ENSMUSG00000032624
ENSMUSG00000035248
ENSMUSG00000031310
ENSMUSG00000021696
ENSMUSG00000061458
ENSMUSG00000024236
ENSMUSG00000002393
ENSMUSG00000022790
ENSMUSG00000024982
ENSMUSG00000025578
ENSMUSG00000000159
ENSMUSG00000060261
ENSMUSG00000033009
ENSMUSG00000039354
ENSMUSG00000051586
ENSMUSG00000041774
ENSMUSG00000027962
ENSMUSG00000066278
ENSMUSG00000069020
ENSMUSG00000049904
ENSMUSG00000030727
ENSMUSG00000032180
ENSMUSG00000038039
ENSMUSG00000083449
ENSMUSG00000056537
ENSMUSG00000038517
ENSMUSG00000032558
ENSMUSG00000028293
ENSMUSG00000025786
ENSMUSG00000030689
ENSMUSG00000027180
ENSMUSG00000038806
ENSMUSG00000015085
ENSMUSG00000049792
ENSMUSG00000004631
ENSMUSG00000032570
ENSMUSG00000038671
ENSMUSG00000025898
ENSMUSG00000027784
ENSMUSG00000031667
ENSMUSG00000073643
ENSMUSG00000024491
ENSMUSG00000014959
ENSMUSG00000025162
ENSMUSG00000019802
ENSMUSG00000032826
ENSMUSG00000068740
ENSMUSG00000038170
ENSMUSG00000003131
ENSMUSG00000026456
ENSMUSG00000005378
ENSMUSG00000045752
ENSMUSG00000040687
ENSMUSG00000068580
ENSMUSG00000059273
ENSMUSG00000029125
ENSMUSG00000020925
ENSMUSG00000021518
ENSMUSG00000020311
ENSMUSG00000026490
ENSMUSG00000017119
ENSMUSG00000029144
ENSMUSG00000028889
ENSMUSG00000026464
ENSMUSG00000026867
ENSMUSG00000031823
ENSMUSG00000042272
ENSMUSG00000021731
ENSMUSG00000061603
ENSMUSG00000026153
ENSMUSG00000000439
ENSMUSG00000064254
ENSMUSG00000036782
ENSMUSG00000029466
ENSMUSG00000001100
ENSMUSG00000029053
ENSMUSG00000044894
ENSMUSG00000042111
ENSMUSG00000028988
ENSMUSG00000000627
ENSMUSG00000020523
ENSMUSG00000026926
ENSMUSG00000054814
ENSMUSG00000027581
ENSMUSG00000020321
ENSMUSG00000030718
ENSMUSG00000047459
ENSMUSG00000029467
ENSMUSG00000031633
ENSMUSG00000031812
ENSMUSG00000014504
ENSMUSG00000051343
ENSMUSG00000035901
ENSMUSG00000014856
ENSMUSG00000032336
ENSMUSG00000068742
ENSMUSG00000028478
ENSMUSG00000037852
ENSMUSG00000004667
ENSMUSG00000019087
ENSMUSG00000038429
ENSMUSG00000020859
ENSMUSG00000020850
ENSMUSG00000022663
ENSMUSG00000044349
ENSMUSG00000053192
ENSMUSG00000032458
ENSMUSG00000036299
ENSMUSG00000001783
ENSMUSG00000047126
ENSMUSG00000031818
ENSMUSG00000002767
ENSMUSG00000014177
ENSMUSG00000005625
ENSMUSG00000018770
ENSMUSG00000014294
ENSMUSG00000036564
ENSMUSG00000023456
ENSMUSG00000028218
ENSMUSG00000038462
ENSMUSG00000033629
ENSMUSG00000018567
ENSMUSG00000040731
ENSMUSG00000015149
ENSMUSG00000029404
ENSMUSG00000021087
ENSMUSG00000027245
ENSMUSG00000028127
ENSMUSG00000029632
ENSMUSG00000020180
ENSMUSG00000036371
ENSMUSG00000027706
ENSMUSG00000002797
ENSMUSG00000014351
ENSMUSG00000031787
ENSMUSG00000033557
ENSMUSG00000038775
ENSMUSG00000073070
ENSMUSG00000003929
ENSMUSG00000028101
ENSMUSG00000032913
ENSMUSG00000059142
ENSMUSG00000025129
ENSMUSG00000049086
ENSMUSG00000036022
ENSMUSG00000011158
ENSMUSG00000038836
ENSMUSG00000078521
ENSMUSG00000041258
ENSMUSG00000056493
ENSMUSG00000022672
ENSMUSG00000020439
ENSMUSG00000042790
ENSMUSG00000049799
ENSMUSG00000033826
ENSMUSG00000039768
ENSMUSG00000078580
ENSMUSG00000004127
ENSMUSG00000026857
ENSMUSG00000032413
ENSMUSG00000000693
ENSMUSG00000030092
ENSMUSG00000073838
ENSMUSG00000015093
ENSMUSG00000001376
ENSMUSG00000032000
ENSMUSG00000028453
ENSMUSG00000038709
ENSMUSG00000004462
ENSMUSG00000043602
ENSMUSG00000023828
ENSMUSG00000036067
ENSMUSG00000074604
ENSMUSG00000017309
ENSMUSG00000027677
ENSMUSG00000035770
ENSMUSG00000052450
ENSMUSG00000042200
ENSMUSG00000070806
ENSMUSG00000048550
ENSMUSG00000029627
ENSMUSG00000058046
ENSMUSG00000029550
ENSMUSG00000041775
ENSMUSG00000037262
ENSMUSG00000054517
ENSMUSG00000042105
ENSMUSG00000015335
ENSMUSG00000035711
ENSMUSG00000032175
ENSMUSG00000017801
ENSMUSG00000036208
ENSMUSG00000052139
ENSMUSG00000019188
ENSMUSG00000049577
ENSMUSG00000021557
ENSMUSG00000051351
ENSMUSG00000031021
ENSMUSG00000024539
ENSMUSG00000018209
ENSMUSG00000000686
ENSMUSG00000024325
ENSMUSG00000038623
ENSMUSG00000020604
ENSMUSG00000036097
ENSMUSG00000034793
ENSMUSG00000025607
ENSMUSG00000023118
ENSMUSG00000027130
ENSMUSG00000033352
ENSMUSG00000005907
ENSMUSG00000000827
ENSMUSG00000020232
ENSMUSG00000045594
ENSMUSG00000060681
ENSMUSG00000029687
ENSMUSG00000075376
ENSMUSG00000029389
ENSMUSG00000061461
ENSMUSG00000042502
ENSMUSG00000033732
ENSMUSG00000029461
ENSMUSG00000017288
ENSMUSG00000035569
ENSMUSG00000004626
ENSMUSG00000038290
ENSMUSG00000029505
ENSMUSG00000074994
ENSMUSG00000039908
ENSMUSG00000043831
ENSMUSG00000005089
ENSMUSG00000024978
ENSMUSG00000001924
ENSMUSG00000038383
ENSMUSG00000024853
ENSMUSG00000026223
ENSMUSG00000038324
ENSMUSG00000021650
ENSMUSG00000062234
ENSMUSG00000017776
ENSMUSG00000014551
ENSMUSG00000012535
ENSMUSG00000025451
ENSMUSG00000073520
ENSMUSG00000028670
ENSMUSG00000019777
ENSMUSG00000020366
ENSMUSG00000022540
ENSMUSG00000061028
ENSMUSG00000030965
ENSMUSG00000042508
ENSMUSG00000061950
ENSMUSG00000022779
ENSMUSG00000013858
ENSMUSG00000028898
ENSMUSG00000020154
ENSMUSG00000042572
ENSMUSG00000020818
ENSMUSG00000019883
ENSMUSG00000038416
ENSMUSG00000053799
ENSMUSG00000036087
ENSMUSG00000054874
ENSMUSG00000039183
ENSMUSG00000052707
ENSMUSG00000030822
ENSMUSG00000025354
ENSMUSG00000015013
ENSMUSG00000028647
ENSMUSG00000016756
ENSMUSG00000074238
ENSMUSG00000018707
ENSMUSG00000015961
ENSMUSG00000020631
ENSMUSG00000034560
ENSMUSG00000038708
ENSMUSG00000046139
ENSMUSG00000035949
ENSMUSG00000027187
ENSMUSG00000028419
ENSMUSG00000003380
ENSMUSG00000020459
ENSMUSG00000029260
ENSMUSG00000006373
ENSMUSG00000015291
ENSMUSG00000019804
ENSMUSG00000040532
ENSMUSG00000024386
ENSMUSG00000000088
ENSMUSG00000024146
ENSMUSG00000046516
ENSMUSG00000030120
ENSMUSG00000023070
ENSMUSG00000068823
ENSMUSG00000028692
ENSMUSG00000024048
ENSMUSG00000001663
ENSMUSG00000024646
ENSMUSG00000036880
ENSMUSG00000025934
ENSMUSG00000017344
ENSMUSG00000021606
ENSMUSG00000028138
ENSMUSG00000029368
ENSMUSG00000029455
ENSMUSG00000031696
ENSMUSG00000016319
ENSMUSG00000037152
ENSMUSG00000015092
ENSMUSG00000027879
ENSMUSG00000029036
ENSMUSG00000031068
ENSMUSG00000005610
ENSMUSG00000025580
ENSMUSG00000028405
ENSMUSG00000019837
ENSMUSG00000016252
ENSMUSG00000017781
ENSMUSG00000054545
ENSMUSG00000031782
ENSMUSG00000025347
ENSMUSG00000037710
ENSMUSG00000019795
ENSMUSG00000028719
ENSMUSG00000002769
ENSMUSG00000026509
ENSMUSG00000024002
ENSMUSG00000042500
ENSMUSG00000000739
ENSMUSG00000052605
ENSMUSG00000037795
ENSMUSG00000032232
ENSMUSG00000021589
ENSMUSG00000026761
ENSMUSG00000036712
ENSMUSG00000058291
ENSMUSG00000024899
ENSMUSG00000050192
ENSMUSG00000042320
ENSMUSG00000020964
ENSMUSG00000021621
ENSMUSG00000035683
ENSMUSG00000012640
ENSMUSG00000028668
ENSMUSG00000020413
ENSMUSG00000030180
ENSMUSG00000058298
ENSMUSG00000028629
ENSMUSG00000037600
ENSMUSG00000023940
ENSMUSG00000074457
ENSMUSG00000037730
ENSMUSG00000062590
ENSMUSG00000002910
ENSMUSG00000014355
ENSMUSG00000020170
ENSMUSG00000020427
ENSMUSG00000050812
ENSMUSG00000024867
ENSMUSG00000041287
ENSMUSG00000027708
ENSMUSG00000002249
ENSMUSG00000038241
ENSMUSG00000026596
ENSMUSG00000036450
ENSMUSG00000025138
ENSMUSG00000031661
ENSMUSG00000039148
ENSMUSG00000029167
ENSMUSG00000031659
ENSMUSG00000027478
ENSMUSG00000031775
ENSMUSG00000038840
ENSMUSG00000027276
ENSMUSG00000058318
ENSMUSG00000033671
ENSMUSG00000037286
ENSMUSG00000027652
ENSMUSG00000021266
ENSMUSG00000030722
ENSMUSG00000042429
ENSMUSG00000005698
ENSMUSG00000029552
ENSMUSG00000033628
ENSMUSG00000027806
ENSMUSG00000038570
ENSMUSG00000048429
ENSMUSG00000063870
ENSMUSG00000006273
ENSMUSG00000041426
ENSMUSG00000025417
ENSMUSG00000019849
ENSMUSG00000031586
ENSMUSG00000022525
ENSMUSG00000021224
ENSMUSG00000079165
ENSMUSG00000037720
ENSMUSG00000018395
ENSMUSG00000040734
ENSMUSG00000040481
ENSMUSG00000068040
ENSMUSG00000042613
ENSMUSG00000033253
ENSMUSG00000029056
ENSMUSG00000020805
ENSMUSG00000063904
ENSMUSG00000029502
ENSMUSG00000019826
ENSMUSG00000028334
ENSMUSG00000049401
ENSMUSG00000021481
ENSMUSG00000031575
ENSMUSG00000017291
ENSMUSG00000031221
ENSMUSG00000030083
ENSMUSG00000026618
ENSMUSG00000003518
ENSMUSG00000058729
ENSMUSG00000043683
ENSMUSG00000051451
ENSMUSG00000014074
ENSMUSG00000018238
ENSMUSG00000062822
ENSMUSG00000079179
ENSMUSG00000013622
ENSMUSG00000025288
ENSMUSG00000001909
ENSMUSG00000054966
ENSMUSG00000021067
ENSMUSG00000025785
ENSMUSG00000020131
ENSMUSG00000026603
ENSMUSG00000028743
ENSMUSG00000069633
ENSMUSG00000019428
ENSMUSG00000039047
ENSMUSG00000024732
ENSMUSG00000028718
ENSMUSG00000024660
ENSMUSG00000039176
ENSMUSG00000039485
ENSMUSG00000030035
ENSMUSG00000020328
ENSMUSG00000031182
ENSMUSG00000070284
ENSMUSG00000061232
ENSMUSG00000021149
ENSMUSG00000038860
ENSMUSG00000036646
ENSMUSG00000041354
ENSMUSG00000024218
ENSMUSG00000038260
ENSMUSG00000031323
ENSMUSG00000030605
ENSMUSG00000002844
ENSMUSG00000023911
ENSMUSG00000034031
ENSMUSG00000027502
ENSMUSG00000047139
ENSMUSG00000004018
ENSMUSG00000020288
ENSMUSG00000029141
ENSMUSG00000038502
ENSMUSG00000004356
ENSMUSG00000034789
ENSMUSG00000039456
ENSMUSG00000021709
ENSMUSG00000057522
ENSMUSG00000023930
ENSMUSG00000008348
ENSMUSG00000022752
ENSMUSG00000026558
ENSMUSG00000031027
ENSMUSG00000023286
ENSMUSG00000037916
ENSMUSG00000050553
ENSMUSG00000001948
ENSMUSG00000022964
ENSMUSG00000078577
ENSMUSG00000040629
ENSMUSG00000010538
ENSMUSG00000059518
ENSMUSG00000046957
ENSMUSG00000053375
ENSMUSG00000005483
ENSMUSG00000026049
ENSMUSG00000051736
ENSMUSG00000020622
ENSMUSG00000024973
ENSMUSG00000048416
ENSMUSG00000023467
ENSMUSG00000030663
ENSMUSG00000051276
ENSMUSG00000024350
ENSMUSG00000022322
ENSMUSG00000020389
ENSMUSG00000002102
ENSMUSG00000028441
ENSMUSG00000045942
ENSMUSG00000031765
ENSMUSG00000031893
ENSMUSG00000027012
ENSMUSG00000026182
ENSMUSG00000004843
ENSMUSG00000024392
ENSMUSG00000030137
ENSMUSG00000027442
ENSMUSG00000024335
ENSMUSG00000027702
ENSMUSG00000029909
ENSMUSG00000027282
ENSMUSG00000040850
ENSMUSG00000021012
ENSMUSG00000047446
ENSMUSG00000008822
ENSMUSG00000025724

## Sheet: differentially_expressed_genes
Differentially expressed genes on the CGH array
ENSMUSG00000079881
ENSMUSG00000026469
ENSMUSG00000027438
ENSMUSG00000032092
ENSMUSG00000039585
ENSMUSG00000032611
ENSMUSG00000031971
ENSMUSG00000032515
ENSMUSG00000012429
ENSMUSG00000027274
ENSMUSG00000036160
ENSMUSG00000031628
ENSMUSG00000038080
ENSMUSG00000014907
ENSMUSG00000028885
ENSMUSG00000020362
ENSMUSG00000014748
ENSMUSG00000056153
ENSMUSG00000017548
ENSMUSG00000046378
ENSMUSG00000028744
ENSMUSG00000024168
ENSMUSG00000079869
ENSMUSG00000020482
ENSMUSG00000007476
ENSMUSG00000076437
ENSMUSG00000005615
ENSMUSG00000041623
ENSMUSG00000033998
ENSMUSG00000022807
ENSMUSG00000030930
ENSMUSG00000040242
ENSMUSG00000037461
ENSMUSG00000028860
ENSMUSG00000029642
ENSMUSG00000024537
ENSMUSG00000046982
ENSMUSG00000027375
ENSMUSG00000062202
ENSMUSG00000052137
ENSMUSG00000026975
ENSMUSG00000017713
ENSMUSG00000021337
ENSMUSG00000000861
ENSMUSG00000028195
ENSMUSG00000024521
ENSMUSG00000030108
ENSMUSG00000021596
ENSMUSG00000042363
ENSMUSG00000001773
ENSMUSG00000032115
ENSMUSG00000038007
ENSMUSG00000050010
ENSMUSG00000023905
ENSMUSG00000021190
ENSMUSG00000043572
ENSMUSG00000005667
ENSMUSG00000027889
ENSMUSG00000001627
ENSMUSG00000052459
ENSMUSG00000053907
ENSMUSG00000022913
ENSMUSG00000021032
ENSMUSG00000041180
ENSMUSG00000027408
ENSMUSG00000073422
ENSMUSG00000051390
ENSMUSG00000038173
ENSMUSG00000026349
ENSMUSG00000036977
ENSMUSG00000022853
ENSMUSG00000031931
ENSMUSG00000022960
ENSMUSG00000001120
ENSMUSG00000027007
ENSMUSG00000019433
ENSMUSG00000036391
ENSMUSG00000036986
ENSMUSG00000030790
ENSMUSG00000049154
ENSMUSG00000004897
ENSMUSG00000034744
ENSMUSG00000078453
ENSMUSG00000032477
ENSMUSG00000030220
ENSMUSG00000042694
ENSMUSG00000002804
ENSMUSG00000079550
ENSMUSG00000036908
ENSMUSG00000018377
ENSMUSG00000043872
ENSMUSG00000022948
ENSMUSG00000029253
ENSMUSG00000021096
ENSMUSG00000031534
ENSMUSG00000032606
ENSMUSG00000026644
ENSMUSG00000021125
ENSMUSG00000046201
ENSMUSG00000046546
ENSMUSG00000023391
ENSMUSG00000040794
ENSMUSG00000037818
ENSMUSG00000047617
ENSMUSG00000037266
ENSMUSG00000027166
ENSMUSG00000035228
ENSMUSG00000027854
ENSMUSG00000043019
ENSMUSG00000027669
ENSMUSG00000028861
ENSMUSG00000050936
ENSMUSG00000044674
ENSMUSG00000073599
ENSMUSG00000037254
ENSMUSG00000037940
ENSMUSG00000031382
ENSMUSG00000044345
ENSMUSG00000052713
ENSMUSG00000079434
ENSMUSG00000038121
ENSMUSG00000027316
ENSMUSG00000031485
ENSMUSG00000025505
ENSMUSG00000038916
ENSMUSG00000053398
ENSMUSG00000003273
ENSMUSG00000028680
ENSMUSG00000026355
ENSMUSG00000034157
ENSMUSG00000030393
ENSMUSG00000035725
ENSMUSG00000020415
ENSMUSG00000035329
ENSMUSG00000046008
ENSMUSG00000002103
ENSMUSG00000030870
ENSMUSG00000030619
ENSMUSG00000017561
ENSMUSG00000036138
ENSMUSG00000006575
ENSMUSG00000006021
ENSMUSG00000026556
ENSMUSG00000033863
ENSMUSG00000060862
ENSMUSG00000025268
ENSMUSG00000055633
ENSMUSG00000029246
ENSMUSG00000034116
ENSMUSG00000052479
ENSMUSG00000043614
ENSMUSG00000024013
ENSMUSG00000029513
ENSMUSG00000021532
ENSMUSG00000049507
ENSMUSG00000054850
ENSMUSG00000038069
ENSMUSG00000037958
ENSMUSG00000075296
ENSMUSG00000037196
ENSMUSG00000030431
ENSMUSG00000020409
ENSMUSG00000038848
ENSMUSG00000032757
ENSMUSG00000074794
ENSMUSG00000018752
ENSMUSG00000020142
ENSMUSG00000033429
ENSMUSG00000017421
ENSMUSG00000048387
ENSMUSG00000037103
ENSMUSG00000006127
ENSMUSG00000047368
ENSMUSG00000030847
ENSMUSG00000034958
ENSMUSG00000030103
ENSMUSG00000047036
ENSMUSG00000025155
ENSMUSG00000032803
ENSMUSG00000032373
ENSMUSG00000041958
ENSMUSG00000021133
ENSMUSG00000031636
ENSMUSG00000056260
ENSMUSG00000010067
ENSMUSG00000006494
ENSMUSG00000026791
ENSMUSG00000039671
ENSMUSG00000054072
ENSMUSG00000001039
ENSMUSG00000024231
ENSMUSG00000025534
ENSMUSG00000005897
ENSMUSG00000024776
ENSMUSG00000026457
ENSMUSG00000020908
ENSMUSG00000046160
ENSMUSG00000010122
ENSMUSG00000019718
ENSMUSG00000021193
ENSMUSG00000040565
ENSMUSG00000034957
ENSMUSG00000014905
ENSMUSG00000022781
ENSMUSG00000046361
ENSMUSG00000008167
ENSMUSG00000022508
ENSMUSG00000078970
ENSMUSG00000005892
ENSMUSG00000043190
ENSMUSG00000045377
ENSMUSG00000003411
ENSMUSG00000000295
ENSMUSG00000020070
ENSMUSG00000025318
ENSMUSG00000029810
ENSMUSG00000028330
ENSMUSG00000030307
ENSMUSG00000035984
ENSMUSG00000020284
ENSMUSG00000031665
ENSMUSG00000044783
ENSMUSG00000029638
ENSMUSG00000033454
ENSMUSG00000003423
ENSMUSG00000045903
ENSMUSG00000034210
ENSMUSG00000042700
ENSMUSG00000028521
ENSMUSG00000053286
ENSMUSG00000066357
ENSMUSG00000031770
ENSMUSG00000033174
ENSMUSG00000027575
ENSMUSG00000029755
ENSMUSG00000046722
ENSMUSG00000050373
ENSMUSG00000040713
ENSMUSG00000004446
ENSMUSG00000017802
ENSMUSG00000028187
ENSMUSG00000038034
ENSMUSG00000028626
ENSMUSG00000028931
ENSMUSG00000030869
ENSMUSG00000063172
ENSMUSG00000019916
ENSMUSG00000026482
ENSMUSG00000057554
ENSMUSG00000056666
ENSMUSG00000041341
ENSMUSG00000034575
ENSMUSG00000044337
ENSMUSG00000033294
ENSMUSG00000046010
ENSMUSG00000003033
ENSMUSG00000037972
ENSMUSG00000003382
ENSMUSG00000032551
ENSMUSG00000025245
ENSMUSG00000047539
ENSMUSG00000026496
ENSMUSG00000039461
ENSMUSG00000028771
ENSMUSG00000030342
ENSMUSG00000031734
ENSMUSG00000033624
ENSMUSG00000031864
ENSMUSG00000020423
ENSMUSG00000037253
ENSMUSG00000049421
ENSMUSG00000070822
ENSMUSG00000071860
ENSMUSG00000073423
ENSMUSG00000043461
ENSMUSG00000031403
ENSMUSG00000056938
ENSMUSG00000032396
ENSMUSG00000038212
ENSMUSG00000039246
ENSMUSG00000049305
ENSMUSG00000025931
ENSMUSG00000039826
ENSMUSG00000057649
ENSMUSG00000024911
ENSMUSG00000038550
ENSMUSG00000036599
ENSMUSG00000027531
ENSMUSG00000020038
ENSMUSG00000050541
ENSMUSG00000079017
ENSMUSG00000031604
ENSMUSG00000040813
ENSMUSG00000025189
ENSMUSG00000039904
ENSMUSG00000027238
ENSMUSG00000019303
ENSMUSG00000021257
ENSMUSG00000015202
ENSMUSG00000062937
ENSMUSG00000030264
ENSMUSG00000027577
ENSMUSG00000039725
ENSMUSG00000038642
ENSMUSG00000020876
ENSMUSG00000063145
ENSMUSG00000059482
ENSMUSG00000021265
ENSMUSG00000045664
ENSMUSG00000037843
ENSMUSG00000059144
ENSMUSG00000040738
ENSMUSG00000023235
ENSMUSG00000032356
ENSMUSG00000036585
ENSMUSG00000073639
ENSMUSG00000021365
ENSMUSG00000026365
ENSMUSG00000021385
ENSMUSG00000036430
ENSMUSG00000036854
ENSMUSG00000057421
ENSMUSG00000009293
ENSMUSG00000043061
ENSMUSG00000068122
ENSMUSG00000048355
ENSMUSG00000033715
ENSMUSG00000067365
ENSMUSG00000034675
ENSMUSG00000026921
ENSMUSG00000022519
ENSMUSG00000028982
ENSMUSG00000048787
ENSMUSG00000052656
ENSMUSG00000020074
ENSMUSG00000033781
ENSMUSG00000038064
ENSMUSG00000041846
ENSMUSG00000005583
ENSMUSG00000074170
ENSMUSG00000022756
ENSMUSG00000031245
ENSMUSG00000054165
ENSMUSG00000039515
ENSMUSG00000026826
ENSMUSG00000055202
ENSMUSG00000047213
ENSMUSG00000062619
ENSMUSG00000038059
ENSMUSG00000024012
ENSMUSG00000036202
ENSMUSG00000016526
ENSMUSG00000047415
ENSMUSG00000045733
ENSMUSG00000019951
ENSMUSG00000055116
ENSMUSG00000039117
ENSMUSG00000038844
ENSMUSG00000069094
ENSMUSG00000004207
ENSMUSG00000030652
ENSMUSG00000030086
ENSMUSG00000063564
ENSMUSG00000026767
ENSMUSG00000019528
ENSMUSG00000018698
ENSMUSG00000031932
ENSMUSG00000033207
ENSMUSG00000055612
ENSMUSG00000072734
ENSMUSG00000069520
ENSMUSG00000020411
ENSMUSG00000042348
ENSMUSG00000020990
ENSMUSG00000024176
ENSMUSG00000018572
ENSMUSG00000050063
ENSMUSG00000026960
ENSMUSG00000062960
ENSMUSG00000044816
ENSMUSG00000055150
ENSMUSG00000024097
ENSMUSG00000053475
ENSMUSG00000026888
ENSMUSG00000057614
ENSMUSG00000050914
ENSMUSG00000030247
ENSMUSG00000041559
ENSMUSG00000039713
ENSMUSG00000044927
ENSMUSG00000024410
ENSMUSG00000043419
ENSMUSG00000040483
ENSMUSG00000026395
ENSMUSG00000024856
ENSMUSG00000037966
ENSMUSG00000052934
ENSMUSG00000020801
ENSMUSG00000015672
ENSMUSG00000017978
ENSMUSG00000026051
ENSMUSG00000031536
ENSMUSG00000020364
ENSMUSG00000031337
ENSMUSG00000027160
ENSMUSG00000038332
ENSMUSG00000045087
ENSMUSG00000040729
ENSMUSG00000018669
ENSMUSG00000032259
ENSMUSG00000052033
ENSMUSG00000056951
ENSMUSG00000000214
ENSMUSG00000057455
ENSMUSG00000032431
ENSMUSG00000028527
ENSMUSG00000031274
ENSMUSG00000070000
ENSMUSG00000005973
ENSMUSG00000019577
ENSMUSG00000046079
ENSMUSG00000071654
ENSMUSG00000042642
ENSMUSG00000021374
ENSMUSG00000038633
ENSMUSG00000039782
ENSMUSG00000029089
ENSMUSG00000032667
ENSMUSG00000010911
ENSMUSG00000026966
ENSMUSG00000024617
ENSMUSG00000029571
ENSMUSG00000015337
ENSMUSG00000024210
ENSMUSG00000041642
ENSMUSG00000027004
ENSMUSG00000046192
ENSMUSG00000028099
ENSMUSG00000033467
ENSMUSG00000035151
ENSMUSG00000033342
ENSMUSG00000032479
ENSMUSG00000059355
ENSMUSG00000026312
ENSMUSG00000015568
ENSMUSG00000011306
ENSMUSG00000067367
ENSMUSG00000005069
ENSMUSG00000034981
ENSMUSG00000045251
ENSMUSG00000028278
ENSMUSG00000036667
ENSMUSG00000027965
ENSMUSG00000023951
ENSMUSG00000026864
ENSMUSG00000026753
ENSMUSG00000037071
ENSMUSG00000033318
ENSMUSG00000056895
ENSMUSG00000049396
ENSMUSG00000004748
ENSMUSG00000003923
ENSMUSG00000071291
ENSMUSG00000057788
ENSMUSG00000019578
ENSMUSG00000005225
ENSMUSG00000025128
ENSMUSG00000054400
ENSMUSG00000039328
ENSMUSG00000022867
ENSMUSG00000020376
ENSMUSG00000079426
ENSMUSG00000030330
ENSMUSG00000036459
ENSMUSG00000020672
ENSMUSG00000003032
ENSMUSG00000058400
ENSMUSG00000045636
ENSMUSG00000024165
ENSMUSG00000067860
ENSMUSG00000033972
ENSMUSG00000034875
ENSMUSG00000000823
ENSMUSG00000020015
ENSMUSG00000016239
ENSMUSG00000057396
ENSMUSG00000026426
ENSMUSG00000035277
ENSMUSG00000046997
ENSMUSG00000004980
ENSMUSG00000034126
ENSMUSG00000024319
ENSMUSG00000071073
ENSMUSG00000030986
ENSMUSG00000026775
ENSMUSG00000000561
ENSMUSG00000021375
ENSMUSG00000037376
ENSMUSG00000038718
ENSMUSG00000076610
ENSMUSG00000024561
ENSMUSG00000004071
ENSMUSG00000001379
ENSMUSG00000021466
ENSMUSG00000026649
ENSMUSG00000043832
ENSMUSG00000004098
ENSMUSG00000026563
ENSMUSG00000044827
ENSMUSG00000024483
ENSMUSG00000025933
ENSMUSG00000042650
ENSMUSG00000029076
ENSMUSG00000052131
ENSMUSG00000019923
ENSMUSG00000004798
ENSMUSG00000047084
ENSMUSG00000033417
ENSMUSG00000005447
ENSMUSG00000023764
ENSMUSG00000073563
ENSMUSG00000031811
ENSMUSG00000033904
ENSMUSG00000007812
ENSMUSG00000021492
ENSMUSG00000055553
ENSMUSG00000067369
ENSMUSG00000040498
ENSMUSG00000079419
ENSMUSG00000021262
ENSMUSG00000002458
ENSMUSG00000028755
ENSMUSG00000040771
ENSMUSG00000057069
ENSMUSG00000025779
ENSMUSG00000026131
ENSMUSG00000046027
ENSMUSG00000025915
ENSMUSG00000030096
ENSMUSG00000030465
ENSMUSG00000047407
ENSMUSG00000021754
ENSMUSG00000024120
ENSMUSG00000003283
ENSMUSG00000055720
ENSMUSG00000074890
ENSMUSG00000020010
ENSMUSG00000032199
ENSMUSG00000024068
ENSMUSG00000039046
ENSMUSG00000048490
ENSMUSG00000032952
ENSMUSG00000045284
ENSMUSG00000029221
ENSMUSG00000018774
ENSMUSG00000031207
ENSMUSG00000024397
ENSMUSG00000032062
ENSMUSG00000048217
ENSMUSG00000029440
ENSMUSG00000030102
ENSMUSG00000028906
ENSMUSG00000029686
ENSMUSG00000018401
ENSMUSG00000070315
ENSMUSG00000054000
ENSMUSG00000033577
ENSMUSG00000058818
ENSMUSG00000020075
ENSMUSG00000028443
ENSMUSG00000015357
ENSMUSG00000057400
ENSMUSG00000021400
ENSMUSG00000026042
ENSMUSG00000022744
ENSMUSG00000006777
ENSMUSG00000003623
ENSMUSG00000034801
ENSMUSG00000023224
ENSMUSG00000027559
ENSMUSG00000031532
ENSMUSG00000033355
ENSMUSG00000029213
ENSMUSG00000028919
ENSMUSG00000001995
ENSMUSG00000028261
ENSMUSG00000021548
ENSMUSG00000028024
ENSMUSG00000038712
ENSMUSG00000067279
ENSMUSG00000016382
ENSMUSG00000026870
ENSMUSG00000015354
ENSMUSG00000020265
ENSMUSG00000040560
ENSMUSG00000036892
ENSMUSG00000036743
ENSMUSG00000032397
ENSMUSG00000034308
ENSMUSG00000073481
ENSMUSG00000019082
ENSMUSG00000023919
ENSMUSG00000030654
ENSMUSG00000036019
ENSMUSG00000052040
ENSMUSG00000028826
ENSMUSG00000020641
ENSMUSG00000032120
ENSMUSG00000030087
ENSMUSG00000026827
ENSMUSG00000032349
ENSMUSG00000021018
ENSMUSG00000029474
ENSMUSG00000060923
ENSMUSG00000032290
ENSMUSG00000055322
ENSMUSG00000017132
ENSMUSG00000028420
ENSMUSG00000041119
ENSMUSG00000020946
ENSMUSG00000082286
ENSMUSG00000001670
ENSMUSG00000030674
ENSMUSG00000022887
ENSMUSG00000015837
ENSMUSG00000028069
ENSMUSG00000024986
ENSMUSG00000052117
ENSMUSG00000032481
ENSMUSG00000071647
ENSMUSG00000032381
ENSMUSG00000026437
ENSMUSG00000047735
ENSMUSG00000007041
ENSMUSG00000030315
ENSMUSG00000022512
ENSMUSG00000018604
ENSMUSG00000063730
ENSMUSG00000068874
ENSMUSG00000024052
ENSMUSG00000030670
ENSMUSG00000060802
ENSMUSG00000030766
ENSMUSG00000028359
ENSMUSG00000036733
ENSMUSG00000002032
ENSMUSG00000025102
ENSMUSG00000019878
ENSMUSG00000060961
ENSMUSG00000030244
ENSMUSG00000031634
ENSMUSG00000032058
ENSMUSG00000021573
ENSMUSG00000020017
ENSMUSG00000025144
ENSMUSG00000027253
ENSMUSG00000006589
ENSMUSG00000030228
ENSMUSG00000027086
ENSMUSG00000024841
ENSMUSG00000032939
ENSMUSG00000020009
ENSMUSG00000029663
ENSMUSG00000036751
ENSMUSG00000024866
ENSMUSG00000037583
ENSMUSG00000028300
ENSMUSG00000044206
ENSMUSG00000001542
ENSMUSG00000022516
ENSMUSG00000029772
ENSMUSG00000052794
ENSMUSG00000022679
ENSMUSG00000021037
ENSMUSG00000049536
ENSMUSG00000029238
ENSMUSG00000057342
ENSMUSG00000021427
ENSMUSG00000025742
ENSMUSG00000020429
ENSMUSG00000031467
ENSMUSG00000032051
ENSMUSG00000058672
ENSMUSG00000034620
ENSMUSG00000038145
ENSMUSG00000048756
ENSMUSG00000056749
ENSMUSG00000035642
ENSMUSG00000026617
ENSMUSG00000026277
ENSMUSG00000028088
ENSMUSG00000025078
ENSMUSG00000044811
ENSMUSG00000064181
ENSMUSG00000003721
ENSMUSG00000021218
ENSMUSG00000027288
ENSMUSG00000038459
ENSMUSG00000031781
ENSMUSG00000038628
ENSMUSG00000032393
ENSMUSG00000033106
ENSMUSG00000021033
ENSMUSG00000043162
ENSMUSG00000005968
ENSMUSG00000027952
ENSMUSG00000043252
ENSMUSG00000037787
ENSMUSG00000006456
ENSMUSG00000026179
ENSMUSG00000033594
ENSMUSG00000027668
ENSMUSG00000024807
ENSMUSG00000019312
ENSMUSG00000031889
ENSMUSG00000045410
ENSMUSG00000066441
ENSMUSG00000000296
ENSMUSG00000030787
ENSMUSG00000049940
ENSMUSG00000040918
ENSMUSG00000004069
ENSMUSG00000032456
ENSMUSG00000025504
ENSMUSG00000020572
ENSMUSG00000030967
ENSMUSG00000027993
ENSMUSG00000035069
ENSMUSG00000026663
ENSMUSG00000030579
ENSMUSG00000026434
ENSMUSG00000031790
ENSMUSG00000037857
ENSMUSG00000039345
ENSMUSG00000073700
ENSMUSG00000061959
ENSMUSG00000027954
ENSMUSG00000034708
ENSMUSG00000007338
ENSMUSG00000039275
ENSMUSG00000032788
ENSMUSG00000032382
ENSMUSG00000050493
ENSMUSG00000031024
ENSMUSG00000038859
ENSMUSG00000070661
ENSMUSG00000027184
ENSMUSG00000047694
ENSMUSG00000018428
ENSMUSG00000036905
ENSMUSG00000037847
ENSMUSG00000024997
ENSMUSG00000030057
ENSMUSG00000032249
ENSMUSG00000060675
ENSMUSG00000024981
ENSMUSG00000004730
ENSMUSG00000038174
ENSMUSG00000037885
ENSMUSG00000021000
ENSMUSG00000039982
ENSMUSG00000030055
ENSMUSG00000045435
ENSMUSG00000021051
ENSMUSG00000038508
ENSMUSG00000019970
ENSMUSG00000031016
ENSMUSG00000005251
ENSMUSG00000046668
ENSMUSG00000032042
ENSMUSG00000019689
ENSMUSG00000027556
ENSMUSG00000026566
ENSMUSG00000029407
ENSMUSG00000026393
ENSMUSG00000035372
ENSMUSG00000027552
ENSMUSG00000035459
ENSMUSG00000026048
ENSMUSG00000022673
ENSMUSG00000006356
ENSMUSG00000032040
ENSMUSG00000040128
ENSMUSG00000027605
ENSMUSG00000040354
ENSMUSG00000054435
ENSMUSG00000060121
ENSMUSG00000049470
ENSMUSG00000033436
ENSMUSG00000045886
ENSMUSG00000028327
ENSMUSG00000039633
ENSMUSG00000025888
ENSMUSG00000046949
ENSMUSG00000049658
ENSMUSG00000073131
ENSMUSG00000041187
ENSMUSG00000027883
ENSMUSG00000052520
ENSMUSG00000024622
ENSMUSG00000040385
ENSMUSG00000055491
ENSMUSG00000038618
ENSMUSG00000005774
ENSMUSG00000026553
ENSMUSG00000011837
ENSMUSG00000026701
ENSMUSG00000021594
ENSMUSG00000027351
ENSMUSG00000029512
ENSMUSG00000035686
ENSMUSG00000005514
ENSMUSG00000019838
ENSMUSG00000040888
ENSMUSG00000038279
ENSMUSG00000033326
ENSMUSG00000031767
ENSMUSG00000027750
ENSMUSG00000036686
ENSMUSG00000050097
ENSMUSG00000036114
ENSMUSG00000029578
ENSMUSG00000070644
ENSMUSG00000004394
ENSMUSG00000029050
ENSMUSG00000038206
ENSMUSG00000046707
ENSMUSG00000026259
ENSMUSG00000030530
ENSMUSG00000026304
ENSMUSG00000040463
ENSMUSG00000058240
ENSMUSG00000034032
ENSMUSG00000031158
ENSMUSG00000021127
ENSMUSG00000021701
ENSMUSG00000031969
ENSMUSG00000015748
ENSMUSG00000045176
ENSMUSG00000053334
ENSMUSG00000027801
ENSMUSG00000018196
ENSMUSG00000031445
ENSMUSG00000062580
ENSMUSG00000056091
ENSMUSG00000021302
ENSMUSG00000044991
ENSMUSG00000038576
ENSMUSG00000034757
ENSMUSG00000030556
ENSMUSG00000002017
ENSMUSG00000037251
ENSMUSG00000017747
ENSMUSG00000027395
ENSMUSG00000031652
ENSMUSG00000025196
ENSMUSG00000036528
ENSMUSG00000053094
ENSMUSG00000040234
ENSMUSG00000025089
ENSMUSG00000047797
ENSMUSG00000024926
ENSMUSG00000075273
ENSMUSG00000037674
ENSMUSG00000027890
ENSMUSG00000016256
ENSMUSG00000036270
ENSMUSG00000051652
ENSMUSG00000005370
ENSMUSG00000036580
ENSMUSG00000057228
ENSMUSG00000026568
ENSMUSG00000031278
ENSMUSG00000029727
ENSMUSG00000031545
ENSMUSG00000026535
ENSMUSG00000026404
ENSMUSG00000031924
ENSMUSG00000020623
ENSMUSG00000048486
ENSMUSG00000047731
ENSMUSG00000049755
ENSMUSG00000030905
ENSMUSG00000020173
ENSMUSG00000033871
ENSMUSG00000004937
ENSMUSG00000017868
ENSMUSG00000027109
ENSMUSG00000025326
ENSMUSG00000034501
ENSMUSG00000040548
ENSMUSG00000021764
ENSMUSG00000028382
ENSMUSG00000024150
ENSMUSG00000058756
ENSMUSG00000031596
ENSMUSG00000020182
ENSMUSG00000001604
ENSMUSG00000061175
ENSMUSG00000046312
ENSMUSG00000060147
ENSMUSG00000030082
ENSMUSG00000026435
ENSMUSG00000020102
ENSMUSG00000074063
ENSMUSG00000040471
ENSMUSG00000020709
ENSMUSG00000057835
ENSMUSG00000057147
ENSMUSG00000028010
ENSMUSG00000021408
ENSMUSG00000038280
ENSMUSG00000041235
ENSMUSG00000025925
ENSMUSG00000053477
ENSMUSG00000039831
ENSMUSG00000041781
ENSMUSG00000028976
ENSMUSG00000067931
ENSMUSG00000007777
ENSMUSG00000028672
ENSMUSG00000020160
ENSMUSG00000026889
ENSMUSG00000005677
ENSMUSG00000037190
ENSMUSG00000038515
ENSMUSG00000033792
ENSMUSG00000042228
ENSMUSG00000040430
ENSMUSG00000026730
ENSMUSG00000027397
ENSMUSG00000020064
ENSMUSG00000030470
ENSMUSG00000042744
ENSMUSG00000030107
ENSMUSG00000039646
ENSMUSG00000001794
ENSMUSG00000023988
ENSMUSG00000029385
ENSMUSG00000028833
ENSMUSG00000021597
ENSMUSG00000027215
ENSMUSG00000040147
ENSMUSG00000060950
ENSMUSG00000053846
ENSMUSG00000035878
ENSMUSG00000039361
ENSMUSG00000054477
ENSMUSG00000026027
ENSMUSG00000019988
ENSMUSG00000003134
ENSMUSG00000025200
ENSMUSG00000020464
ENSMUSG00000015355
ENSMUSG00000037434
ENSMUSG00000026171
ENSMUSG00000046691
ENSMUSG00000047534
ENSMUSG00000021098
ENSMUSG00000017843
ENSMUSG00000031753
ENSMUSG00000028012
ENSMUSG00000078762
ENSMUSG00000019726
ENSMUSG00000039637
ENSMUSG00000020271
ENSMUSG00000042211
ENSMUSG00000015095
ENSMUSG00000029397
ENSMUSG00000034151
ENSMUSG00000037325
ENSMUSG00000015247
ENSMUSG00000053950
ENSMUSG00000001700
ENSMUSG00000037890
ENSMUSG00000045725
ENSMUSG00000047730
ENSMUSG00000028961
ENSMUSG00000004341
ENSMUSG00000024645
ENSMUSG00000033222
ENSMUSG00000027867
ENSMUSG00000019854
ENSMUSG00000034667
ENSMUSG00000070509
ENSMUSG00000023367
ENSMUSG00000066361
ENSMUSG00000035314
ENSMUSG00000025485
ENSMUSG00000037216
ENSMUSG00000003190
ENSMUSG00000020272
ENSMUSG00000059995
ENSMUSG00000018322
ENSMUSG00000020380
ENSMUSG00000020659
ENSMUSG00000062866
ENSMUSG00000053279
ENSMUSG00000048602
ENSMUSG00000038094
ENSMUSG00000000753
ENSMUSG00000078485
ENSMUSG00000036054
ENSMUSG00000059669
ENSMUSG00000038695
ENSMUSG00000042608
ENSMUSG00000072946
ENSMUSG00000047804
ENSMUSG00000030074
ENSMUSG00000025586
ENSMUSG00000056429
ENSMUSG00000057375
ENSMUSG00000028392
ENSMUSG00000026112
ENSMUSG00000027204
ENSMUSG00000038387
ENSMUSG00000001441
ENSMUSG00000019952
ENSMUSG00000022657
ENSMUSG00000059412
ENSMUSG00000028617
ENSMUSG00000037086
ENSMUSG00000031805
ENSMUSG00000032478
ENSMUSG00000040048
ENSMUSG00000025487
ENSMUSG00000006191
ENSMUSG00000025815
ENSMUSG00000062329
ENSMUSG00000021112
ENSMUSG00000046408
ENSMUSG00000019659
ENSMUSG00000020023
ENSMUSG00000017299
ENSMUSG00000022864
ENSMUSG00000063952
ENSMUSG00000026988
ENSMUSG00000030865
ENSMUSG00000042210
ENSMUSG00000052539
ENSMUSG00000035594
ENSMUSG00000030704
ENSMUSG00000031700
ENSMUSG00000021569
ENSMUSG00000020283
ENSMUSG00000041255
ENSMUSG00000027739
ENSMUSG00000034285
ENSMUSG00000029066
ENSMUSG00000027350
ENSMUSG00000026170
ENSMUSG00000025257
ENSMUSG00000021111
ENSMUSG00000024378
ENSMUSG00000046324
ENSMUSG00000025158
ENSMUSG00000026499
ENSMUSG00000035273
ENSMUSG00000029594
ENSMUSG00000033809
ENSMUSG00000060098
ENSMUSG00000021192
ENSMUSG00000018339
ENSMUSG00000020227
ENSMUSG00000025855
ENSMUSG00000059974
ENSMUSG00000037936
ENSMUSG00000022768
ENSMUSG00000020654
ENSMUSG00000001247
ENSMUSG00000020577
ENSMUSG00000020522
ENSMUSG00000019432
ENSMUSG00000025436
ENSMUSG00000002602
ENSMUSG00000040340
ENSMUSG00000033208
ENSMUSG00000038393
ENSMUSG00000073795
ENSMUSG00000052407
ENSMUSG00000064302
ENSMUSG00000032698
ENSMUSG00000002944
ENSMUSG00000039157
ENSMUSG00000032219
ENSMUSG00000059991
ENSMUSG00000030544
ENSMUSG00000049327
ENSMUSG00000037681
ENSMUSG00000039405
ENSMUSG00000024534
ENSMUSG00000064141
ENSMUSG00000026147
ENSMUSG00000020564
ENSMUSG00000075000
ENSMUSG00000014529
ENSMUSG00000048477
ENSMUSG00000078174
ENSMUSG00000052331
ENSMUSG00000072964
ENSMUSG00000031845
ENSMUSG00000031295
ENSMUSG00000019986
ENSMUSG00000036820
ENSMUSG00000001506
ENSMUSG00000026239
ENSMUSG00000029028
ENSMUSG00000028845
ENSMUSG00000045751
ENSMUSG00000004633
ENSMUSG00000041957
ENSMUSG00000020775
ENSMUSG00000059263
ENSMUSG00000039048
ENSMUSG00000026150
ENSMUSG00000027774
ENSMUSG00000030004
ENSMUSG00000018160
ENSMUSG00000048264
ENSMUSG00000037594
ENSMUSG00000019929
ENSMUSG00000067148
ENSMUSG00000010663
ENSMUSG00000050751
ENSMUSG00000021432
ENSMUSG00000031371
ENSMUSG00000024212
ENSMUSG00000054909
ENSMUSG00000029661
ENSMUSG00000069920
ENSMUSG00000020467
ENSMUSG00000058388
ENSMUSG00000014791
ENSMUSG00000003053
ENSMUSG00000024309
ENSMUSG00000036322
ENSMUSG00000029153
ENSMUSG00000025869
ENSMUSG00000031708
ENSMUSG00000061802
ENSMUSG00000039242
ENSMUSG00000050657
ENSMUSG00000034709
ENSMUSG00000029781
ENSMUSG00000041153
ENSMUSG00000036480
ENSMUSG00000066595
ENSMUSG00000030788
ENSMUSG00000023277
ENSMUSG00000017307
ENSMUSG00000048329
ENSMUSG00000049044
ENSMUSG00000036275
ENSMUSG00000074247
ENSMUSG00000019173
ENSMUSG00000021373
ENSMUSG00000064158
ENSMUSG00000038990
ENSMUSG00000060538
ENSMUSG00000027886
ENSMUSG00000021176
ENSMUSG00000053110
ENSMUSG00000034007
ENSMUSG00000027751
ENSMUSG00000027344
ENSMUSG00000015090
ENSMUSG00000037013
ENSMUSG00000034912
ENSMUSG00000074218
ENSMUSG00000020807
ENSMUSG00000031809
ENSMUSG00000050174
ENSMUSG00000075467
ENSMUSG00000041617
ENSMUSG00000022544
ENSMUSG00000027937
ENSMUSG00000057367
ENSMUSG00000033960
ENSMUSG00000045031
ENSMUSG00000029752
ENSMUSG00000054013
ENSMUSG00000030022
ENSMUSG00000062017
ENSMUSG00000008843
ENSMUSG00000021697
ENSMUSG00000029145
ENSMUSG00000061100
ENSMUSG00000020067
ENSMUSG00000080268
ENSMUSG00000020639
ENSMUSG00000023886
ENSMUSG00000025413
ENSMUSG00000028809
ENSMUSG00000064036
ENSMUSG00000056131
ENSMUSG00000029250
ENSMUSG00000038301
ENSMUSG00000025809
ENSMUSG00000031985
ENSMUSG00000031561
ENSMUSG00000009097
ENSMUSG00000035439
ENSMUSG00000024590
ENSMUSG00000056290
ENSMUSG00000042246
ENSMUSG00000024238
ENSMUSG00000009640
ENSMUSG00000049800
ENSMUSG00000029304
ENSMUSG00000004393
ENSMUSG00000000794
ENSMUSG00000035168
ENSMUSG00000029823
ENSMUSG00000020671
ENSMUSG00000059734
ENSMUSG00000054611
ENSMUSG00000032796
ENSMUSG00000028023
ENSMUSG00000053964
ENSMUSG00000035601
ENSMUSG00000023353
ENSMUSG00000046491
ENSMUSG00000029070
ENSMUSG00000028954
ENSMUSG00000040945
ENSMUSG00000024966
ENSMUSG00000024683
ENSMUSG00000048065
ENSMUSG00000023971
ENSMUSG00000055357
ENSMUSG00000051989
ENSMUSG00000028893
ENSMUSG00000037499
ENSMUSG00000027444
ENSMUSG00000056999
ENSMUSG00000022811
ENSMUSG00000040828
ENSMUSG00000003234
ENSMUSG00000070291
ENSMUSG00000031666
ENSMUSG00000050114
ENSMUSG00000021578
ENSMUSG00000037279
ENSMUSG00000079914
ENSMUSG00000051669
ENSMUSG00000020708
ENSMUSG00000034949
ENSMUSG00000026489
ENSMUSG00000030557
ENSMUSG00000064294
ENSMUSG00000032121
ENSMUSG00000063445
ENSMUSG00000048174
ENSMUSG00000026575
ENSMUSG00000042770
ENSMUSG00000027296
ENSMUSG00000005947
ENSMUSG00000074764
ENSMUSG00000060491
ENSMUSG00000079584
ENSMUSG00000038816
ENSMUSG00000026401
ENSMUSG00000046782
ENSMUSG00000057963
ENSMUSG00000022836
ENSMUSG00000028608
ENSMUSG00000021056
ENSMUSG00000028070
ENSMUSG00000034258
ENSMUSG00000057176
ENSMUSG00000024768
ENSMUSG00000048332
ENSMUSG00000030554
ENSMUSG00000017774
ENSMUSG00000069910
ENSMUSG00000001827
ENSMUSG00000000184
ENSMUSG00000005699
ENSMUSG00000045680
ENSMUSG00000038074
ENSMUSG00000000738
ENSMUSG00000003308
ENSMUSG00000073006
ENSMUSG00000039194
ENSMUSG00000012296
ENSMUSG00000023175
ENSMUSG00000027071
ENSMUSG00000050856
ENSMUSG00000054191
ENSMUSG00000048661
ENSMUSG00000035437
ENSMUSG00000030209
ENSMUSG00000025208
ENSMUSG00000021476
ENSMUSG00000020219
ENSMUSG00000002731
ENSMUSG00000027447
ENSMUSG00000042185
ENSMUSG00000037523
ENSMUSG00000055629
ENSMUSG00000074264
ENSMUSG00000037868
ENSMUSG00000026879
ENSMUSG00000027574
ENSMUSG00000021250
ENSMUSG00000044258
ENSMUSG00000031609
ENSMUSG00000025538
ENSMUSG00000045973
ENSMUSG00000020108
ENSMUSG00000039634
ENSMUSG00000021025
ENSMUSG00000007570
ENSMUSG00000028959
ENSMUSG00000048581
ENSMUSG00000028967
ENSMUSG00000001424
ENSMUSG00000066705
ENSMUSG00000055137
ENSMUSG00000031167
ENSMUSG00000024357
ENSMUSG00000028128
ENSMUSG00000060314
ENSMUSG00000021069
ENSMUSG00000041193
ENSMUSG00000055148
ENSMUSG00000034936
ENSMUSG00000021453
ENSMUSG00000025142
ENSMUSG00000038612
ENSMUSG00000052837
ENSMUSG00000036432
ENSMUSG00000031671
ENSMUSG00000034640
ENSMUSG00000058454
ENSMUSG00000048967
ENSMUSG00000004319
ENSMUSG00000030643
ENSMUSG00000023973
ENSMUSG00000008398
ENSMUSG00000039745
ENSMUSG00000038418
ENSMUSG00000026088
ENSMUSG00000042099
ENSMUSG00000041328
ENSMUSG00000055692
ENSMUSG00000055003
ENSMUSG00000033579
ENSMUSG00000022661
ENSMUSG00000071984
ENSMUSG00000029229
ENSMUSG00000052914
ENSMUSG00000019301
ENSMUSG00000002012
ENSMUSG00000021094
ENSMUSG00000030917
ENSMUSG00000028179
ENSMUSG00000074874
ENSMUSG00000041378
ENSMUSG00000025780
ENSMUSG00000029712
ENSMUSG00000008384
ENSMUSG00000046667
ENSMUSG00000040412
ENSMUSG00000028955
ENSMUSG00000036873
ENSMUSG00000028655
ENSMUSG00000033216
ENSMUSG00000038963
ENSMUSG00000067942
ENSMUSG00000024871
ENSMUSG00000021303
ENSMUSG00000020893
ENSMUSG00000025647
ENSMUSG00000048285
ENSMUSG00000034171
ENSMUSG00000054889
ENSMUSG00000016520
ENSMUSG00000020190
ENSMUSG00000048562
ENSMUSG00000053644
ENSMUSG00000071454
ENSMUSG00000028645
ENSMUSG00000030533
ENSMUSG00000048489
ENSMUSG00000057469
ENSMUSG00000027297
ENSMUSG00000025981
ENSMUSG00000030688
ENSMUSG00000027843
ENSMUSG00000029817
ENSMUSG00000024766
ENSMUSG00000021423
ENSMUSG00000052748
ENSMUSG00000049791
ENSMUSG00000030245
ENSMUSG00000056230
ENSMUSG00000074406
ENSMUSG00000019960
ENSMUSG00000072640
ENSMUSG00000027710
ENSMUSG00000033610
ENSMUSG00000024026
ENSMUSG00000055866
ENSMUSG00000024854
ENSMUSG00000044501
ENSMUSG00000025723
ENSMUSG00000046470
ENSMUSG00000072847
ENSMUSG00000021534
ENSMUSG00000066233
ENSMUSG00000055401
ENSMUSG00000022747
ENSMUSG00000021130
ENSMUSG00000027744
ENSMUSG00000073988
ENSMUSG00000023088
ENSMUSG00000031921
ENSMUSG00000079442
ENSMUSG00000027210
ENSMUSG00000021482
ENSMUSG00000003531
ENSMUSG00000036381
ENSMUSG00000066000
ENSMUSG00000024145
ENSMUSG00000020287
ENSMUSG00000031431
ENSMUSG00000024042
ENSMUSG00000003452
ENSMUSG00000029161
ENSMUSG00000060063
ENSMUSG00000020593
ENSMUSG00000002763
ENSMUSG00000055817
ENSMUSG00000025199
ENSMUSG00000073240
ENSMUSG00000023192
ENSMUSG00000020484
ENSMUSG00000022837
ENSMUSG00000066842
ENSMUSG00000025993
ENSMUSG00000032575
ENSMUSG00000037605
ENSMUSG00000030223
ENSMUSG00000040250
ENSMUSG00000024411
ENSMUSG00000029592
ENSMUSG00000020799
ENSMUSG00000027649
ENSMUSG00000032224
ENSMUSG00000040034
ENSMUSG00000001774
ENSMUSG00000045954
ENSMUSG00000036390
ENSMUSG00000020982
ENSMUSG00000020525
ENSMUSG00000049624
ENSMUSG00000001023
ENSMUSG00000063428
ENSMUSG00000032334
ENSMUSG00000008305
ENSMUSG00000027247
ENSMUSG00000079036
ENSMUSG00000024793
ENSMUSG00000031958
ENSMUSG00000034839
ENSMUSG00000028047
ENSMUSG00000020755
ENSMUSG00000048001
ENSMUSG00000059325
ENSMUSG00000024780
ENSMUSG00000042662
ENSMUSG00000041911
ENSMUSG00000064326
ENSMUSG00000001323
ENSMUSG00000020315
ENSMUSG00000030168
ENSMUSG00000020250
ENSMUSG00000027823
ENSMUSG00000033763
ENSMUSG00000062110
ENSMUSG00000038175
ENSMUSG00000023963
ENSMUSG00000024792
ENSMUSG00000036249
ENSMUSG00000036362
ENSMUSG00000003762
ENSMUSG00000031519
ENSMUSG00000024603
ENSMUSG00000020334
ENSMUSG00000021065
ENSMUSG00000036985
ENSMUSG00000024530
ENSMUSG00000015027
ENSMUSG00000026159
ENSMUSG00000028076
ENSMUSG00000003235
ENSMUSG00000027762
ENSMUSG00000019997
ENSMUSG00000038884
ENSMUSG00000029228
ENSMUSG00000020072
ENSMUSG00000039899
ENSMUSG00000029657
ENSMUSG00000029136
ENSMUSG00000029417
ENSMUSG00000032080
ENSMUSG00000004032
ENSMUSG00000040413
ENSMUSG00000032599
ENSMUSG00000018899
ENSMUSG00000021619
ENSMUSG00000029003
ENSMUSG00000030707
ENSMUSG00000046879
ENSMUSG00000007872
ENSMUSG00000023087
ENSMUSG00000047230
ENSMUSG00000035171
ENSMUSG00000028410
ENSMUSG00000030499
ENSMUSG00000032786
ENSMUSG00000070305
ENSMUSG00000047822
ENSMUSG00000059555
ENSMUSG00000032532
ENSMUSG00000028019
ENSMUSG00000015854
ENSMUSG00000048706
ENSMUSG00000050663
ENSMUSG00000029446
ENSMUSG00000033917
ENSMUSG00000027346
ENSMUSG00000014542
ENSMUSG00000024810
ENSMUSG00000070544
ENSMUSG00000029458
ENSMUSG00000041012
ENSMUSG00000028268
ENSMUSG00000062198
ENSMUSG00000026773
ENSMUSG00000078945
ENSMUSG00000046404
ENSMUSG00000003955
ENSMUSG00000028145
ENSMUSG00000020733
ENSMUSG00000056501
ENSMUSG00000019832
ENSMUSG00000029622
ENSMUSG00000073155
ENSMUSG00000028573
ENSMUSG00000038526
ENSMUSG00000040127
ENSMUSG00000056899
ENSMUSG00000005107
ENSMUSG00000018727
ENSMUSG00000040167
ENSMUSG00000032548
ENSMUSG00000032915
ENSMUSG00000025173
ENSMUSG00000006599
ENSMUSG00000051124
ENSMUSG00000024331
ENSMUSG00000027359
ENSMUSG00000030691
ENSMUSG00000020097
ENSMUSG00000030207
ENSMUSG00000049489
ENSMUSG00000017390
ENSMUSG00000015755
ENSMUSG00000024620
ENSMUSG00000028158
ENSMUSG00000074622
ENSMUSG00000028599
ENSMUSG00000063235
ENSMUSG00000021477
ENSMUSG00000031513
ENSMUSG00000043068
ENSMUSG00000029186
ENSMUSG00000021559
ENSMUSG00000049907
ENSMUSG00000027452
ENSMUSG00000009633
ENSMUSG00000055546
ENSMUSG00000024592
ENSMUSG00000052751
ENSMUSG00000026107
ENSMUSG00000051427
ENSMUSG00000032078
ENSMUSG00000083282
ENSMUSG00000061540
ENSMUSG00000070427
ENSMUSG00000050069
ENSMUSG00000041220
ENSMUSG00000038195
ENSMUSG00000002580
ENSMUSG00000050323
ENSMUSG00000036887
ENSMUSG00000069792
ENSMUSG00000020592
ENSMUSG00000053897
ENSMUSG00000015340
ENSMUSG00000032010
ENSMUSG00000024621
ENSMUSG00000067149
ENSMUSG00000015804
ENSMUSG00000005656
ENSMUSG00000028057
ENSMUSG00000031490
ENSMUSG00000022898
ENSMUSG00000045092
ENSMUSG00000025494
ENSMUSG00000038150
ENSMUSG00000022971
ENSMUSG00000079293
ENSMUSG00000000056
ENSMUSG00000019948
ENSMUSG00000026542
ENSMUSG00000020865
ENSMUSG00000028960
ENSMUSG00000038023
ENSMUSG00000040747
ENSMUSG00000038539
ENSMUSG00000026669
ENSMUSG00000028035
ENSMUSG00000050188
ENSMUSG00000030762
ENSMUSG00000042118
ENSMUSG00000063049
ENSMUSG00000026491
ENSMUSG00000031645
ENSMUSG00000034462
ENSMUSG00000042202
ENSMUSG00000038552
ENSMUSG00000040006
ENSMUSG00000032067
ENSMUSG00000021281
ENSMUSG00000063015
ENSMUSG00000039956
ENSMUSG00000048779
ENSMUSG00000079547
ENSMUSG00000026819
ENSMUSG00000041845
ENSMUSG00000028675
ENSMUSG00000027822
ENSMUSG00000037935
ENSMUSG00000022656
ENSMUSG00000051811
ENSMUSG00000038970
ENSMUSG00000034165
ENSMUSG00000006519
ENSMUSG00000060216
ENSMUSG00000021097
ENSMUSG00000049882
ENSMUSG00000028669
ENSMUSG00000026614
ENSMUSG00000022676
ENSMUSG00000002885
ENSMUSG00000033970
ENSMUSG00000036896
ENSMUSG00000040774
ENSMUSG00000060733
ENSMUSG00000033831
ENSMUSG00000028211
ENSMUSG00000057074
ENSMUSG00000075703
ENSMUSG00000040363
ENSMUSG00000020534
ENSMUSG00000022885
ENSMUSG00000071369
ENSMUSG00000025423
ENSMUSG00000073421
ENSMUSG00000021411
ENSMUSG00000002845
ENSMUSG00000049580
ENSMUSG00000015214
ENSMUSG00000002083
ENSMUSG00000032536
ENSMUSG00000024030
ENSMUSG00000001248
ENSMUSG00000046840
ENSMUSG00000026475
ENSMUSG00000032724
ENSMUSG00000032231
ENSMUSG00000024869
ENSMUSG00000029333
ENSMUSG00000054499
ENSMUSG00000057982
ENSMUSG00000001417
ENSMUSG00000024758
ENSMUSG00000002847
ENSMUSG00000021215
ENSMUSG00000028017
ENSMUSG00000034320
ENSMUSG00000047517
ENSMUSG00000026407
ENSMUSG00000035057
ENSMUSG00000025002
ENSMUSG00000001056
ENSMUSG00000026567
ENSMUSG00000040467
ENSMUSG00000027827
ENSMUSG00000032352
ENSMUSG00000021078
ENSMUSG00000055531
ENSMUSG00000024885
ENSMUSG00000048799
ENSMUSG00000074491
ENSMUSG00000025856
ENSMUSG00000029598
ENSMUSG00000052974
ENSMUSG00000039335
ENSMUSG00000074673
ENSMUSG00000039198
ENSMUSG00000024727
ENSMUSG00000050079
ENSMUSG00000035493
ENSMUSG00000024228
ENSMUSG00000051703
ENSMUSG00000024164
ENSMUSG00000023577
ENSMUSG00000013643
ENSMUSG00000046605
ENSMUSG00000021079
ENSMUSG00000041632
ENSMUSG00000030359
ENSMUSG00000037797
ENSMUSG00000046240
ENSMUSG00000024008
ENSMUSG00000036634
ENSMUSG00000048126
ENSMUSG00000037259
ENSMUSG00000030528
ENSMUSG00000056305
ENSMUSG00000060093
ENSMUSG00000039278
ENSMUSG00000013155
ENSMUSG00000026600
ENSMUSG00000019834
ENSMUSG00000033499
ENSMUSG00000015083
ENSMUSG00000040657
ENSMUSG00000017733
ENSMUSG00000006673
ENSMUSG00000032353
ENSMUSG00000066829
ENSMUSG00000026260
ENSMUSG00000058301
ENSMUSG00000043020
ENSMUSG00000024989
ENSMUSG00000012076
ENSMUSG00000024101
ENSMUSG00000032094
ENSMUSG00000044921
ENSMUSG00000038213
ENSMUSG00000009070
ENSMUSG00000078695
ENSMUSG00000052798
ENSMUSG00000029338
ENSMUSG00000026548
ENSMUSG00000026878
ENSMUSG00000030603
ENSMUSG00000020728
ENSMUSG00000021501
ENSMUSG00000030513
ENSMUSG00000041319
ENSMUSG00000028840
ENSMUSG00000031703
ENSMUSG00000043998
ENSMUSG00000040322
ENSMUSG00000055547
ENSMUSG00000020471
ENSMUSG00000035441
ENSMUSG00000029195
ENSMUSG00000024122
ENSMUSG00000039735
ENSMUSG00000029254
ENSMUSG00000041323
ENSMUSG00000073976
ENSMUSG00000022892
ENSMUSG00000012519
ENSMUSG00000029090
ENSMUSG00000071648
ENSMUSG00000052631
ENSMUSG00000038286
ENSMUSG00000026632
ENSMUSG00000042148
ENSMUSG00000034764
ENSMUSG00000027286
ENSMUSG00000025357
ENSMUSG00000021196
ENSMUSG00000025067
ENSMUSG00000048516
ENSMUSG00000069495
ENSMUSG00000021391
ENSMUSG00000024640
ENSMUSG00000020652
ENSMUSG00000033032
ENSMUSG00000022542
ENSMUSG00000000154
ENSMUSG00000034919
ENSMUSG00000020526
ENSMUSG00000022978
ENSMUSG00000040843
ENSMUSG00000039155
ENSMUSG00000010205
ENSMUSG00000001687
ENSMUSG00000029199
ENSMUSG00000033409
ENSMUSG00000034023
ENSMUSG00000026837
ENSMUSG00000031760
ENSMUSG00000045106
ENSMUSG00000020576
ENSMUSG00000075510
ENSMUSG00000021720
ENSMUSG00000031442
ENSMUSG00000029126
ENSMUSG00000028085
ENSMUSG00000061286
ENSMUSG00000000037
ENSMUSG00000036764
ENSMUSG00000042460
ENSMUSG00000049526
ENSMUSG00000034771
ENSMUSG00000001785
ENSMUSG00000059498
ENSMUSG00000048824
ENSMUSG00000057054
ENSMUSG00000046748
ENSMUSG00000061186
ENSMUSG00000054893
ENSMUSG00000044147
ENSMUSG00000027977
ENSMUSG00000023707
ENSMUSG00000031967
ENSMUSG00000047988
ENSMUSG00000022538
ENSMUSG00000039270
ENSMUSG00000024787
ENSMUSG00000041536
ENSMUSG00000036850
ENSMUSG00000026679
ENSMUSG00000028750
ENSMUSG00000006143
ENSMUSG00000027077
ENSMUSG00000025894
ENSMUSG00000049115
ENSMUSG00000039529
ENSMUSG00000030868
ENSMUSG00000047308
ENSMUSG00000025486
ENSMUSG00000020444
ENSMUSG00000074341
ENSMUSG00000005202
ENSMUSG00000036777
ENSMUSG00000060679
ENSMUSG00000028329
ENSMUSG00000042672
ENSMUSG00000031748
ENSMUSG00000007050
