# Supplementary material for: Copy number variants and selective sweeps in natural populations of the house mouse (Mus musculus domesticus)
Source: Front Genet. 2014 Jun 3;5:153. doi: 10.3389/fgene.2014.00153 (PMC4042557; doi:10.3389/fgene.2014.00153)
Supplement: Table S1 — List of all genes on the custom CGH microarray. [file DataSheet1.ZIP › fgene.2014.00153 - Tables/Table 2.XLSX]

## Sheet: TABLE 2A - by.cnv
cnv.id	ensembl.gene.id	sample.id	population.id	cnv.position	cnv.size	no.probes	probe.density	log2.amp	log2.del	differentiating
cnv1	NA	A	DE	chr1:52898603-52899401	799	9	89	0	-3.58	yes
cnv2	NA	A	DE	chr1:73057980-73058289	310	3	103	0	-5.32	no
cnv3	ENSMUSG00000026395	A	DE	chr1:140053346-140053622	277	4	69	0	-1.33	no
cnv4	ENSMUSG00000052748	A	DE	chr1:153273267-153273589	323	3	108	0	-2.34	no
cnv5	NA	A	DE	chr1:153305521-153311351	5831	29	201	0	-2.65	no
cnv6	ENSMUSG00000026469	A	DE	chr1:157226877-157228309	1433	8	179	0	-1.73	no
cnv7	ENSMUSG00000026469	A	DE	chr1:157228401-157230819	2419	18	134	0	-4.69	no
cnv8	ENSMUSG00000026535	A	DE	chr1:175885473-175912252	26780	103	260	1.26533	0	no
cnv9	ENSMUSG00000038806	A	DE	chr1:182781999-182785777	3779	30	126	0	-2.08	no
cnv10	ENSMUSG00000037461	A	DE	chr1:193408853-193409409	557	3	186	0	-4.08	no
cnv11	ENSMUSG00000061186	A	DE	chr2:10334991-10336617	1627	16	102	0	-0.79	no
cnv12	ENSMUSG00000000194	A	DE	chr2:31058098-31059452	1355	11	123	0	-1.31	no
cnv13	ENSMUSG00000026888	A	DE	chr2:64856874-64857397	524	5	105	1.22509	0	no
cnv14	NA	A	DE	chr2:80294590-80297770	3181	19	167	0	-2.53	no
cnv15	NA	A	DE	chr2:90956300-90956531	232	3	77	0	-3.59	no
cnv16	ENSMUSG00000010914	A	DE	chr2:102904671-102906798	2128	13	164	0	-1.75	no
cnv17	NA	A	DE	chr2:120966686-120966942	257	3	86	0	-3.16	no
cnv18	ENSMUSG00000017868	A	DE	chr2:162836244-162837098	855	7	122	0	-2.64	no
cnv19	NA	A	DE	chr3:32518916-32519508	593	6	99	0	-1.25	no
cnv20	ENSMUSG00000037325	A	DE	chr3:36498674-36500186	1513	8	189	0	-1.79	no
cnv21	ENSMUSG00000045031	A	DE	chr3:37210405-37210822	418	3	139	0	-1.28	no
cnv22	ENSMUSG00000027827	A	DE	chr3:64939624-64939916	293	3	98	0	-5.53	no
cnv23	NA	A	DE	chr3:69367651-69371991	4341	20	217	0	-1.98	no
cnv24	ENSMUSG00000043461	A	DE	chr3:69642138-69643525	1388	10	139	0	-2.24	no
cnv25	ENSMUSG00000038170	A	DE	chr3:97583864-97586761	2898	18	161	0	-0.82	no
cnv26	ENSMUSG00000068823	A	DE	chr3:102839442-102840134	693	7	99	0	-3.59	no
cnv27	ENSMUSG00000032913	A	DE	chr3:104311187-104312256	1070	7	153	0	-4.16	no
cnv28	ENSMUSG00000074264	A	DE	chr3:113262544-113262817	274	3	91	0	-4.75	yes
cnv29	ENSMUSG00000027965	A	DE	chr3:114623555-114623787	233	3	78	0	-5.13	yes
cnv30	ENSMUSG00000028322	A	DE	chr4:45332146-45332265	120	3	40	0	-2.34	no
cnv31	ENSMUSG00000039196, ENSMUSG00000028359	A	DE	chr4:63007272-63021816	14545	74	197	0	-1.61	no
cnv32	ENSMUSG00000039270	A	DE	chr4:70120288-70122099	1812	14	129	0	-0.77	no
cnv33	ENSMUSG00000052407	A	DE	chr4:83375766-83378596	2831	19	149	0	-0.7	no
cnv34	ENSMUSG00000028573	A	DE	chr4:95258075-95262959	4885	12	407	0	-0.77	no
cnv35	ENSMUSG00000028719	A	DE	chr4:114646876-114647143	268	3	89	0	-3.19	no
cnv36	NA	A	DE	chr4:135852826-135854817	1992	12	166	0	-2.53	yes
cnv37	ENSMUSG00000066000	A	DE	chr4:146976718-146993217	16500	56	295	1.27823	0	no
cnv38	ENSMUSG00000029053	A	DE	chr4:154723876-154724615	740	4	185	0	-2.17	no
cnv39	ENSMUSG00000052139	A	DE	chr5:32185433-32186219	787	7	112	0	-2.18	no
cnv40	ENSMUSG00000046079	A	DE	chr5:106233170-106235317	2148	11	195	0	-1.77	no
cnv41	NA	A	DE	chr5:115451251-115452108	858	7	123	0	-1.2	no
cnv42	ENSMUSG00000025340	A	DE	chr5:130688716-130690018	1303	10	130	0.865834	0	no
cnv43	NA	A	DE	chr6:8556466-8556818	353	4	88	0	-2.46	no
cnv44	ENSMUSG00000017978	A	DE	chr6:23736222-23738215	1994	15	133	0	-2.84	no
cnv45	ENSMUSG00000017978	A	DE	chr6:23743950-23744591	642	6	107	0	-1.1	no
cnv46	ENSMUSG00000025607	A	DE	chr6:30753302-30754482	1181	9	131	0	-0.95	no
cnv47	ENSMUSG00000030092	A	DE	chr6:104748463-104749312	850	8	106	0	-3.87	no
cnv48	ENSMUSG00000030102	A	DE	chr6:108205655-108206258	604	6	101	0	-1.26	no
cnv49	ENSMUSG00000030102	A	DE	chr6:108238005-108238585	581	4	145	0	-4.65	no
cnv50	ENSMUSG00000030209	A	DE	chr6:136046303-136048028	1726	11	157	0	-2	no
cnv51	ENSMUSG00000030228	A	DE	chr6:139750451-139751544	1094	8	137	0	-3.43	no
cnv52	NA	A	DE	chr6:146671193-146672568	1376	7	197	0	-2.05	no
cnv53	ENSMUSG00000003452	A	DE	chr6:149431804-149432060	257	3	86	0	-5.61	no
cnv54	NA	A	DE	chr7:96653779-96655150	1372	9	152	0	-0.92	no
cnv55	NA	A	DE	chr7:125657845-125658291	447	5	89	1.18944	0	no
cnv56	ENSMUSG00000062017	A	DE	chr7:127366300-127366945	646	6	108	0	-2.36	no
cnv57	ENSMUSG00000062017	A	DE	chr7:127417531-127418279	749	5	150	0	-4.53	no
cnv58	NA	A	DE	chr8:35239348-35241775	2428	9	270	0	-3.09	no
cnv59	ENSMUSG00000045636	A	DE	chr8:42175491-42175967	477	4	119	0	-2.43	no
cnv60	NA	A	DE	chr8:46961877-46962408	532	5	106	0	-2.14	no
cnv61	ENSMUSG00000031628	A	DE	chr8:47712382-47712650	269	3	90	0	-1.27	no
cnv62	ENSMUSG00000030465	A	DE	chr8:70308037-70309175	1139	6	190	0	-1.05	no
cnv63	NA	A	DE	chr8:95756849-95757194	346	3	115	0	-2.16	no
cnv64	ENSMUSG00000057074	A	DE	chr8:95843858-95844968	1111	13	85	0	-1.32	no
cnv65	ENSMUSG00000000167	A	DE	chr9:50430824-50431224	401	4	100	0	-3.72	no
cnv66	ENSMUSG00000034007	A	DE	chr9:55556959-55557978	1020	4	255	0	-1.54	no
cnv67	ENSMUSG00000037286	A	DE	chr9:100595730-100599104	3375	29	116	0	-0.79	no
cnv68	NA	A	DE	chr9:105311775-105313151	1377	9	153	0	-2.51	no
cnv69	ENSMUSG00000032570	A	DE	chr9:105357436-105359035	1600	6	267	0	-3.27	no
cnv70	NA	A	DE	chr10:17744274-17752858	8585	9	954	0	-0.97	no
cnv71	ENSMUSG00000019849	A	DE	chr10:44861081-44863682	2602	16	163	0	-1.91	no
cnv72	ENSMUSG00000005897	A	DE	chr10:93651908-93653040	1133	7	162	0	-2.85	no
cnv73	ENSMUSG00000020170	A	DE	chr10:116571828-116572920	1093	6	182	0	-3.69	no
cnv74	ENSMUSG00000082286, NA, ENSMUSG00000023764	A	DE	chr11:3026905-3099912	73008	343	213	0	-0.69	yes
cnv75	ENSMUSG00000060923	A	DE	chr11:30536315-30542125	5811	30	194	0	-2.35	yes
cnv76	NA	A	DE	chr11:30559112-30559471	360	7	51	0	-1.05	no
cnv77	ENSMUSG00000020271	A	DE	chr11:32572386-32574160	1775	12	148	0	-2.89	no
cnv78	NA	A	DE	chr11:46479967-46481419	1453	10	145	0	-2.09	no
cnv79	NA	A	DE	chr11:52223117-52224697	1581	11	144	0	-2.18	no
cnv80	ENSMUSG00000043419	A	DE	chr11:69153523-69156161	2639	19	139	0.800051	0	no
cnv81	ENSMUSG00000035441	A	DE	chr11:80389083-80391302	2220	14	159	0	-0.76	no
cnv82	NA	A	DE	chr11:88891341-88894502	3162	16	198	0.704875	0	yes
cnv83	ENSMUSG00000052812	A	DE	chr12:5027440-5027866	427	7	61	1.12431	0	no
cnv84	ENSMUSG00000056899	A	DE	chr12:42024051-42026418	2368	28	85	2.20188	0	no
cnv85	ENSMUSG00000056899	A	DE	chr12:42026419-42027424	1006	10	101	1.03087	0	no
cnv86	ENSMUSG00000056899	A	DE	chr12:42027425-42027628	204	3	68	3.88581	0	no
cnv87	ENSMUSG00000056899	A	DE	chr12:42027629-42028381	753	10	75	1.03087	0	no
cnv88	ENSMUSG00000056899	A	DE	chr12:42028663-42031659	2997	37	81	3.48069	0	no
cnv89	ENSMUSG00000056899	A	DE	chr12:42031660-42032304	645	5	129	2.20188	0	no
cnv90	ENSMUSG00000056899	A	DE	chr12:42032305-42032492	188	3	63	0.627485	0	no
cnv91	ENSMUSG00000056899	A	DE	chr12:42032493-42032785	293	5	59	2.20188	0	no
cnv92	ENSMUSG00000056899	A	DE	chr12:42969143-42969770	628	6	105	0	-1.26	no
cnv93	ENSMUSG00000061603	A	DE	chr12:53830340-53830792	453	4	113	0	-4.29	no
cnv94	NA	A	DE	chr12:72205775-72208924	3150	20	158	0	-1.95	no
cnv95	ENSMUSG00000079017	A	DE	chr12:104679434-104681865	2432	18	135	0	-1.81	no
cnv96	ENSMUSG00000079017	A	DE	chr12:104681866-104683495	1630	6	272	0	-3.79	no
cnv97	NA	A	DE	chr12:104683496-104687030	3535	16	221	0	-1.81	yes
cnv98	ENSMUSG00000021193	A	DE	chr13:6572917-6573350	434	3	145	1.31939	0	no
cnv99	ENSMUSG00000012429	A	DE	chr13:17788648-17790922	2275	16	142	1.09305	0	no
cnv100	ENSMUSG00000016756	A	DE	chr13:24465039-24468348	3310	23	144	0.766149	0	yes
cnv101	NA	A	DE	chr13:64423201-64423847	647	4	162	0	-4.22	no
cnv102	NA	A	DE	chr13:65163352-65163590	239	4	60	0	-2.41	no
cnv103	ENSMUSG00000021518	A	DE	chr13:67090588-67092063	1476	12	123	0	-2.64	yes
cnv104	NA	A	DE	chr13:76160225-76161317	1093	10	109	0	-2.97	no
cnv105	ENSMUSG00000021596	A	DE	chr13:76765267-76766658	1392	18	77	0	-0.79	no
cnv106	ENSMUSG00000021596	A	DE	chr13:76766888-76767392	505	5	101	0	-4.99	no
cnv107	ENSMUSG00000021596	A	DE	chr13:77100150-77101040	891	9	99	0	-2.98	no
cnv108	ENSMUSG00000021597	A	DE	chr13:77272273-77273037	765	11	70	0	-3.32	no
cnv109	ENSMUSG00000005583	A	DE	chr13:83721342-83723871	2530	15	169	1.07538	0	no
cnv110	ENSMUSG00000041632	A	DE	chr13:100171260-100171796	537	3	179	0	-2.5	no
cnv111	ENSMUSG00000021697	A	DE	chr13:109149244-109149465	222	3	74	0	-3.24	no
cnv112	NA	A	DE	chr13:115073005-115073287	283	3	94	0	-4.22	no
cnv113	ENSMUSG00000004462	A	DE	chr16:22853964-22855014	1051	6	175	0	-2.11	no
cnv114	ENSMUSG00000022885	A	DE	chr16:23282105-23282603	499	4	125	0	-4.26	no
cnv115	NA	A	DE	chr16:38891568-38892293	726	5	145	0	-2.2	yes
cnv116	ENSMUSG00000022790	A	DE	chr16:38929501-38932179	2679	18	149	0	-1.96	yes
cnv117	ENSMUSG00000022657	A	DE	chr16:46083904-46086372	2469	15	165	0	-0.82	no
cnv118	ENSMUSG00000000159	A	DE	chr16:96601095-96601466	372	4	93	0	-1.81	no
cnv119	ENSMUSG00000037196	A	DE	chr17:10664133-10664954	822	7	117	0	-2.12	no
cnv120	ENSMUSG00000037196	A	DE	chr17:10986216-10986618	403	3	134	0	-3.22	no
cnv121	ENSMUSG00000037196	A	DE	chr17:10996750-11000209	3460	20	173	0	-2.87	no
cnv122	ENSMUSG00000062202, ENSMUSG00000024026, ENSMUSG00000033826	A	DE	chr17:30584385-31021225	436841	2557	171	0.737605	0	yes
cnv123	NA	A	DE	chr17:34412391-34413444	1054	7	151	0	-1.68	no
cnv124	ENSMUSG00000024097	A	DE	chr17:80599524-80600094	571	7	82	1.04825	0	no
cnv125	NA	A	DE	chr18:56584549-56584734	186	3	62	0	-2.39	no
cnv126	ENSMUSG00000040560	A	DE	chr18:64069275-64070830	1556	11	141	0	-0.84	no
cnv127	ENSMUSG00000039529	A	DE	chr18:64812307-64813501	1195	9	133	0	-2.19	yes
cnv128	ENSMUSG00000056290	A	DE	chr19:11515828-11533556	17729	70	253	0	-0.72	no
cnv129	ENSMUSG00000024867	A	DE	chr19:24405109-24405582	474	4	119	0	-2.42	no
cnv130	ENSMUSG00000024867	A	DE	chr19:24430163-24431571	1409	12	117	0	-2.38	yes
cnv131	ENSMUSG00000024867	A	DE	chr19:24522234-24523691	1458	11	133	0	-2.34	no
cnv132	ENSMUSG00000025002	A	DE	chr19:39099199-39100364	1166	11	106	0	-0.88	no
cnv133	NA	A	DE	chr19:60954903-60956395	1493	12	124	0	-2.39	yes
cnv134	NA	A	DE	chrX:42135291-42136461	1171	10	117	0	-2.69	no
cnv135	ENSMUSG00000026154	B	DE	chr1:24011727-24012288	562	5	112	0	-1.75	no
cnv136	ENSMUSG00000026088	B	DE	chr1:37935137-37936031	895	5	179	0	-3.16	no
cnv137	ENSMUSG00000060679	B	DE	chr1:42940943-42941154	212	3	71	2.07708	0	no
cnv138	NA	B	DE	chr1:45566061-45566971	911	6	152	2.69759	0	no
cnv139	NA	B	DE	chr1:45956409-45957723	1315	9	146	0	-0.84	no
cnv140	NA	B	DE	chr1:52898603-52899401	799	9	89	0	-4.61	yes
cnv141	NA	B	DE	chr1:52899925-52900427	503	3	168	0	-3.55	no
cnv142	ENSMUSG00000079550	B	DE	chr1:59195947-59197054	1108	9	123	0	-0.87	no
cnv143	NA	B	DE	chr1:73057980-73060112	2133	13	164	0	-1.22	no
cnv144	ENSMUSG00000073643	B	DE	chr1:79757538-79758282	745	8	93	0	-1.27	no
cnv145	NA	B	DE	chr1:92726684-92732386	5703	33	173	0.698803	0	no
cnv146	ENSMUSG00000026304	B	DE	chr1:92861506-92864095	2590	16	162	0	-2.22	no
cnv147	ENSMUSG00000064302	B	DE	chr1:120285867-120287093	1227	10	123	0	-0.89	no
cnv148	ENSMUSG00000070645, ENSMUSG00000070645, ENSMUSG00000070644	B	DE	chr1:135250923-135263472	12550	77	163	0.609973	0	no
cnv149	ENSMUSG00000062580	B	DE	chr1:137202811-137204540	1730	6	288	0	-1.29	no
cnv150	ENSMUSG00000026365	B	DE	chr1:142076821-142077489	669	4	167	2.23289	0	no
cnv151	ENSMUSG00000066842	B	DE	chr1:152779175-152779524	350	3	117	2.32926	0	no
cnv152	ENSMUSG00000026596	B	DE	chr1:158516691-158518891	2201	10	220	0	-0.81	no
cnv153	ENSMUSG00000040629	B	DE	chr1:168140898-168147577	6680	30	223	0	-0.78	no
cnv154	NA	B	DE	chr1:169150006-169150810	805	3	268	0	-1.86	no
cnv155	ENSMUSG00000026663	B	DE	chr1:172726534-172726844	311	3	104	3.03557	0	no
cnv156	NA	B	DE	chr1:172994195-173010231	16037	9	1782	0	-1.29	no
cnv157	ENSMUSG00000026535	B	DE	chr1:175885322-175908122	22801	95	240	1.21886	0	no
cnv158	ENSMUSG00000026535	B	DE	chr1:175909854-175910285	432	3	144	0	-3.67	no
cnv159	ENSMUSG00000050069	B	DE	chr1:176826429-176826824	396	3	132	0	-1.77	no
cnv160	ENSMUSG00000039246	B	DE	chr1:187934442-187934606	165	3	55	1.15219	0	no
cnv161	ENSMUSG00000037461	B	DE	chr1:193408685-193409409	725	4	181	0	-3.8	no
cnv162	NA	B	DE	chr2:30022262-30024195	1934	8	242	0	-1.37	no
cnv163	ENSMUSG00000000194	B	DE	chr2:31057926-31059452	1527	13	117	0	-1.62	no
cnv164	ENSMUSG00000026960	B	DE	chr2:53057030-53081993	24964	162	154	0.678256	0	no
cnv165	ENSMUSG00000026827	B	DE	chr2:57169745-57170642	898	6	150	0	-1.54	no
cnv166	ENSMUSG00000075307	B	DE	chr2:69512714-69513362	649	6	108	0	-2.24	no
cnv167	ENSMUSG00000006494	B	DE	chr2:71711579-71712280	702	7	100	0	-1.14	no
cnv168	ENSMUSG00000027109	B	DE	chr2:72792593-72794781	2189	13	168	0	-0.7	no
cnv169	NA	B	DE	chr2:84620342-84620879	538	3	179	0	-1.44	no
cnv170	ENSMUSG00000010914	B	DE	chr2:102904671-102906798	2128	13	164	0	-2.59	no
cnv171	ENSMUSG00000057147	B	DE	chr2:114393795-114394735	941	7	134	3.19477	0	no
cnv172	NA	B	DE	chr2:120966686-120966942	257	3	86	0	-3.61	no
cnv173	ENSMUSG00000027242	B	DE	chr2:121368651-121369181	531	5	106	0.986698	0	no
cnv174	ENSMUSG00000027204	B	DE	chr2:125237373-125237704	332	3	111	3.02241	0	no
cnv175	ENSMUSG00000027395	B	DE	chr2:128935275-128935508	234	3	78	3.353	0	no
cnv176	NA	B	DE	chr2:148702366-148702556	191	3	64	2.9195	0	no
cnv177	NA	B	DE	chr2:155518784-155519143	360	4	90	2.56238	0	no
cnv178	NA	B	DE	chr2:160550906-160552386	1481	11	135	0	-0.85	no
cnv179	NA	B	DE	chr2:174298799-174299081	283	3	94	0	-2.66	no
cnv180	ENSMUSG00000039117	B	DE	chr2:179679776-179680247	472	3	157	1.91044	0	no
cnv181	NA	B	DE	chr3:10337126-10337385	260	3	87	3.04032	0	no
cnv182	ENSMUSG00000039335	B	DE	chr3:26643007-26643162	156	3	52	0	-1.71	no
cnv183	ENSMUSG00000027677	B	DE	chr3:33707712-33708810	1099	9	122	1.01973	0	no
cnv184	ENSMUSG00000037325	B	DE	chr3:36478703-36479950	1248	5	250	0	-2.19	no
cnv185	ENSMUSG00000037325	B	DE	chr3:36511773-36511927	155	3	52	2.76017	0	no
cnv186	ENSMUSG00000045031	B	DE	chr3:37210405-37210822	418	3	139	0	-1.48	no
cnv187	ENSMUSG00000074604	B	DE	chr3:51485325-51486856	1532	10	153	0	-0.88	no
cnv188	NA	B	DE	chr3:57253007-57255397	2391	11	217	0	-0.72	no
cnv189	ENSMUSG00000027784	B	DE	chr3:69130610-69134013	3404	17	200	0	-0.79	no
cnv190	ENSMUSG00000027784	B	DE	chr3:69257545-69258784	1240	10	124	0	-4.37	no
cnv191	NA	B	DE	chr3:69367651-69371991	4341	20	217	0	-0.78	no
cnv192	ENSMUSG00000043461	B	DE	chr3:69642138-69643525	1388	10	139	0	-3.08	no
cnv193	ENSMUSG00000028019	B	DE	chr3:80923125-80925319	2195	14	157	0	-0.9	no
cnv194	NA	B	DE	chr3:95328182-95328964	783	8	98	0	-2	no
cnv195	ENSMUSG00000038642	B	DE	chr3:95346893-95347248	356	7	51	1.20229	0	no
cnv196	ENSMUSG00000074264	B	DE	chr3:113262544-113262817	274	3	91	0	-5.41	yes
cnv197	ENSMUSG00000027965	B	DE	chr3:114623555-114623787	233	3	78	0	-6.38	yes
cnv198	ENSMUSG00000028452	B	DE	chr4:43012108-43012749	642	8	80	0	-1.34	no
cnv199	ENSMUSG00000028322	B	DE	chr4:45332146-45332265	120	3	40	0	-2.35	no
cnv200	NA	B	DE	chr4:45404549-45407566	3018	24	126	0	-0.76	no
cnv201	NA	B	DE	chr4:46501439-46502103	665	12	55	0	-0.85	no
cnv202	ENSMUSG00000039270	B	DE	chr4:70120288-70122099	1812	14	129	0	-4.04	no
cnv203	ENSMUSG00000052407	B	DE	chr4:83375766-83378293	2528	17	149	0	-0.75	no
cnv204	ENSMUSG00000028573	B	DE	chr4:95255931-95256217	287	3	96	0	-3.22	no
cnv205	ENSMUSG00000028573	B	DE	chr4:95258075-95261977	3903	6	651	0	-2.95	no
cnv206	ENSMUSG00000028573	B	DE	chr4:95555286-95556888	1603	8	200	0	-0.92	no
cnv207	ENSMUSG00000003411	B	DE	chr4:108558354-108558851	498	4	125	1.51873	0	no
cnv208	ENSMUSG00000033326	B	DE	chr4:117835794-117836204	411	3	137	0	-2.38	no
cnv209	NA	B	DE	chr4:135852826-135854817	1992	12	166	0	-3.85	yes
cnv210	ENSMUSG00000028750	B	DE	chr4:138296966-138297683	718	6	120	0	-1.49	no
cnv211	ENSMUSG00000066000	B	DE	chr4:146976718-146993217	16500	56	295	0.994534	0	no
cnv212	NA	B	DE	chr4:148518107-148518638	532	4	133	0	-1.08	no
cnv213	ENSMUSG00000040351	B	DE	chr5:3731105-3731854	750	5	150	0	-1.54	no
cnv214	ENSMUSG00000039000	B	DE	chr5:29934915-29935431	517	4	129	0	-2.44	no
cnv215	ENSMUSG00000052139	B	DE	chr5:32185433-32186219	787	7	112	0	-2.7	no
cnv216	ENSMUSG00000029167	B	DE	chr5:51914342-51914680	339	3	113	0	-1.62	no
cnv217	ENSMUSG00000036087	B	DE	chr5:73336046-73338490	2445	13	188	0	-0.79	no
cnv218	NA	B	DE	chr5:74391525-74391822	298	3	99	0	-4.52	no
cnv219	ENSMUSG00000054814	B	DE	chr5:74396072-74398101	2030	20	102	0.83589	0	no
cnv220	ENSMUSG00000054814	B	DE	chr5:74414616-74415228	613	7	88	0	-1.3	no
cnv221	NA	B	DE	chr5:75441297-75441607	311	3	104	2.12081	0	no
cnv222	NA	B	DE	chr5:76378999-76379279	281	3	94	1.70762	0	no
cnv223	NA	B	DE	chr5:81444285-81444678	394	3	131	4.80506	0	no
cnv224	ENSMUSG00000037605	B	DE	chr5:81598585-81599258	674	4	169	0	-4.46	no
cnv225	ENSMUSG00000029253	B	DE	chr5:86494586-86495051	466	6	78	0	-1.5	no
cnv226	ENSMUSG00000046079	B	DE	chr5:106212650-106212914	265	3	88	3.4102	0	no
cnv227	ENSMUSG00000046079	B	DE	chr5:106233170-106235317	2148	11	195	0	-0.76	no
cnv228	ENSMUSG00000007812	B	DE	chr5:145994248-146012350	18103	146	124	0.574582	0	no
cnv229	ENSMUSG00000029642	B	DE	chr5:147903504-147903923	420	6	70	0	-4.13	no
cnv230	NA	B	DE	chr5:147929749-147930014	266	3	89	0	-2.64	no
cnv231	NA	B	DE	chr6:8351593-8355219	3627	27	134	0	-0.8	no
cnv232	ENSMUSG00000017978	B	DE	chr6:23736530-23738215	1686	14	120	0	-4.6	no
cnv233	ENSMUSG00000001424	B	DE	chr6:28588953-28589234	282	3	94	2.67427	0	no
cnv234	NA	B	DE	chr6:29717900-29718165	266	5	53	0	-1.27	no
cnv235	ENSMUSG00000025607	B	DE	chr6:30753302-30754482	1181	9	131	0	-0.89	no
cnv236	NA	B	DE	chr6:66979143-66979757	615	4	154	0	-2.44	no
cnv237	ENSMUSG00000030055	B	DE	chr6:87760537-87761279	743	5	149	0	-1.31	no
cnv238	ENSMUSG00000033216	B	DE	chr6:88336312-88336893	582	5	116	0	-1.65	no
cnv239	ENSMUSG00000030102	B	DE	chr6:108238005-108238801	797	5	159	0	-4.08	no
cnv240	ENSMUSG00000048930	B	DE	chr6:113326977-113328057	1081	8	135	0	-0.89	no
cnv241	ENSMUSG00000030180	B	DE	chr6:120314425-120315374	950	6	158	0	-1.14	no
cnv242	NA	B	DE	chr6:122346898-122347364	467	5	93	1.42391	0	no
cnv243	ENSMUSG00000030359	B	DE	chr6:128475227-128475738	512	4	128	2.94575	0	no
cnv244	ENSMUSG00000042770	B	DE	chr6:135114281-135114791	511	3	170	2.08561	0	no
cnv245	ENSMUSG00000030209	B	DE	chr6:136046303-136048028	1726	11	157	0	-3.12	no
cnv246	ENSMUSG00000030223	B	DE	chr6:137335211-137335665	455	5	91	0	-2.42	no
cnv247	ENSMUSG00000030223	B	DE	chr6:137336629-137336884	256	3	85	0	-1.79	no
cnv248	ENSMUSG00000030228	B	DE	chr6:139604400-139604590	191	3	64	2.24672	0	no
cnv249	ENSMUSG00000030228	B	DE	chr6:139863540-139863860	321	4	80	0	-1.4	no
cnv250	NA	B	DE	chr6:146671193-146672568	1376	7	197	0	-2.65	no
cnv251	ENSMUSG00000036634	B	DE	chr7:31690135-31691279	1145	7	164	0.97435	0	no
cnv252	ENSMUSG00000056978	B	DE	chr7:31707388-31709754	2367	10	237	0	-1.59	no
cnv253	ENSMUSG00000074170	B	DE	chr7:38995732-39023012	27281	160	171	0.681162	0	no
cnv254	ENSMUSG00000043858	B	DE	chr7:52080595-52081939	1345	11	122	0	-0.83	no
cnv255	ENSMUSG00000030513	B	DE	chr7:73137314-73138498	1185	10	119	0	-0.95	no
cnv256	NA	B	DE	chr7:87493604-87493751	148	3	49	3.09636	0	no
cnv257	ENSMUSG00000030528	B	DE	chr7:87625140-87625476	337	5	67	0	-2.82	no
cnv258	ENSMUSG00000025586	B	DE	chr7:88597901-88598616	716	7	102	0	-1.25	no
cnv259	ENSMUSG00000051451	B	DE	chr7:97592293-97592641	349	3	116	0	-2.35	no
cnv260	ENSMUSG00000029461	B	DE	chr7:107902580-107903129	550	3	183	0	-1.47	no
cnv261	NA	B	DE	chr7:125657613-125658291	679	6	113	2.48678	0	no
cnv262	ENSMUSG00000042246	B	DE	chr7:125685873-125686077	205	3	68	0	-2.44	no
cnv263	NA	B	DE	chr7:147343455-147343849	395	4	99	0	-1.36	no
cnv264	ENSMUSG00000045636	B	DE	chr8:42175491-42175967	477	4	119	0	-3	no
cnv265	ENSMUSG00000048516	B	DE	chr8:44649179-44653719	4541	18	252	0	-0.73	no
cnv266	ENSMUSG00000031561	B	DE	chr8:49338438-49339026	589	4	147	0	-2.92	no
cnv267	ENSMUSG00000044006	B	DE	chr8:72404605-72405265	661	6	110	0	-1.16	no
cnv268	NA	B	DE	chr8:72412682-72414355	1674	10	167	0	-1.01	no
cnv269	ENSMUSG00000011306	B	DE	chr8:72566671-72567141	471	6	79	0	-1.11	no
cnv270	ENSMUSG00000002343	B	DE	chr8:72756249-72757031	783	5	157	0	-1.72	no
cnv271	ENSMUSG00000036054	B	DE	chr8:72769716-72770058	343	5	69	1.42508	0	no
cnv272	ENSMUSG00000031803	B	DE	chr8:74222101-74222541	441	4	110	2.93437	0	no
cnv273	ENSMUSG00000037940	B	DE	chr8:84485422-84486700	1279	9	142	2.05402	0	no
cnv274	NA	B	DE	chr8:91040198-91041048	851	4	213	0	-2.12	no
cnv275	ENSMUSG00000057074	B	DE	chr8:95843940-95844917	978	11	89	0	-1.37	no
cnv276	ENSMUSG00000032939	B	DE	chr8:96738841-96749279	10439	57	183	0.551135	0	no
cnv277	ENSMUSG00000015027	B	DE	chr8:125118478-125119258	781	4	195	0	-3.02	no
cnv278	NA	B	DE	chr8:125687013-125687479	467	6	78	0	-2.13	no
cnv279	NA	B	DE	chr8:125992027-126000697	8671	18	482	0	-0.72	yes
cnv280	NA	B	DE	chr9:5291181-5292402	1222	11	111	0	-0.78	no
cnv281	ENSMUSG00000001774	B	DE	chr9:18117234-18118513	1280	9	142	0.877131	0	no
cnv282	ENSMUSG00000000167	B	DE	chr9:50430824-50431224	401	4	100	0	-5.32	no
cnv283	NA	B	DE	chr9:55394222-55394844	623	7	89	0	-1.23	no
cnv284	NA	B	DE	chr9:65141577-65141998	422	7	60	0	-1	no
cnv285	ENSMUSG00000033577	B	DE	chr9:80024092-80024316	225	3	75	3.59013	0	no
cnv286	NA	B	DE	chr9:100532624-100535406	2783	16	174	0	-0.85	no
cnv287	NA	B	DE	chr9:105311775-105313151	1377	9	153	0	-3.52	no
cnv288	ENSMUSG00000032570	B	DE	chr9:105340148-105340539	392	4	98	1.80806	0	no
cnv289	ENSMUSG00000032570	B	DE	chr9:105357436-105359035	1600	6	267	0	-3.9	no
cnv290	ENSMUSG00000036768	B	DE	chr9:122860173-122860673	501	5	100	0	-1.18	no
cnv291	ENSMUSG00000040006	B	DE	chr10:7499535-7499897	363	5	73	1.9004	0	no
cnv292	ENSMUSG00000062866	B	DE	chr10:12985625-12986334	710	4	178	0	-1.58	no
cnv293	ENSMUSG00000019978	B	DE	chr10:25171669-25171929	261	3	87	0	-3.18	no
cnv294	NA	B	DE	chr10:36722707-36727756	5050	27	187	0	-0.84	no
cnv295	ENSMUSG00000019838	B	DE	chr10:39758054-39759832	1779	15	119	0	-0.84	no
cnv296	NA	B	DE	chr10:44887026-44887447	422	3	141	0	-3.56	no
cnv297	ENSMUSG00000020015	B	DE	chr10:92649272-92650320	1049	6	175	0	-1.24	no
cnv298	ENSMUSG00000020017	B	DE	chr10:92979482-92980576	1095	5	219	2.01562	0	no
cnv299	ENSMUSG00000005897	B	DE	chr10:93651908-93653040	1133	7	162	0	-4.12	no
cnv300	NA	B	DE	chr10:93776406-93776995	590	4	148	0	-1.93	no
cnv301	ENSMUSG00000036019	B	DE	chr10:104863868-104864452	585	3	195	3.30597	0	no
cnv302	ENSMUSG00000020154	B	DE	chr10:115810439-115811134	696	3	232	0	-3.42	no
cnv303	ENSMUSG00000082286, NA, ENSMUSG00000023764	B	DE	chr11:3026905-3099912	73008	343	213	0	-0.7	yes
cnv304	ENSMUSG00000040985	B	DE	chr11:8920210-8920640	431	4	108	0	-1.31	no
cnv305	ENSMUSG00000020182	B	DE	chr11:11785826-11786241	416	5	83	2.31731	0	no
cnv306	ENSMUSG00000000861	B	DE	chr11:24070948-24071334	387	3	129	0	-1.95	no
cnv307	NA	B	DE	chr11:30405406-30405695	290	3	97	0	-1.64	no
cnv308	ENSMUSG00000060923	B	DE	chr11:30513662-30513787	126	3	42	0	-2.32	yes
cnv309	ENSMUSG00000060923	B	DE	chr11:30536315-30542125	5811	30	194	0	-3.13	yes
cnv310	ENSMUSG00000020271	B	DE	chr11:32572386-32574160	1775	12	148	0	-4.1	no
cnv311	NA	B	DE	chr11:46479967-46481869	1903	14	136	0	-0.69	no
cnv312	ENSMUSG00000020364	B	DE	chr11:50872569-50872938	370	3	123	0	-2.35	no
cnv313	ENSMUSG00000036391	B	DE	chr11:51568982-51569430	449	8	56	0	-0.74	no
cnv314	NA	B	DE	chr11:52223117-52224697	1581	11	144	0	-0.92	no
cnv315	ENSMUSG00000020334	B	DE	chr11:53830520-53831268	749	8	94	0	-0.99	no
cnv316	ENSMUSG00000047804	B	DE	chr11:61701646-61702062	417	4	104	1.7736	0	no
cnv317	ENSMUSG00000038290	B	DE	chr11:74827645-74828442	798	10	80	0	-2.14	no
cnv318	ENSMUSG00000017781	B	DE	chr11:75401828-75402265	438	4	110	0	-1.28	no
cnv319	NA	B	DE	chr11:77558966-77560453	1488	11	135	0	-0.84	no
cnv320	NA	B	DE	chr11:83509455-83517080	7626	47	162	0.518564	0	no
cnv321	NA	B	DE	chr11:88891341-88894589	3249	17	191	1.51055	0	yes
cnv322	ENSMUSG00000020604	B	DE	chr11:109369783-109372315	2533	14	181	0	-0.98	no
cnv323	NA	B	DE	chr11:110393693-110393907	215	3	72	2.20934	0	no
cnv324	ENSMUSG00000044811	B	DE	chr11:114859579-114862260	2682	22	122	0.570162	0	no
cnv325	ENSMUSG00000020564	B	DE	chr12:33893663-33894404	742	5	148	1.82074	0	no
cnv326	ENSMUSG00000020564	B	DE	chr12:33939358-33940000	643	5	129	3.28168	0	no
cnv327	ENSMUSG00000056899	B	DE	chr12:41821493-41821920	428	4	107	0	-3.61	no
cnv328	ENSMUSG00000056899	B	DE	chr12:41981587-41981954	368	5	74	1.46376	0	no
cnv329	ENSMUSG00000056899	B	DE	chr12:42024051-42026305	2255	28	81	4.66259	0	no
cnv330	ENSMUSG00000056899	B	DE	chr12:42026452-42026716	265	3	88	5.2234	0	no
cnv331	ENSMUSG00000056899	B	DE	chr12:42026717-42027135	419	5	84	1.7786	0	no
cnv332	ENSMUSG00000056899	B	DE	chr12:42027136-42027628	493	4	123	5.07331	0	no
cnv333	ENSMUSG00000056899	B	DE	chr12:42027629-42028381	753	10	75	1.7786	0	no
cnv334	ENSMUSG00000056899	B	DE	chr12:42028663-42031659	2997	37	81	4.96579	0	no
cnv335	ENSMUSG00000056899	B	DE	chr12:42031660-42032785	1126	13	87	3.14636	0	no
cnv336	ENSMUSG00000056899	B	DE	chr12:42139801-42140115	315	3	105	3.15922	0	no
cnv337	ENSMUSG00000061603	B	DE	chr12:53810324-53810801	478	4	120	1.88586	0	no
cnv338	ENSMUSG00000061603	B	DE	chr12:54050303-54050931	629	5	126	1.64009	0	no
cnv339	ENSMUSG00000034912	B	DE	chr12:68009647-68010986	1340	5	268	0	-1.13	no
cnv340	ENSMUSG00000021133	B	DE	chr12:81965130-81965632	503	4	126	2.60645	0	no
cnv341	NA	B	DE	chr12:83321004-83321297	294	3	98	1.65812	0	no
cnv342	ENSMUSG00000042700	B	DE	chr12:83381932-83382173	242	3	81	2.75121	0	no
cnv343	ENSMUSG00000079017	B	DE	chr12:104679434-104684286	4853	31	157	0	-0.83	no
cnv344	ENSMUSG00000041341	B	DE	chr12:106893510-106894084	575	5	115	0	-1.45	no
cnv345	ENSMUSG00000017843	B	DE	chr12:111776254-111779952	3699	23	161	0	-0.86	no
cnv346	ENSMUSG00000002799	B	DE	chr12:114163422-114163989	568	4	142	0	-2.03	no
cnv347	ENSMUSG00000021193	B	DE	chr13:6572917-6573350	434	3	145	2.47174	0	no
cnv348	ENSMUSG00000048264	B	DE	chr13:9512127-9517886	5760	44	131	0	-0.89	yes
cnv349	NA	B	DE	chr13:14044100-14044996	897	7	128	0	-0.93	no
cnv350	ENSMUSG00000055137	B	DE	chr13:17095532-17098302	2771	17	163	0	-0.81	no
cnv351	ENSMUSG00000055137	B	DE	chr13:17226539-17227252	714	9	79	0.932913	0	no
cnv352	ENSMUSG00000012429	B	DE	chr13:17789190-17790922	1733	15	116	0.984038	0	no
cnv353	ENSMUSG00000016756	B	DE	chr13:24465039-24468348	3310	23	144	0.917288	0	yes
cnv354	ENSMUSG00000006191	B	DE	chr13:29720775-29721295	521	4	130	0	-1.38	no
cnv355	ENSMUSG00000025870	B	DE	chr13:54680649-54681482	834	5	167	0	-2.02	no
cnv356	ENSMUSG00000021559	B	DE	chr13:60723325-60725006	1682	8	210	0	-4.47	no
cnv357	ENSMUSG00000021559	B	DE	chr13:60757092-60757692	601	5	120	0	-1.39	no
cnv358	NA	B	DE	chr13:64423201-64423847	647	4	162	0	-5.82	no
cnv359	NA	B	DE	chr13:65163352-65163590	239	4	60	0	-3.34	no
cnv360	ENSMUSG00000021518	B	DE	chr13:67037180-67038228	1049	8	131	0	-0.89	no
cnv361	ENSMUSG00000021518	B	DE	chr13:67090588-67090865	278	3	93	0	-1.31	yes
cnv362	ENSMUSG00000021518	B	DE	chr13:67090866-67091176	311	3	104	0	-4.98	no
cnv363	ENSMUSG00000021518	B	DE	chr13:67091177-67092174	998	7	143	0	-1.31	no
cnv364	NA	B	DE	chr13:76160225-76161317	1093	10	109	0	-4.07	no
cnv365	NA	B	DE	chr13:76161512-76161882	371	4	93	0	-2.37	no
cnv366	ENSMUSG00000021596	B	DE	chr13:76766888-76767392	505	5	101	0	-5.54	no
cnv367	ENSMUSG00000021596	B	DE	chr13:76799173-76799572	400	6	67	0	-1.27	no
cnv368	ENSMUSG00000021596	B	DE	chr13:76822922-76824345	1424	6	237	0	-3.27	no
cnv369	ENSMUSG00000021596	B	DE	chr13:76971315-76971539	225	5	45	0	-1.65	no
cnv370	ENSMUSG00000021596	B	DE	chr13:77100150-77101040	891	9	99	0	-3.98	no
cnv371	ENSMUSG00000021619	B	DE	chr13:91280148-91280966	819	9	91	0	-0.88	no
cnv372	ENSMUSG00000078945, ENSMUSG00000071203	B	DE	chr13:100925348-100982052	56705	275	206	0.545054	0	no
cnv373	ENSMUSG00000042348	B	DE	chr13:114676624-114677788	1165	9	129	0	-1.97	no
cnv374	ENSMUSG00000004462	B	DE	chr16:22853964-22855656	1693	9	188	0	-1.86	no
cnv375	ENSMUSG00000022885	B	DE	chr16:23282105-23282603	499	4	125	0	-4.74	no
cnv376	NA	B	DE	chr16:38891568-38892293	726	5	145	0	-2.14	yes
cnv377	NA	B	DE	chr16:38901746-38902206	461	3	154	0	-1.88	no
cnv378	ENSMUSG00000022790	B	DE	chr16:38929501-38932179	2679	18	149	0	-2.58	yes
cnv379	NA	B	DE	chr16:57029158-57031538	2381	17	140	0	-0.66	no
cnv380	ENSMUSG00000022978	B	DE	chr16:90727405-90727721	317	5	63	0	-1.45	no
cnv381	ENSMUSG00000071984	B	DE	chr17:7934105-7934544	440	3	147	0	-3.86	no
cnv382	ENSMUSG00000062202, ENSMUSG00000024026, ENSMUSG00000033826	B	DE	chr17:30506447-31021225	514779	3042	169	0.790051	0	yes
cnv383	ENSMUSG00000024312	B	DE	chr17:34077801-34078330	530	4	133	0	-1.48	no
cnv384	ENSMUSG00000007041	B	DE	chr17:35187604-35188126	523	4	131	1.6985	0	no
cnv385	NA	B	DE	chr17:35302296-35302631	336	5	67	1.61533	0	no
cnv386	NA	B	DE	chr17:56027621-56027899	279	3	93	2.39038	0	no
cnv387	ENSMUSG00000004730	B	DE	chr17:57616461-57616725	265	5	53	0	-1.42	no
cnv388	NA	B	DE	chr17:84228441-84228788	348	3	116	0	-2.06	no
cnv389	ENSMUSG00000024238	B	DE	chr18:5720966-5721783	818	9	91	0	-0.96	no
cnv390	ENSMUSG00000061802	B	DE	chr18:7129022-7129286	265	3	88	0	-2.11	no
cnv391	ENSMUSG00000040560	B	DE	chr18:64069275-64070830	1556	11	141	0	-0.84	no
cnv392	ENSMUSG00000039529	B	DE	chr18:64812307-64813867	1561	12	130	0	-1.84	yes
cnv393	ENSMUSG00000024530	B	DE	chr18:67632705-67632926	222	3	74	0	-2.3	no
cnv394	NA	B	DE	chr18:67815353-67815562	210	3	70	0	-1.21	no
cnv395	NA	B	DE	chr18:67820953-67821717	765	3	255	0	-1.77	no
cnv396	NA	B	DE	chr18:74011341-74011679	339	3	113	0	-2.46	no
cnv397	NA	B	DE	chr18:83860218-83862040	1823	12	152	0	-0.89	yes
cnv398	ENSMUSG00000046982	B	DE	chr18:84251396-84251918	523	4	131	0	-1.75	no
cnv399	ENSMUSG00000034391	B	DE	chr18:85115020-85115517	498	3	166	0	-4.61	no
cnv400	ENSMUSG00000034391	B	DE	chr18:85121335-85122264	930	7	133	0	-1.22	no
cnv401	NA	B	DE	chr19:11980586-11981015	430	3	143	0	-2.72	no
cnv402	ENSMUSG00000024867	B	DE	chr19:24430163-24431571	1409	12	117	0	-0.84	yes
cnv403	ENSMUSG00000024867	B	DE	chr19:24522234-24523691	1458	11	133	0	-3.04	no
cnv404	ENSMUSG00000024867	B	DE	chr19:24543496-24543862	367	4	92	0	-1.61	no
cnv405	ENSMUSG00000033610	B	DE	chr19:34934345-34934596	252	3	84	0	-2.31	no
cnv406	ENSMUSG00000024989	B	DE	chr19:38129199-38130011	813	6	136	0	-1.49	no
cnv407	ENSMUSG00000025002	B	DE	chr19:39099199-39100364	1166	11	106	0	-3.31	no
cnv408	ENSMUSG00000025178	B	DE	chr19:42187891-42188305	415	3	138	0	-1.86	no
cnv409	NA	B	DE	chr19:60954903-60956395	1493	12	124	0	-0.83	yes
cnv410	ENSMUSG00000036782	B	DE	chrX:22813778-22815936	2159	15	144	0.838743	0	no
cnv411	ENSMUSG00000031337	B	DE	chrX:68512918-68513635	718	7	103	0	-1.54	no
cnv412	ENSMUSG00000031371	B	DE	chrX:70689019-70689459	441	5	88	1.40199	0	no
cnv413	NA	C	FR	chr1:21198704-21199076	373	6	62	1.10339	0	no
cnv414	ENSMUSG00000060679	C	FR	chr1:42940943-42941154	212	3	71	2.4478	0	no
cnv415	NA	C	FR	chr1:45566061-45566971	911	6	152	3.13124	0	no
cnv416	NA	C	FR	chr1:52894000-52894384	385	4	96	0	-4.73	yes
cnv417	NA	C	FR	chr1:88176924-88177268	345	4	86	1.54038	0	no
cnv418	ENSMUSG00000026258	C	FR	chr1:89371664-89372087	424	4	106	0	-1.61	no
cnv419	ENSMUSG00000090165, ENSMUSG00000090175, ENSMUSG00000090124, ENSMUSG00000090145, ENSMUSG00000054545, ENSMUSG00000089943, ENSMUSG00000090171, ENSMUSG00000089960	C	FR	chr1:90108119-90108759	641	5	128	0	-1.11	no
cnv420	ENSMUSG00000090165, ENSMUSG00000090175, ENSMUSG00000090124, ENSMUSG00000090145, ENSMUSG00000054545, ENSMUSG00000089943, ENSMUSG00000090171, ENSMUSG00000089960	C	FR	chr1:90108760-90126575	17816	176	101	0	-1.43	yes
cnv421	ENSMUSG00000044783, ENSMUSG00000044783	C	FR	chr1:90126576-90165105	38530	100	385	0	-1.11	no
cnv422	ENSMUSG00000044783, ENSMUSG00000044783	C	FR	chr1:90165106-90183383	18278	101	181	0	-0.77	no
cnv423	NA	C	FR	chr1:90183384-90184236	853	6	142	0	-1.11	no
cnv424	ENSMUSG00000026304	C	FR	chr1:92861506-92864095	2590	16	162	0	-2.18	no
cnv425	ENSMUSG00000026365	C	FR	chr1:142076821-142077489	669	4	167	3.51706	0	no
cnv426	NA	C	FR	chr1:142088710-142089330	621	8	78	0	-0.86	no
cnv427	ENSMUSG00000066842	C	FR	chr1:152779175-152779524	350	3	117	2.79139	0	no
cnv428	NA	C	FR	chr1:153305521-153311590	6070	30	202	0	-0.85	no
cnv429	ENSMUSG00000026469	C	FR	chr1:157221265-157221517	253	3	84	0	-2.44	no
cnv430	NA	C	FR	chr1:169149640-169150810	1171	5	234	0	-1.43	no
cnv431	ENSMUSG00000026558	C	FR	chr1:169169333-169170013	681	5	136	0	-3.36	no
cnv432	ENSMUSG00000026663	C	FR	chr1:172773439-172773635	197	3	66	3.05436	0	no
cnv433	ENSMUSG00000026535	C	FR	chr1:175909854-175911813	1960	8	245	0	-2.4	no
cnv434	NA	C	FR	chr1:181667440-181668129	690	3	230	0	-1.52	no
cnv435	ENSMUSG00000026496	C	FR	chr1:182519966-182520944	979	8	122	0	-3.87	no
cnv436	NA	C	FR	chr1:182561338-182561949	612	6	102	0	-2.06	no
cnv437	ENSMUSG00000026617	C	FR	chr1:187180336-187181594	1259	8	157	1.39056	0	no
cnv438	ENSMUSG00000039246	C	FR	chr1:187934442-187934703	262	4	66	1.63887	0	no
cnv439	NA	C	FR	chr1:193142039-193142910	872	4	218	1.71803	0	no
cnv440	ENSMUSG00000037461	C	FR	chr1:193408685-193409409	725	4	181	0	-3.91	no
cnv441	ENSMUSG00000026669	C	FR	chr2:4920235-4920511	277	3	92	0	-1.58	no
cnv442	ENSMUSG00000061186	C	FR	chr2:10332784-10334193	1410	12	118	0	-0.72	no
cnv443	ENSMUSG00000026837	C	FR	chr2:27765984-27766475	492	3	164	0	-3.83	no
cnv444	ENSMUSG00000026837	C	FR	chr2:27852625-27853357	733	4	183	0	-1.62	no
cnv445	ENSMUSG00000000194	C	FR	chr2:31058007-31059452	1446	12	121	0	-1.65	no
cnv446	ENSMUSG00000026888	C	FR	chr2:64856874-64857397	524	5	105	2.95423	0	no
cnv447	NA	C	FR	chr2:64871054-64871445	392	3	131	0	-1.59	no
cnv448	ENSMUSG00000027109	C	FR	chr2:72792593-72794781	2189	13	168	0	-0.74	no
cnv449	NA	C	FR	chr2:90956300-90956531	232	3	77	0	-5.19	no
cnv450	ENSMUSG00000027184	C	FR	chr2:103605992-103606973	982	10	98	0.75453	0	no
cnv451	ENSMUSG00000057147	C	FR	chr2:114393795-114394879	1085	8	136	3.05509	0	no
cnv452	NA	C	FR	chr2:120966686-120966942	257	3	86	0	-4.07	no
cnv453	ENSMUSG00000027238	C	FR	chr2:121397931-121398639	709	4	177	0	-1.68	no
cnv454	ENSMUSG00000027204	C	FR	chr2:125237373-125237704	332	3	111	3.12542	0	no
cnv455	ENSMUSG00000027395	C	FR	chr2:128935275-128935508	234	3	78	3.55812	0	no
cnv456	NA	C	FR	chr2:155340747-155341426	680	7	97	1.28458	0	no
cnv457	NA	C	FR	chr2:155518784-155519143	360	4	90	2.63994	0	no
cnv458	ENSMUSG00000017868	C	FR	chr2:162836244-162837098	855	7	122	0	-4.01	no
cnv459	NA	C	FR	chr2:174298799-174299081	283	3	94	0	-1.94	no
cnv460	NA	C	FR	chr3:10337126-10337385	260	3	87	2.3948	0	no
cnv461	ENSMUSG00000027677	C	FR	chr3:33707712-33708810	1099	9	122	0.943761	0	no
cnv462	ENSMUSG00000037325	C	FR	chr3:36478703-36479950	1248	5	250	0	-1.65	no
cnv463	ENSMUSG00000037325	C	FR	chr3:36499524-36500186	663	5	133	0	-4.21	no
cnv464	ENSMUSG00000037325	C	FR	chr3:36511773-36512013	241	4	60	1.99355	0	no
cnv465	ENSMUSG00000074604	C	FR	chr3:51485325-51486959	1635	11	149	0	-0.69	no
cnv466	ENSMUSG00000027744	C	FR	chr3:53306462-53306689	228	3	76	0	-1.84	no
cnv467	ENSMUSG00000027827	C	FR	chr3:64939624-64939916	293	3	98	0	-6.31	no
cnv468	ENSMUSG00000027827	C	FR	chr3:65034971-65035194	224	3	75	2.26745	0	no
cnv469	ENSMUSG00000027784	C	FR	chr3:69257545-69258784	1240	10	124	0	-5.72	no
cnv470	NA	C	FR	chr3:69367651-69371991	4341	20	217	0	-2.54	no
cnv471	ENSMUSG00000043461	C	FR	chr3:69642138-69643525	1388	10	139	0	-0.91	no
cnv472	ENSMUSG00000027993	C	FR	chr3:84006826-84007355	530	5	106	1.41117	0	no
cnv473	ENSMUSG00000041750	C	FR	chr3:86793386-86793797	412	5	82	0	-1.23	no
cnv474	ENSMUSG00000000794	C	FR	chr3:89427420-89428206	787	7	112	0	-3.66	no
cnv475	NA	C	FR	chr3:95328182-95328964	783	8	98	0.942108	0	no
cnv476	ENSMUSG00000068823	C	FR	chr3:102839442-102840134	693	7	99	0	-4.83	no
cnv477	ENSMUSG00000027965	C	FR	chr3:114701958-114702707	750	6	125	0	-4.87	no
cnv478	ENSMUSG00000027965	C	FR	chr3:114715256-114715645	390	4	98	1.4631	0	no
cnv479	ENSMUSG00000033342	C	FR	chr3:117300104-117302894	2791	18	155	0	-4.66	yes
cnv480	NA	C	FR	chr3:128963270-128964470	1201	8	150	0	-4.27	yes
cnv481	NA	C	FR	chr3:137744867-137745093	227	3	76	0	-2.7	no
cnv482	ENSMUSG00000037797	C	FR	chr3:138084121-138084344	224	5	45	2.20635	0	no
cnv483	ENSMUSG00000028212, ENSMUSG00000040738	C	FR	chr4:11130292-11131483	1192	9	132	1.0416	0	no
cnv484	NA	C	FR	chr4:12043852-12047989	4138	5	828	0	-4.19	no
cnv485	ENSMUSG00000028218	C	FR	chr4:12081647-12081910	264	3	88	0	-4.88	yes
cnv486	ENSMUSG00000050812	C	FR	chr4:58864228-58864863	636	5	127	3.065	0	no
cnv487	ENSMUSG00000039196, ENSMUSG00000028359	C	FR	chr4:63007240-63019262	12023	67	179	0	-0.53	no
cnv488	ENSMUSG00000052407	C	FR	chr4:83267534-83267777	244	3	81	0	-1.57	no
cnv489	ENSMUSG00000052407	C	FR	chr4:83375766-83378596	2831	19	149	0	-0.88	no
cnv490	ENSMUSG00000028527	C	FR	chr4:101137127-101139477	2351	20	118	0.79285	0	no
cnv491	NA	C	FR	chr4:135852826-135854095	1270	9	141	0	-4.74	yes
cnv492	NA	C	FR	chr4:135854096-135855593	1498	6	250	0	-2.84	no
cnv493	ENSMUSG00000028755	C	FR	chr4:137911700-137912465	766	5	153	0	-3.2	no
cnv494	ENSMUSG00000028750	C	FR	chr4:138296966-138297683	718	6	120	0	-1.08	no
cnv495	ENSMUSG00000028599	C	FR	chr4:144833283-144833703	421	3	140	0	-1.29	no
cnv496	NA	C	FR	chr4:148518107-148518638	532	4	133	0	-1.15	no
cnv497	ENSMUSG00000029053	C	FR	chr4:154723876-154724615	740	4	185	0	-5.11	no
cnv498	ENSMUSG00000029062	C	FR	chr4:155009710-155009864	155	3	52	0	-4.7	no
cnv499	ENSMUSG00000029076	C	FR	chr4:155371411-155372085	675	4	169	0	-1.86	no
cnv500	ENSMUSG00000040351	C	FR	chr5:3731105-3731854	750	5	150	0	-1.67	no
cnv501	ENSMUSG00000028771	C	FR	chr5:20553616-20554523	908	6	151	1.93348	0	no
cnv502	ENSMUSG00000052139	C	FR	chr5:32185433-32186219	787	7	112	0	-2.78	no
cnv503	ENSMUSG00000029125	C	FR	chr5:38460960-38462350	1391	9	155	0	-1.06	no
cnv504	ENSMUSG00000005107	C	FR	chr5:38773533-38774319	787	4	197	0	-1.86	yes
cnv505	NA	C	FR	chr5:48754267-48757039	2773	21	132	0.63378	0	no
cnv506	ENSMUSG00000037795	C	FR	chr5:66214515-66214741	227	3	76	0	-2.77	no
cnv507	NA	C	FR	chr5:72566372-72566760	389	3	130	0	-1.54	no
cnv508	ENSMUSG00000029153	C	FR	chr5:73726800-73727046	247	3	82	0	-1.83	no
cnv509	NA	C	FR	chr5:74391386-74391822	437	5	87	0	-3.21	no
cnv510	ENSMUSG00000062110	C	FR	chr5:74859019-74860314	1296	8	162	0	-0.94	no
cnv511	NA	C	FR	chr5:75441297-75441607	311	3	104	2.8671	0	no
cnv512	NA	C	FR	chr5:81444285-81444678	394	3	131	3.32669	0	no
cnv513	ENSMUSG00000037605	C	FR	chr5:81599979-81600692	714	5	143	2.10869	0	no
cnv514	ENSMUSG00000029260	C	FR	chr5:87330139-87330452	314	6	52	0	-1.92	no
cnv515	ENSMUSG00000046079	C	FR	chr5:106212650-106212914	265	3	88	4.4219	0	no
cnv516	ENSMUSG00000029642	C	FR	chr5:147903504-147903923	420	6	70	0	-0.99	no
cnv517	NA	C	FR	chr5:147929749-147930014	266	3	89	0	-1.94	no
cnv518	NA	C	FR	chr6:8351593-8355219	3627	27	134	0	-3.1	no
cnv519	NA	C	FR	chr6:8431602-8433731	2130	16	133	0	-0.92	no
cnv520	NA	C	FR	chr6:8556466-8556818	353	4	88	0	-3.66	no
cnv521	ENSMUSG00000017978	C	FR	chr6:23736222-23738215	1994	15	133	0	-3.98	no
cnv522	ENSMUSG00000001424	C	FR	chr6:28588953-28589234	282	3	94	2.52457	0	no
cnv523	ENSMUSG00000029772	C	FR	chr6:29849524-29851902	2379	19	125	0	-3.12	no
cnv524	ENSMUSG00000025607	C	FR	chr6:30753302-30754482	1181	9	131	0	-0.87	no
cnv525	NA	C	FR	chr6:57649609-57649942	334	3	111	0	-1.81	no
cnv526	NA	C	FR	chr6:72391216-72391605	390	5	78	0.860084	0	no
cnv527	NA	C	FR	chr6:83591455-83593205	1751	8	219	0	-0.95	no
cnv528	ENSMUSG00000030055	C	FR	chr6:87760537-87761404	868	6	145	0.976332	0	no
cnv529	ENSMUSG00000030092	C	FR	chr6:104748463-104749312	850	8	106	0	-5.15	no
cnv530	ENSMUSG00000030307	C	FR	chr6:114160932-114161330	399	4	100	0	-1.41	no
cnv531	ENSMUSG00000042770	C	FR	chr6:135114281-135114791	511	3	170	2.47497	0	no
cnv532	ENSMUSG00000030209	C	FR	chr6:135744630-135745048	419	4	105	0	-1.37	no
cnv533	ENSMUSG00000030209	C	FR	chr6:136046303-136048028	1726	11	157	0	-3.41	no
cnv534	ENSMUSG00000030223	C	FR	chr6:137335211-137335665	455	5	91	0	-1.7	no
cnv535	ENSMUSG00000030228	C	FR	chr6:139604400-139604590	191	3	64	2.15122	0	no
cnv536	NA	C	FR	chr6:146671193-146672568	1376	7	197	0	-2.5	no
cnv537	ENSMUSG00000003452	C	FR	chr6:149431804-149432060	257	3	86	0	-4.76	no
cnv538	ENSMUSG00000036634	C	FR	chr7:31690135-31691279	1145	7	164	1.42931	0	no
cnv539	NA	C	FR	chr7:72998315-72999170	856	6	143	0	-0.95	no
cnv540	ENSMUSG00000030557	C	FR	chr7:74486275-74488446	2172	14	155	0	-0.84	yes
cnv541	ENSMUSG00000070509	C	FR	chr7:80551880-80552368	489	5	98	0	-2.25	no
cnv542	NA	C	FR	chr7:96653779-96655150	1372	9	152	0	-4.89	no
cnv543	ENSMUSG00000041328	C	FR	chr7:99797846-99799020	1175	9	131	0	-0.77	no
cnv544	NA	C	FR	chr7:125657613-125658291	679	6	113	2.70191	0	no
cnv545	NA	C	FR	chr7:125830414-125831472	1059	6	177	0	-4.55	yes
cnv546	NA	C	FR	chr7:125854371-125854776	406	5	81	0	-1.14	no
cnv547	ENSMUSG00000062017	C	FR	chr7:127366300-127366871	572	5	114	0	-4.23	no
cnv548	ENSMUSG00000030727	C	FR	chr7:133576639-133577116	478	3	159	2.26236	0	no
cnv549	ENSMUSG00000030823	C	FR	chr7:134521889-134526899	5011	20	251	0	-0.65	no
cnv550	ENSMUSG00000030847	C	FR	chr7:135668000-135668284	285	3	95	2.20928	0	no
cnv551	ENSMUSG00000047517	C	FR	chr7:138185088-138200289	15202	81	188	0	-0.66	no
cnv552	ENSMUSG00000038542	C	FR	chr8:13080218-13081123	906	7	129	0	-2.29	no
cnv553	ENSMUSG00000037251	C	FR	chr8:27101642-27102970	1329	7	190	0	-1.83	no
cnv554	ENSMUSG00000031490	C	FR	chr8:28385107-28392960	7854	42	187	0.982866	0	no
cnv555	ENSMUSG00000031532	C	FR	chr8:35218020-35218255	236	4	59	1.42198	0	no
cnv556	ENSMUSG00000048516	C	FR	chr8:44649179-44653906	4728	20	236	0	-0.82	no
cnv557	NA	C	FR	chr8:46961993-46962408	416	4	104	0	-5.08	no
cnv558	ENSMUSG00000031636	C	FR	chr8:46975325-46976400	1076	5	215	1.31288	0	no
cnv559	NA	C	FR	chr8:60295302-60295732	431	3	144	0	-2.51	no
cnv560	NA	C	FR	chr8:60424625-60425105	481	4	120	0	-1.18	no
cnv561	ENSMUSG00000030465	C	FR	chr8:70369346-70370586	1241	8	155	0	-1.17	no
cnv562	ENSMUSG00000002343	C	FR	chr8:72756249-72757031	783	5	157	0	-1.95	no
cnv563	ENSMUSG00000036054	C	FR	chr8:72769716-72770058	343	5	69	1.5225	0	no
cnv564	ENSMUSG00000031803	C	FR	chr8:74222265-74222541	277	3	92	3.42099	0	no
cnv565	ENSMUSG00000037940	C	FR	chr8:84485422-84486700	1279	9	142	1.96199	0	no
cnv566	ENSMUSG00000057074	C	FR	chr8:95844245-95844868	624	7	89	0	-2.04	no
cnv567	ENSMUSG00000031893	C	FR	chr8:108366284-108366731	448	4	112	0	-1.31	no
cnv568	ENSMUSG00000033624	C	FR	chr8:113637246-113637568	323	5	65	0	-2.07	yes
cnv569	NA	C	FR	chr8:125141872-125142138	267	3	89	1.21825	0	no
cnv570	ENSMUSG00000035569	C	FR	chr8:125540077-125542254	2178	15	145	0	-0.76	no
cnv571	ENSMUSG00000033862	C	FR	chr8:125749121-125749590	470	7	67	1.01789	0	no
cnv572	NA	C	FR	chr8:125992027-125995141	3115	14	223	0	-3.41	yes
cnv573	NA	C	FR	chr8:126359900-126360148	249	3	83	0	-6.48	no
cnv574	ENSMUSG00000025898	C	FR	chr9:3410913-3411071	159	3	53	1.84907	0	no
cnv575	ENSMUSG00000053110	C	FR	chr9:7992499-7994319	1821	8	228	0	-0.86	no
cnv576	ENSMUSG00000059974	C	FR	chr9:28991065-28992720	1656	14	118	0	-3.3	no
cnv577	ENSMUSG00000059974	C	FR	chr9:29293004-29293447	444	3	148	2.18105	0	no
cnv578	ENSMUSG00000059974	C	FR	chr9:29513297-29513655	359	4	90	0	-3.36	no
cnv579	ENSMUSG00000042185	C	FR	chr9:31219512-31220526	1015	10	102	0	-0.94	no
cnv580	ENSMUSG00000066705	C	FR	chr9:45195656-45195957	302	3	101	1.67666	0	no
cnv581	NA	C	FR	chr9:50319745-50321584	1840	11	167	0	-0.77	yes
cnv582	ENSMUSG00000000167	C	FR	chr9:50430824-50431224	401	4	100	0	-5.61	no
cnv583	ENSMUSG00000034007	C	FR	chr9:55556959-55557978	1020	4	255	0	-1.93	no
cnv584	ENSMUSG00000032224	C	FR	chr9:69968855-69969332	478	5	96	0	-1.08	no
cnv585	NA	C	FR	chr9:98191653-98193580	1928	12	161	0	-0.89	no
cnv586	NA	C	FR	chr9:102901014-102901327	314	3	105	0	-2.37	no
cnv587	NA	C	FR	chr9:104045225-104045648	424	4	106	0	-2.19	no
cnv588	NA	C	FR	chr9:105311775-105313258	1484	10	148	0	-1.19	no
cnv589	ENSMUSG00000032570	C	FR	chr9:105357436-105359035	1600	6	267	0	-3.91	no
cnv590	ENSMUSG00000015202	C	FR	chr10:3154778-3155755	978	6	163	0	-0.92	no
cnv591	ENSMUSG00000062866	C	FR	chr10:12985625-12986334	710	4	178	0	-3.11	no
cnv592	NA	C	FR	chr10:13070978-13074201	3224	7	461	0	-0.97	no
cnv593	ENSMUSG00000019978	C	FR	chr10:25171669-25171929	261	3	87	0	-1.73	no
cnv594	ENSMUSG00000051736	C	FR	chr10:38844796-38845104	309	4	77	0	-1.31	no
cnv595	ENSMUSG00000019838	C	FR	chr10:39758054-39759832	1779	14	127	0	-0.78	no
cnv596	ENSMUSG00000019838	C	FR	chr10:39787555-39787774	220	3	73	1.45914	0	no
cnv597	NA	C	FR	chr10:53253863-53254559	697	4	174	0	-3.06	no
cnv598	ENSMUSG00000058298	C	FR	chr10:53349365-53349551	187	3	62	2.17993	0	no
cnv599	ENSMUSG00000020075	C	FR	chr10:62042976-62044932	1957	22	89	0.517823	0	no
cnv600	NA	C	FR	chr10:75711909-75715488	3580	23	156	0	-0.87	no
cnv601	ENSMUSG00000001435	C	FR	chr10:76567210-76567904	695	5	139	0	-2.95	no
cnv602	NA	C	FR	chr10:77895523-77895809	287	4	72	0	-1.26	no
cnv603	ENSMUSG00000019988	C	FR	chr10:92171302-92172470	1169	9	130	0	-0.82	no
cnv604	ENSMUSG00000020017	C	FR	chr10:92979482-92980576	1095	5	219	2.33016	0	no
cnv605	ENSMUSG00000005897	C	FR	chr10:93651908-93653040	1133	7	162	0	-4.45	no
cnv606	NA	C	FR	chr10:93776406-93776836	431	3	144	0	-2.37	no
cnv607	ENSMUSG00000036019	C	FR	chr10:104774481-104774716	236	3	79	1.98786	0	no
cnv608	NA	C	FR	chr10:105016757-105019119	2363	17	139	0	-0.57	no
cnv609	ENSMUSG00000020154	C	FR	chr10:115810274-115811134	861	4	215	0	-2.49	no
cnv610	ENSMUSG00000025436	C	FR	chr10:126332430-126332650	221	5	44	1.65756	0	no
cnv611	ENSMUSG00000020173	C	FR	chr11:12181274-12181904	631	3	210	0	-3.61	no
cnv612	ENSMUSG00000000861	C	FR	chr11:24070948-24071334	387	3	129	0	-2.27	no
cnv613	ENSMUSG00000004018	C	FR	chr11:26336799-26337895	1097	8	137	0	-1.19	no
cnv614	NA	C	FR	chr11:30405406-30405695	290	3	97	0	-1.78	no
cnv615	ENSMUSG00000060923	C	FR	chr11:30501348-30504041	2694	18	150	0	-0.74	yes
cnv616	ENSMUSG00000060923	C	FR	chr11:30513662-30513787	126	3	42	0	-2.29	yes
cnv617	NA	C	FR	chr11:30551542-30552018	477	3	159	0	-4.33	no
cnv618	ENSMUSG00000020271	C	FR	chr11:32572490-32574160	1671	11	152	0	-3.94	no
cnv619	NA	C	FR	chr11:46479722-46481869	2148	15	143	0	-0.7	no
cnv620	ENSMUSG00000055546	C	FR	chr11:46646127-46648468	2342	12	195	0	-0.95	no
cnv621	NA	C	FR	chr11:52222868-52224697	1830	12	153	0	-0.84	no
cnv622	ENSMUSG00000047804	C	FR	chr11:61701646-61702062	417	4	104	1.77391	0	no
cnv623	ENSMUSG00000043419	C	FR	chr11:69153987-69156161	2175	15	145	0.916183	0	no
cnv624	NA	C	FR	chr11:69513781-69516061	2281	13	175	0	-0.7	no
cnv625	ENSMUSG00000038290	C	FR	chr11:74828120-74828442	323	6	54	0	-2.93	no
cnv626	NA	C	FR	chr11:97065940-97066955	1016	4	254	0	-2.51	no
cnv627	ENSMUSG00000040430	C	FR	chr11:107328848-107329634	787	5	157	0	-2.22	no
cnv628	NA	C	FR	chr11:110393693-110393907	215	3	72	2.53521	0	no
cnv629	ENSMUSG00000044811	C	FR	chr11:114859579-114862260	2682	22	122	0.632218	0	no
cnv630	ENSMUSG00000071454	C	FR	chr12:3577966-3578695	730	3	243	0	-4.45	yes
cnv631	ENSMUSG00000020576	C	FR	chr12:13396154-13397378	1225	8	153	0	-0.91	no
cnv632	ENSMUSG00000020672	C	FR	chr12:30860407-30861313	907	7	130	0	-1.01	no
cnv633	ENSMUSG00000020672	C	FR	chr12:31043586-31044237	652	6	109	0	-3.16	no
cnv634	ENSMUSG00000020564	C	FR	chr12:33939358-33940000	643	5	129	3.83862	0	no
cnv635	ENSMUSG00000056899	C	FR	chr12:41766064-41766260	197	5	39	0	-1.2	no
cnv636	ENSMUSG00000056899	C	FR	chr12:41769559-41769854	296	3	99	0	-2.78	no
cnv637	ENSMUSG00000056899	C	FR	chr12:42024051-42026305	2255	28	81	4.72391	0	no
cnv638	ENSMUSG00000056899	C	FR	chr12:42026452-42026716	265	3	88	5.30954	0	no
cnv639	ENSMUSG00000056899	C	FR	chr12:42026717-42027424	708	6	118	1.51836	0	no
cnv640	ENSMUSG00000056899	C	FR	chr12:42027425-42027628	204	3	68	4.90508	0	no
cnv641	ENSMUSG00000056899	C	FR	chr12:42027629-42028381	753	10	75	1.51836	0	no
cnv642	ENSMUSG00000056899	C	FR	chr12:42028663-42031659	2997	36	83	4.97836	0	no
cnv643	ENSMUSG00000056899	C	FR	chr12:42031660-42032785	1126	13	87	3.01036	0	no
cnv644	ENSMUSG00000056899	C	FR	chr12:42081571-42081977	407	4	102	0	-1.21	no
cnv645	ENSMUSG00000056899	C	FR	chr12:43009361-43009650	290	3	97	0	-2.29	no
cnv646	NA	C	FR	chr12:53795254-53797936	2683	10	268	0	-1.04	no
cnv647	ENSMUSG00000061603	C	FR	chr12:53810324-53810801	478	4	120	1.6524	0	no
cnv648	ENSMUSG00000061603	C	FR	chr12:54050303-54050931	629	5	126	1.40654	0	no
cnv649	NA	C	FR	chr12:58664169-58664646	478	4	120	1.29588	0	no
cnv650	ENSMUSG00000034912	C	FR	chr12:68248206-68249303	1098	5	220	0	-4.95	yes
cnv651	ENSMUSG00000021069	C	FR	chr12:71316499-71319092	2594	17	153	0	-0.69	no
cnv652	ENSMUSG00000021079	C	FR	chr12:72224179-72224674	496	5	99	1.08376	0	no
cnv653	NA	C	FR	chr12:73302811-73310568	7758	8	970	0	-0.88	no
cnv654	NA	C	FR	chr12:73519273-73520009	737	4	184	0	-2.01	no
cnv655	NA	C	FR	chr12:73636857-73637012	156	3	52	0	-2	no
cnv656	NA	C	FR	chr12:74018840-74019459	620	5	124	0	-1.52	no
cnv657	NA	C	FR	chr12:78583646-78583771	126	3	42	0	-1.68	no
cnv658	ENSMUSG00000021133	C	FR	chr12:81965130-81965632	503	4	126	2.559	0	no
cnv659	NA	C	FR	chr12:83321004-83321297	294	3	98	1.72263	0	no
cnv660	ENSMUSG00000042700	C	FR	chr12:83381932-83382173	242	3	81	3.05277	0	no
cnv661	ENSMUSG00000072946	C	FR	chr12:85651901-85652124	224	3	75	0	-4.05	no
cnv662	ENSMUSG00000021176	C	FR	chr12:100962392-100962891	500	3	167	1.4522	0	no
cnv663	ENSMUSG00000021176	C	FR	chr12:101050236-101050961	726	4	182	0	-2.03	no
cnv664	NA	C	FR	chr12:104679434-104679955	522	6	87	0	-2.61	no
cnv665	NA	C	FR	chr12:104679956-104680360	405	5	81	0	-1.35	no
cnv666	ENSMUSG00000079017	C	FR	chr12:104680361-104681694	1334	6	222	0	-2.61	no
cnv667	ENSMUSG00000079017	C	FR	chr12:104681695-104683495	1801	7	257	0	-5.48	no
cnv668	NA	C	FR	chr12:104683496-104683978	483	3	161	0	-2.61	no
cnv669	NA	C	FR	chr12:104683979-104684286	308	4	77	0	-5.68	no
cnv670	NA	C	FR	chr12:104684287-104687030	2744	9	305	0	-2.61	yes
cnv671	NA	C	FR	chr12:105395419-105396322	904	4	226	0	-1.33	no
cnv672	ENSMUSG00000002799	C	FR	chr12:114163422-114163989	568	4	142	0	-2.32	no
cnv673	ENSMUSG00000021193	C	FR	chr13:6572917-6573350	434	3	145	2.91423	0	no
cnv674	ENSMUSG00000048264	C	FR	chr13:9343632-9345859	2228	11	203	0	-2.5	yes
cnv675	ENSMUSG00000048264	C	FR	chr13:9345860-9346961	1102	11	100	0	-4.17	yes
cnv676	NA	C	FR	chr13:14044100-14044996	897	7	128	0	-4.11	no
cnv677	ENSMUSG00000055137	C	FR	chr13:17067452-17067718	267	3	89	0	-1.77	no
cnv678	ENSMUSG00000055137	C	FR	chr13:17474353-17475905	1553	15	104	1.24474	0	no
cnv679	ENSMUSG00000055137	C	FR	chr13:17495678-17498930	3253	18	181	0	-0.78	no
cnv680	NA	C	FR	chr13:24090007-24092260	2254	13	173	0	-0.88	no
cnv681	ENSMUSG00000016756	C	FR	chr13:24479660-24483314	3655	5	731	0	-1.28	yes
cnv682	ENSMUSG00000060147	C	FR	chr13:34012326-34012589	264	3	88	0	-2.18	no
cnv683	ENSMUSG00000021408	C	FR	chr13:34121433-34121851	419	3	140	0	-1.45	no
cnv684	ENSMUSG00000021423	C	FR	chr13:37490047-37490466	420	3	140	0	-4.5	yes
cnv685	NA	C	FR	chr13:64423201-64423847	647	4	162	0	-5.99	no
cnv686	ENSMUSG00000021518	C	FR	chr13:67037180-67038228	1049	8	131	0	-1	no
cnv687	ENSMUSG00000021518	C	FR	chr13:67078742-67079574	833	6	139	0	-1.01	no
cnv688	ENSMUSG00000021518	C	FR	chr13:67090866-67091176	311	3	104	0	-5.77	no
cnv689	NA	C	FR	chr13:76160225-76161317	1093	10	109	0	-4.34	no
cnv690	NA	C	FR	chr13:76161512-76161882	371	4	93	0	-2.2	no
cnv691	ENSMUSG00000021596	C	FR	chr13:76533980-76543264	9285	10	929	0	-0.91	no
cnv692	ENSMUSG00000021596	C	FR	chr13:76765267-76767392	2126	23	92	0	-4.24	no
cnv693	ENSMUSG00000021596	C	FR	chr13:76771449-76771732	284	4	71	0	-1.32	no
cnv694	ENSMUSG00000021596	C	FR	chr13:77074206-77074476	271	3	90	0	-1.39	no
cnv695	ENSMUSG00000021619	C	FR	chr13:91280209-91280966	758	8	95	0	-1	no
cnv696	ENSMUSG00000021621	C	FR	chr13:91946015-91946969	955	9	106	1.45906	0	no
cnv697	ENSMUSG00000041632	C	FR	chr13:100171260-100171796	537	3	179	0	-4.58	no
cnv698	NA	C	FR	chr13:111192313-111196512	4200	29	145	0	-0.86	no
cnv699	ENSMUSG00000042348	C	FR	chr13:114606551-114607334	784	5	157	0	-1.69	no
cnv700	ENSMUSG00000042348	C	FR	chr13:114676624-114677788	1165	9	129	0	-1.86	no
cnv701	ENSMUSG00000074634	C	FR	chr13:120277682-120284180	6499	38	171	0	-1.96	yes
cnv702	ENSMUSG00000022536	C	FR	chr16:5014072-5015535	1464	15	98	0.886352	0	no
cnv703	NA	C	FR	chr16:15622741-15623558	818	6	136	0	-0.94	no
cnv704	ENSMUSG00000004462	C	FR	chr16:22853964-22855656	1693	9	188	0	-2	no
cnv705	ENSMUSG00000022525	C	FR	chr16:29213316-29213821	506	5	101	0	-1.08	no
cnv706	ENSMUSG00000022657	C	FR	chr16:46083904-46086372	2469	15	165	0	-0.94	no
cnv707	NA	C	FR	chr16:76278372-76279182	811	6	135	0	-5.63	yes
cnv708	ENSMUSG00000022892	C	FR	chr16:85073167-85073743	577	5	115	0	-3.39	no
cnv709	ENSMUSG00000071984	C	FR	chr17:7934105-7934544	440	3	147	0	-2.42	no
cnv710	ENSMUSG00000037196	C	FR	chr17:10658431-10659134	704	5	141	1.31316	0	no
cnv711	ENSMUSG00000037196	C	FR	chr17:10664133-10664954	822	7	117	0	-0.89	no
cnv712	ENSMUSG00000023826	C	FR	chr17:11037489-11037786	298	3	99	2.53941	0	no
cnv713	ENSMUSG00000024008	C	FR	chr17:29359494-29359892	399	4	100	0	-4.24	no
cnv714	ENSMUSG00000033826	C	FR	chr17:30961981-30965762	3782	24	158	0	-0.88	yes
cnv715	ENSMUSG00000041119	C	FR	chr17:31529409-31538962	9554	64	149	0	-0.81	no
cnv716	NA	C	FR	chr17:33278086-33278778	693	8	87	0	-0.9	no
cnv717	NA	C	FR	chr17:33465474-33465598	125	3	42	0	-1.85	no
cnv718	NA	C	FR	chr17:33905405-33908935	3531	9	392	0	-0.91	no
cnv719	ENSMUSG00000007041	C	FR	chr17:35187604-35188126	523	4	131	1.42405	0	no
cnv720	NA	C	FR	chr17:35302296-35302631	336	5	67	1.7175	0	no
cnv721	ENSMUSG00000024120	C	FR	chr17:85180551-85182603	2053	15	137	0	-0.77	yes
cnv722	ENSMUSG00000036743	C	FR	chr18:14902675-14905473	2799	27	104	0	-0.91	no
cnv723	ENSMUSG00000033628	C	FR	chr18:30440532-30441569	1038	3	346	0	-1.85	no
cnv724	ENSMUSG00000054477	C	FR	chr18:45762401-45763286	886	4	222	0	-1.34	no
cnv725	ENSMUSG00000040560	C	FR	chr18:64069275-64070830	1556	11	141	0	-0.92	no
cnv726	NA	C	FR	chr18:83763402-83764680	1279	8	160	0	-4.8	no
cnv727	NA	C	FR	chr18:83860722-83862040	1319	7	188	0	-1.01	yes
cnv728	ENSMUSG00000034391	C	FR	chr18:85115020-85115517	498	3	166	0	-4.59	no
cnv729	ENSMUSG00000034391	C	FR	chr18:85121335-85122264	930	7	133	0.923598	0	no
cnv730	NA	C	FR	chr19:4399042-4403633	4592	18	255	0.981764	0	no
cnv731	NA	C	FR	chr19:11515828-11517564	1737	6	290	0	-2.34	no
cnv732	NA	C	FR	chr19:11517565-11517854	290	4	73	0	-5.3	no
cnv733	ENSMUSG00000056290	C	FR	chr19:11517855-11524205	6351	26	244	0	-2.34	no
cnv734	ENSMUSG00000056290	C	FR	chr19:11524206-11526404	2199	11	200	0	-5.07	no
cnv735	ENSMUSG00000056290	C	FR	chr19:11526405-11530946	4542	15	303	0	-2.34	no
cnv736	ENSMUSG00000056290	C	FR	chr19:11530947-11531700	754	3	251	0	-5.35	no
cnv737	ENSMUSG00000056290	C	FR	chr19:11531701-11532405	705	3	235	0	-2.34	no
cnv738	ENSMUSG00000033207	C	FR	chr19:23501074-23511606	10533	57	185	0.506876	0	no
cnv739	ENSMUSG00000024867	C	FR	chr19:24522234-24523691	1458	11	133	0	-0.83	no
cnv740	ENSMUSG00000033610	C	FR	chr19:34934345-34934748	404	4	101	0	-1.48	no
cnv741	ENSMUSG00000033610	C	FR	chr19:34950005-34950194	190	3	63	0	-2.98	no
cnv742	ENSMUSG00000025002	C	FR	chr19:39099199-39100364	1166	11	106	0	-3.52	no
cnv743	NA	C	FR	chrX:11700044-11700673	630	3	210	0	-1.75	no
cnv744	ENSMUSG00000036782	C	FR	chrX:22850815-22851108	294	6	49	0	-2.66	no
cnv745	ENSMUSG00000031337	C	FR	chrX:68477106-68477383	278	4	70	0	-5.34	no
cnv746	ENSMUSG00000031337	C	FR	chrX:68512918-68513635	718	7	103	0	-1.7	no
cnv747	ENSMUSG00000031371	C	FR	chrX:70689019-70689459	441	5	88	1.3777	0	no
cnv748	NA	C	FR	chrX:157595666-157596628	963	9	107	0.949508	0	no
cnv749	ENSMUSG00000026088	D	DE	chr1:37935137-37936031	895	5	179	0	-3.07	no
cnv750	ENSMUSG00000060679	D	DE	chr1:42940943-42941154	212	3	71	2.08217	0	no
cnv751	NA	D	DE	chr1:45566335-45566971	637	4	159	2.43719	0	no
cnv752	NA	D	DE	chr1:52898603-52899401	799	9	89	0	-4.64	yes
cnv753	NA	D	DE	chr1:52899925-52900427	503	3	168	0	-2.58	no
cnv754	ENSMUSG00000052331	D	DE	chr1:54861187-54861697	511	5	102	0	-2.13	no
cnv755	NA	D	DE	chr1:92704736-92705176	441	4	110	3.05848	0	no
cnv756	ENSMUSG00000026312	D	DE	chr1:112016483-112019070	2588	25	104	0	-1	no
cnv757	ENSMUSG00000070645, ENSMUSG00000070645, ENSMUSG00000070644	D	DE	chr1:135250923-135263472	12550	77	163	0.645909	0	no
cnv758	ENSMUSG00000062580	D	DE	chr1:137202811-137204540	1730	6	288	0	-1.15	no
cnv759	ENSMUSG00000026395	D	DE	chr1:140053452-140053622	171	3	57	0	-1.33	no
cnv760	ENSMUSG00000026365	D	DE	chr1:142076821-142077489	669	4	167	2.36214	0	no
cnv761	NA	D	DE	chr1:152400185-152404924	4740	36	132	0	-0.93	no
cnv762	ENSMUSG00000066842	D	DE	chr1:152779175-152779524	350	3	117	2.60367	0	no
cnv763	NA	D	DE	chr1:153305521-153311590	6070	30	202	0	-0.83	no
cnv764	ENSMUSG00000026469	D	DE	chr1:157226877-157230819	3943	26	152	0	-0.82	no
cnv765	NA	D	DE	chr1:157273281-157273509	229	3	76	0	-2.13	no
cnv766	ENSMUSG00000040629	D	DE	chr1:168143629-168147577	3949	29	136	0	-0.82	no
cnv767	ENSMUSG00000026663	D	DE	chr1:172773439-172773635	197	3	66	4.02247	0	no
cnv768	ENSMUSG00000026535	D	DE	chr1:175885473-175909761	24289	93	261	1.34984	0	no
cnv769	NA	D	DE	chr1:193145508-193145773	266	3	89	0	-2.04	no
cnv770	ENSMUSG00000037461	D	DE	chr1:193408685-193409480	796	5	159	0	-0.96	no
cnv771	ENSMUSG00000061186	D	DE	chr2:10334837-10336617	1781	17	105	0	-0.85	no
cnv772	ENSMUSG00000000194	D	DE	chr2:31058007-31059452	1446	12	121	0	-1.69	no
cnv773	ENSMUSG00000026888	D	DE	chr2:64856874-64857397	524	5	105	2.77406	0	no
cnv774	ENSMUSG00000075307	D	DE	chr2:69512714-69513433	720	7	103	0	-2.32	no
cnv775	ENSMUSG00000027109	D	DE	chr2:72792774-72793703	930	8	116	0	-4.25	no
cnv776	NA	D	DE	chr2:80293947-80297770	3824	23	166	0	-3.51	no
cnv777	NA	D	DE	chr2:84620342-84620879	538	3	179	0	-1.43	no
cnv778	ENSMUSG00000027076	D	DE	chr2:84667864-84668288	425	4	106	0	-3.15	no
cnv779	NA	D	DE	chr2:92274280-92274716	437	3	146	0	-1.3	no
cnv780	ENSMUSG00000010914	D	DE	chr2:102904671-102906798	2128	13	164	0	-2.43	no
cnv781	ENSMUSG00000057147	D	DE	chr2:114393795-114394735	941	7	134	2.65382	0	no
cnv782	ENSMUSG00000027285	D	DE	chr2:120444733-120445164	432	5	86	1.07123	0	no
cnv783	NA	D	DE	chr2:120966686-120966942	257	3	86	0	-3.68	no
cnv784	ENSMUSG00000027204	D	DE	chr2:125237373-125237704	332	3	111	2.77009	0	no
cnv785	ENSMUSG00000027395	D	DE	chr2:128935275-128935508	234	3	78	3.05095	0	no
cnv786	NA	D	DE	chr2:148702366-148702556	191	3	64	1.93001	0	no
cnv787	NA	D	DE	chr2:155518784-155519143	360	4	90	1.66466	0	no
cnv788	NA	D	DE	chr2:174298799-174299081	283	3	94	0	-2.33	no
cnv789	ENSMUSG00000039117	D	DE	chr2:179679776-179680247	472	3	157	2.25474	0	no
cnv790	NA	D	DE	chr3:10337126-10337385	260	3	87	2.65421	0	no
cnv791	ENSMUSG00000027677	D	DE	chr3:33707712-33708810	1099	9	122	0.95132	0	no
cnv792	ENSMUSG00000037325	D	DE	chr3:36478703-36479950	1248	5	250	0	-2.08	no
cnv793	ENSMUSG00000037325	D	DE	chr3:36511773-36511927	155	3	52	2.50195	0	no
cnv794	ENSMUSG00000045031	D	DE	chr3:37210405-37210822	418	3	139	0	-1.54	no
cnv795	ENSMUSG00000027784	D	DE	chr3:69257545-69258784	1240	10	124	0	-1.1	no
cnv796	NA	D	DE	chr3:69367651-69371991	4341	20	217	0	-0.84	no
cnv797	ENSMUSG00000028019	D	DE	chr3:80919448-80925531	6084	36	169	0	-0.67	no
cnv798	NA	D	DE	chr3:95328182-95328964	783	8	98	0	-0.74	no
cnv799	ENSMUSG00000038642	D	DE	chr3:95346893-95347248	356	7	51	1.87832	0	no
cnv800	ENSMUSG00000040412	D	DE	chr3:108323028-108323951	924	5	185	0	-6.19	no
cnv801	ENSMUSG00000074264	D	DE	chr3:113262544-113262817	274	3	91	0	-5.39	yes
cnv802	ENSMUSG00000027965	D	DE	chr3:114701958-114702707	750	6	125	0	-5.26	no
cnv803	NA	D	DE	chr3:137744867-137745093	227	3	76	0	-3	no
cnv804	ENSMUSG00000028322	D	DE	chr4:45332146-45332265	120	3	40	0	-2.64	no
cnv805	NA	D	DE	chr4:46501439-46502103	665	12	55	0	-0.99	no
cnv806	ENSMUSG00000050812	D	DE	chr4:58864354-58864863	510	4	128	2.99112	0	no
cnv807	NA	D	DE	chr4:63016218-63016705	488	3	163	0	-1.36	no
cnv808	ENSMUSG00000039270	D	DE	chr4:70120288-70122099	1812	14	129	0	-4.16	no
cnv809	ENSMUSG00000039270	D	DE	chr4:70139921-70143317	3397	21	162	0	-0.9	no
cnv810	ENSMUSG00000052407	D	DE	chr4:83267534-83267777	244	3	81	0	-1.93	no
cnv811	ENSMUSG00000052407	D	DE	chr4:83375766-83378293	2528	17	149	0	-0.94	no
cnv812	ENSMUSG00000038007	D	DE	chr4:86558164-86558286	123	3	41	0	-2.82	no
cnv813	NA	D	DE	chr4:86572692-86573248	557	5	111	0	-3.06	no
cnv814	ENSMUSG00000028573	D	DE	chr4:95424637-95424971	335	3	112	2.36562	0	no
cnv815	NA	D	DE	chr4:96179993-96181026	1034	8	129	0	-0.93	no
cnv816	ENSMUSG00000057375	D	DE	chr4:106996791-106996940	150	3	50	0	-6.18	no
cnv817	NA	D	DE	chr4:117854290-117854853	564	3	188	0	-3.96	no
cnv818	NA	D	DE	chr4:126008939-126009362	424	3	141	0	-2.52	no
cnv819	NA	D	DE	chr4:135852826-135855088	2263	13	174	0	-3.36	yes
cnv820	NA	D	DE	chr4:138880992-138881282	291	3	97	0	-3.83	no
cnv821	NA	D	DE	chr4:148518107-148518638	532	4	133	0	-1.29	no
cnv822	ENSMUSG00000029076	D	DE	chr4:155371411-155372085	675	4	169	0	-2.26	no
cnv823	ENSMUSG00000028771	D	DE	chr5:20553616-20554523	908	6	151	2.14223	0	no
cnv824	ENSMUSG00000039000	D	DE	chr5:29949636-29954501	4866	34	143	0	-0.89	no
cnv825	ENSMUSG00000052139	D	DE	chr5:32185292-32186219	928	8	116	0	-0.88	no
cnv826	ENSMUSG00000039782	D	DE	chr5:43642997-43643550	554	4	139	0	-1.97	no
cnv827	ENSMUSG00000029167	D	DE	chr5:51914342-51914680	339	3	113	0	-2.39	no
cnv828	ENSMUSG00000037795	D	DE	chr5:66214515-66214741	227	3	76	0	-2.89	no
cnv829	NA	D	DE	chr5:75441297-75441607	311	3	104	2.15479	0	no
cnv830	NA	D	DE	chr5:81444285-81444678	394	3	131	3.04059	0	no
cnv831	ENSMUSG00000037605	D	DE	chr5:81598585-81599258	674	4	169	0	-4.56	no
cnv832	ENSMUSG00000037605	D	DE	chr5:81921506-81921940	435	4	109	0	-1.49	no
cnv833	ENSMUSG00000029253	D	DE	chr5:86494492-86495051	560	7	80	0	-0.85	no
cnv834	ENSMUSG00000046079	D	DE	chr5:106212650-106212914	265	3	88	3.76279	0	no
cnv835	ENSMUSG00000046079	D	DE	chr5:106233170-106235317	2148	11	195	0	-2.1	no
cnv836	ENSMUSG00000029386	D	DE	chr5:125074112-125074383	272	5	54	0	-1.05	no
cnv837	ENSMUSG00000025340	D	DE	chr5:130688716-130690018	1303	10	130	1.01681	0	no
cnv838	ENSMUSG00000056493	D	DE	chr5:142919393-142919598	206	3	69	0	-1.49	no
cnv839	ENSMUSG00000038859	D	DE	chr5:145069467-145070048	582	3	194	0	-1.59	no
cnv840	NA	D	DE	chr5:147929749-147930014	266	3	89	0	-2.62	no
cnv841	NA	D	DE	chr6:8340082-8340989	908	8	114	0	-0.97	no
cnv842	NA	D	DE	chr6:8360745-8361780	1036	7	148	0	-0.88	no
cnv843	NA	D	DE	chr6:8556466-8556818	353	4	88	0	-3.51	no
cnv844	ENSMUSG00000017978	D	DE	chr6:23736222-23738215	1994	15	133	0	-4.18	no
cnv845	ENSMUSG00000001424	D	DE	chr6:28588953-28589234	282	3	94	2.60229	0	no
cnv846	NA	D	DE	chr6:29717900-29718165	266	5	53	0	-1.13	no
cnv847	ENSMUSG00000029772	D	DE	chr6:29849524-29851902	2379	19	125	0	-0.79	no
cnv848	ENSMUSG00000025607	D	DE	chr6:30753302-30754482	1181	9	131	0	-0.88	no
cnv849	NA	D	DE	chr6:66979143-66979757	615	4	154	0	-2.01	no
cnv850	ENSMUSG00000030055	D	DE	chr6:87760537-87761279	743	5	149	0	-1.21	no
cnv851	ENSMUSG00000030092	D	DE	chr6:104748463-104749312	850	8	106	0	-1.03	no
cnv852	NA	D	DE	chr6:119367526-119368092	567	3	189	0	-1.68	no
cnv853	ENSMUSG00000043832	D	DE	chr6:122904722-122905419	698	3	233	0	-2.37	no
cnv854	ENSMUSG00000030359	D	DE	chr6:128475365-128475738	374	3	125	3.628	0	no
cnv855	ENSMUSG00000042770	D	DE	chr6:135114281-135114791	511	3	170	2.5578	0	no
cnv856	ENSMUSG00000030209	D	DE	chr6:136046303-136048028	1726	10	173	0	-3.32	no
cnv857	ENSMUSG00000030223	D	DE	chr6:137335211-137335665	455	5	91	0	-2.96	no
cnv858	ENSMUSG00000030223	D	DE	chr6:137336629-137336884	256	3	85	0	-1.5	no
cnv859	ENSMUSG00000030228	D	DE	chr6:139604400-139604590	191	3	64	2.32485	0	no
cnv860	ENSMUSG00000030228	D	DE	chr6:139785127-139788239	3113	25	125	0	-0.98	no
cnv861	ENSMUSG00000030228	D	DE	chr6:139900184-139900376	193	3	64	0	-2.06	no
cnv862	ENSMUSG00000040250	D	DE	chr6:146517470-146518846	1377	9	153	0	-0.82	no
cnv863	NA	D	DE	chr6:146671193-146672568	1376	7	197	0	-2.68	no
cnv864	ENSMUSG00000003452	D	DE	chr6:149431804-149432060	257	3	86	0	-4.07	no
cnv865	ENSMUSG00000036634	D	DE	chr7:31690135-31691279	1145	7	164	0.977355	0	no
cnv866	ENSMUSG00000030556	D	DE	chr7:74766530-74770421	3892	32	122	0	-0.87	no
cnv867	NA	D	DE	chr7:87493604-87493751	148	3	49	2.40028	0	no
cnv868	ENSMUSG00000030528	D	DE	chr7:87679699-87680333	635	5	127	0	-1.22	no
cnv869	ENSMUSG00000030619	D	DE	chr7:97129308-97129593	286	3	95	1.60181	0	no
cnv870	ENSMUSG00000051451	D	DE	chr7:97592293-97592641	349	3	116	0	-2.51	no
cnv871	NA	D	DE	chr7:125643929-125645975	2047	11	186	0	-0.62	no
cnv872	NA	D	DE	chr7:125657613-125658291	679	6	113	2.67889	0	no
cnv873	NA	D	DE	chr8:18898418-18898820	403	4	101	0	-2.61	no
cnv874	NA	D	DE	chr8:28391892-28392960	1069	9	119	0.798565	0	no
cnv875	ENSMUSG00000045636	D	DE	chr8:42118350-42119007	658	6	110	0	-1.12	no
cnv876	ENSMUSG00000045636	D	DE	chr8:42175491-42175967	477	4	119	0	-3.18	no
cnv877	ENSMUSG00000048516	D	DE	chr8:44649179-44653952	4774	21	227	0	-0.83	no
cnv878	NA	D	DE	chr8:46961877-46962408	532	5	106	0	-3.59	no
cnv879	ENSMUSG00000038173	D	DE	chr8:48157219-48160160	2942	15	196	0	-0.73	no
cnv880	NA	D	DE	chr8:60295302-60295732	431	3	144	1.22131	0	no
cnv881	ENSMUSG00000002343	D	DE	chr8:72756249-72757031	783	5	157	0	-1.75	no
cnv882	ENSMUSG00000036054	D	DE	chr8:72769716-72770058	343	5	69	1.48567	0	no
cnv883	ENSMUSG00000031803	D	DE	chr8:74222265-74222541	277	3	92	3.35827	0	no
cnv884	ENSMUSG00000003033	D	DE	chr8:74767015-74767393	379	4	95	0	-1.57	no
cnv885	ENSMUSG00000037940	D	DE	chr8:84485422-84486700	1279	9	142	1.94731	0	no
cnv886	NA	D	DE	chr8:91040198-91041048	851	4	213	0	-2.05	no
cnv887	ENSMUSG00000057074	D	DE	chr8:95843940-95844968	1029	12	86	0	-1.45	no
cnv888	NA	D	DE	chr8:125566284-125566518	235	3	78	0	-1.4	no
cnv889	ENSMUSG00000000740	D	DE	chr8:125625434-125626274	841	8	105	0	-0.77	no
cnv890	ENSMUSG00000059974	D	DE	chr9:29513297-29513655	359	4	90	0	-3.33	no
cnv891	NA	D	DE	chr9:45171547-45172143	597	6	100	0	-1.99	no
cnv892	ENSMUSG00000066705	D	DE	chr9:45195410-45195957	548	4	137	1.34677	0	no
cnv893	NA	D	DE	chr9:50319745-50321584	1840	11	167	0	-2.36	yes
cnv894	ENSMUSG00000000167	D	DE	chr9:50430824-50431224	401	4	100	0	-5.67	no
cnv895	ENSMUSG00000034007	D	DE	chr9:55556959-55557978	1020	4	255	0	-1.81	no
cnv896	ENSMUSG00000034007	D	DE	chr9:55746016-55746714	699	6	117	0	-4.98	no
cnv897	ENSMUSG00000032232	D	DE	chr9:71533684-71534321	638	3	213	0	-1.71	no
cnv898	ENSMUSG00000033577	D	DE	chr9:80024092-80024316	225	3	75	2.99477	0	no
cnv899	ENSMUSG00000037286	D	DE	chr9:100595730-100599104	3375	29	116	0	-0.92	no
cnv900	ENSMUSG00000037286	D	DE	chr9:100672855-100673880	1026	8	128	0	-0.91	no
cnv901	ENSMUSG00000037286	D	DE	chr9:100759382-100760593	1212	6	202	0	-1.02	no
cnv902	NA	D	DE	chr9:105311775-105313151	1377	9	153	0	-3.64	no
cnv903	ENSMUSG00000032570	D	DE	chr9:105340148-105340539	392	4	98	1.64018	0	no
cnv904	ENSMUSG00000032570	D	DE	chr9:105342480-105342901	422	4	106	0	-1.45	no
cnv905	ENSMUSG00000032570	D	DE	chr9:105357314-105359035	1722	7	246	0	-1.01	no
cnv906	ENSMUSG00000040006	D	DE	chr10:7499535-7499897	363	5	73	1.38931	0	no
cnv907	ENSMUSG00000062866	D	DE	chr10:12985625-12986334	710	4	178	0	-3.99	no
cnv908	ENSMUSG00000019978	D	DE	chr10:25171669-25171929	261	3	87	0	-2	no
cnv909	ENSMUSG00000019978	D	DE	chr10:25190797-25191213	417	4	104	0	-2.45	no
cnv910	ENSMUSG00000019838	D	DE	chr10:39787555-39787774	220	3	73	1.75582	0	no
cnv911	ENSMUSG00000058298	D	DE	chr10:53349365-53349551	187	3	62	2.77748	0	no
cnv912	ENSMUSG00000020074	D	DE	chr10:62254212-62254363	152	3	51	2.01862	0	no
cnv913	ENSMUSG00000035459	D	DE	chr10:86440109-86440760	652	7	93	0	-0.92	no
cnv914	ENSMUSG00000005897	D	DE	chr10:93651908-93653040	1133	7	162	0	-4.85	no
cnv915	ENSMUSG00000019952	D	DE	chr10:98625532-98625991	460	3	153	0	-1.85	no
cnv916	ENSMUSG00000036019	D	DE	chr10:104863868-104864452	585	3	195	3.50601	0	no
cnv917	ENSMUSG00000020154	D	DE	chr10:115810439-115811134	696	3	232	0	-2.3	no
cnv918	ENSMUSG00000020170	D	DE	chr10:116571828-116573028	1201	7	172	0	-3.35	no
cnv919	ENSMUSG00000082286, NA, ENSMUSG00000023764	D	DE	chr11:3026905-3099912	73008	342	213	0	-0.66	yes
cnv920	ENSMUSG00000020182	D	DE	chr11:11785826-11786241	416	5	83	2.27752	0	no
cnv921	ENSMUSG00000000861	D	DE	chr11:24070948-24071334	387	3	129	0	-2.26	no
cnv922	ENSMUSG00000060923	D	DE	chr11:30513662-30513787	126	3	42	0	-2.33	yes
cnv923	ENSMUSG00000020271	D	DE	chr11:32572490-32574160	1671	11	152	0	-4.47	no
cnv924	NA	D	DE	chr11:52222868-52224697	1830	12	153	0	-0.9	no
cnv925	ENSMUSG00000047804	D	DE	chr11:61701646-61702062	417	4	104	1.79781	0	no
cnv926	ENSMUSG00000017781	D	DE	chr11:75401828-75402265	438	4	110	0	-1.32	no
cnv927	ENSMUSG00000037958	D	DE	chr11:76859158-76860034	877	6	146	1.19726	0	no
cnv928	NA	D	DE	chr11:88891341-88894589	3249	17	191	1.11945	0	yes
cnv929	NA	D	DE	chr11:101531341-101531542	202	3	67	0	-1.73	no
cnv930	ENSMUSG00000040548	D	DE	chr11:106445285-106446043	759	3	253	0	-2.39	no
cnv931	ENSMUSG00000020623	D	DE	chr11:110354488-110355618	1131	6	189	0	-0.81	no
cnv932	ENSMUSG00000044811	D	DE	chr11:114859579-114862260	2682	22	122	0.612781	0	no
cnv933	ENSMUSG00000052812	D	DE	chr12:5027440-5027866	427	7	61	1.10131	0	no
cnv934	ENSMUSG00000020672	D	DE	chr12:30976441-30976814	374	3	125	0	-2.31	no
cnv935	ENSMUSG00000020564	D	DE	chr12:33893663-33894404	742	5	148	1.78242	0	no
cnv936	ENSMUSG00000020564	D	DE	chr12:33939358-33940000	643	5	129	2.96217	0	no
cnv937	ENSMUSG00000056899	D	DE	chr12:41766131-41766260	130	3	43	0	-1.63	no
cnv938	ENSMUSG00000056899	D	DE	chr12:41769559-41769854	296	3	99	0	-2.55	no
cnv939	ENSMUSG00000056899	D	DE	chr12:41821493-41821920	428	4	107	0	-3.55	no
cnv940	ENSMUSG00000056899	D	DE	chr12:42024051-42026305	2255	27	84	4.20899	0	no
cnv941	ENSMUSG00000056899	D	DE	chr12:42026306-42027635	1330	13	102	2.97617	0	no
cnv942	ENSMUSG00000056899	D	DE	chr12:42027636-42028381	746	10	75	1.18409	0	no
cnv943	ENSMUSG00000056899	D	DE	chr12:42028663-42031659	2997	36	83	5.01489	0	no
cnv944	ENSMUSG00000056899	D	DE	chr12:42031660-42032785	1126	13	87	2.97617	0	no
cnv945	ENSMUSG00000056899	D	DE	chr12:42139801-42140115	315	3	105	3.0651	0	no
cnv946	ENSMUSG00000056899	D	DE	chr12:42262430-42262657	228	3	76	0	-4.5	no
cnv947	ENSMUSG00000061603	D	DE	chr12:53810324-53810801	478	4	120	1.88585	0	no
cnv948	ENSMUSG00000061603	D	DE	chr12:53861764-53864549	2786	18	155	0	-0.68	no
cnv949	ENSMUSG00000061603	D	DE	chr12:54236280-54236530	251	3	84	0	-1.92	no
cnv950	ENSMUSG00000005656	D	DE	chr12:55846613-55871857	25245	157	161	0.957846	0	no
cnv951	ENSMUSG00000021087	D	DE	chr12:73341234-73341595	362	4	91	0	-2.02	no
cnv952	NA	D	DE	chr12:78332429-78334110	1682	7	240	0	-0.97	no
cnv953	NA	D	DE	chr12:79848846-79849655	810	12	68	0	-1.12	no
cnv954	ENSMUSG00000021133	D	DE	chr12:81965130-81965632	503	4	126	2.50737	0	no
cnv955	NA	D	DE	chr12:83271266-83271686	421	3	140	0	-1.73	no
cnv956	ENSMUSG00000042700	D	DE	chr12:83381932-83382173	242	3	81	2.99589	0	no
cnv957	NA	D	DE	chr12:85623638-85624531	894	7	128	1.15559	0	no
cnv958	ENSMUSG00000072946	D	DE	chr12:85651901-85652124	224	3	75	0	-3.97	no
cnv959	NA	D	DE	chr12:113755674-113756020	347	3	116	0	-1.95	no
cnv960	ENSMUSG00000002799	D	DE	chr12:114163422-114163989	568	4	142	0	-2.08	no
cnv961	ENSMUSG00000021193	D	DE	chr13:6572917-6573350	434	3	145	2.71691	0	no
cnv962	ENSMUSG00000021196	D	DE	chr13:6581942-6585068	3127	23	136	0	-0.51	no
cnv963	ENSMUSG00000048264	D	DE	chr13:9382003-9383800	1798	12	150	0	-1.06	yes
cnv964	ENSMUSG00000048264	D	DE	chr13:9512127-9518507	6381	47	136	0	-0.95	yes
cnv965	NA	D	DE	chr13:14044100-14044996	897	7	128	0	-4.03	no
cnv966	ENSMUSG00000055137	D	DE	chr13:17095532-17098302	2771	17	163	0	-0.8	no
cnv967	ENSMUSG00000012429	D	DE	chr13:17788648-17792002	3355	22	153	0.659066	0	no
cnv968	ENSMUSG00000016756	D	DE	chr13:24465039-24468348	3310	23	144	1.18049	0	yes
cnv969	ENSMUSG00000025870	D	DE	chr13:54680649-54681482	834	5	167	0	-2.08	no
cnv970	ENSMUSG00000021559	D	DE	chr13:60723325-60725006	1682	8	210	0	-0.88	no
cnv971	NA	D	DE	chr13:64423201-64423847	647	4	162	0	-4.9	no
cnv972	NA	D	DE	chr13:65163442-65163590	149	3	50	0	-4.83	no
cnv973	ENSMUSG00000021518	D	DE	chr13:67090588-67092174	1587	13	122	0	-3.41	yes
cnv974	NA	D	DE	chr13:76160225-76161317	1093	10	109	0	-4.39	no
cnv975	ENSMUSG00000021596	D	DE	chr13:76660520-76660997	478	7	68	0	-1.47	no
cnv976	ENSMUSG00000021596	D	DE	chr13:76766888-76767392	505	5	101	0	-5.73	no
cnv977	ENSMUSG00000021596	D	DE	chr13:77100150-77101040	891	9	99	0	-3.96	no
cnv978	ENSMUSG00000021597	D	DE	chr13:77272185-77273037	853	12	71	0	-0.9	no
cnv979	ENSMUSG00000021619	D	DE	chr13:91280148-91280966	819	9	91	0	-0.79	no
cnv980	ENSMUSG00000042348	D	DE	chr13:114606551-114607334	784	5	157	0	-2.23	no
cnv981	ENSMUSG00000042348	D	DE	chr13:114676624-114677788	1165	9	129	0	-1.47	no
cnv982	ENSMUSG00000074634	D	DE	chr13:120277682-120284180	6499	38	171	0.618859	0	yes
cnv983	NA	D	DE	chr16:5256801-5257272	472	4	118	0	-2.71	no
cnv984	ENSMUSG00000000884	D	DE	chr16:18527254-18528834	1581	9	176	0	-0.81	no
cnv985	ENSMUSG00000004462	D	DE	chr16:22853964-22855656	1693	9	188	0	-1.9	no
cnv986	ENSMUSG00000022885	D	DE	chr16:23282105-23282603	499	4	125	0	-5.4	no
cnv987	NA	D	DE	chr16:38891568-38892293	726	5	145	0	-2.46	yes
cnv988	NA	D	DE	chr16:38901536-38902206	671	4	168	0	-1.28	no
cnv989	ENSMUSG00000022790	D	DE	chr16:38929501-38932179	2679	18	149	0	-2.64	yes
cnv990	ENSMUSG00000022657	D	DE	chr16:46083904-46086372	2469	15	165	0	-1.06	no
cnv991	ENSMUSG00000022892	D	DE	chr16:85073167-85073743	577	5	115	0	-3.35	no
cnv992	ENSMUSG00000022892	D	DE	chr16:85136400-85136664	265	3	88	0	-2.85	no
cnv993	ENSMUSG00000071984	D	DE	chr17:7934083-7934544	462	4	116	0	-2.62	no
cnv994	ENSMUSG00000044501	D	DE	chr17:22507600-22507943	344	5	69	0	-0.9	no
cnv995	ENSMUSG00000062202, ENSMUSG00000024026, ENSMUSG00000033826	D	DE	chr17:30584595-31021225	436631	2547	171	0.513682	0	yes
cnv996	NA	D	DE	chr17:31621135-31622466	1332	8	167	0	-0.86	no
cnv997	ENSMUSG00000024319	D	DE	chr17:34093620-34110363	16744	76	220	0.528234	0	no
cnv998	ENSMUSG00000073421	D	DE	chr17:34402433-34402814	382	3	127	0	-4.24	no
cnv999	NA	D	DE	chr17:34410594-34413444	2851	12	238	0	-1.38	no
cnv1000	ENSMUSG00000007041	D	DE	chr17:35187604-35188126	523	4	131	1.59845	0	no
cnv1001	NA	D	DE	chr17:35302296-35302631	336	5	67	1.80839	0	no
cnv1002	ENSMUSG00000023994	D	DE	chr17:48544799-48546353	1555	7	222	0	-0.81	no
cnv1003	ENSMUSG00000024236	D	DE	chr18:5029607-5029913	307	4	77	0	-1.13	no
cnv1004	ENSMUSG00000024238	D	DE	chr18:5627608-5628055	448	3	149	0	-1.7	no
cnv1005	ENSMUSG00000057455	D	DE	chr18:31391061-31393559	2499	22	114	0	-0.88	no
cnv1006	ENSMUSG00000057455	D	DE	chr18:31467688-31472999	5312	36	148	0	-0.96	no
cnv1007	ENSMUSG00000039529	D	DE	chr18:64812307-64813867	1561	12	130	0	-0.78	yes
cnv1008	ENSMUSG00000053477	D	DE	chr18:69504197-69504753	557	4	139	2.15955	0	no
cnv1009	ENSMUSG00000053477	D	DE	chr18:69662314-69662975	662	4	166	0	-2.26	no
cnv1010	NA	D	DE	chr18:83860218-83862040	1823	12	152	0	-0.82	yes
cnv1011	ENSMUSG00000034391	D	DE	chr18:85115020-85115517	498	3	166	0	-4.89	no
cnv1012	ENSMUSG00000056290	D	DE	chr19:11515828-11532446	16619	69	241	0	-0.77	no
cnv1013	ENSMUSG00000056290	D	DE	chr19:11536997-11537721	725	5	145	0	-1.12	no
cnv1014	NA	D	DE	chr19:15972681-15974620	1940	18	108	0	-0.76	no
cnv1015	ENSMUSG00000024727	D	DE	chr19:18925519-18926958	1440	9	160	0	-2.79	no
cnv1016	ENSMUSG00000024867	D	DE	chr19:24405109-24405582	474	4	119	0	-2.09	no
cnv1017	ENSMUSG00000024867	D	DE	chr19:24430163-24430714	552	5	110	0	-5.42	yes
cnv1018	ENSMUSG00000024867	D	DE	chr19:24430715-24431571	857	7	122	0	-2.69	no
cnv1019	ENSMUSG00000024867	D	DE	chr19:24522234-24523691	1458	11	133	0	-3.08	no
cnv1020	ENSMUSG00000033610	D	DE	chr19:34934345-34934596	252	3	84	0	-2.53	no
cnv1021	ENSMUSG00000040565	D	DE	chr19:37080676-37087383	6708	46	146	0.525902	0	no
cnv1022	NA	D	DE	chr19:38153637-38154257	621	6	104	0	-4.48	no
cnv1023	ENSMUSG00000025002	D	DE	chr19:39099199-39100364	1166	11	106	0	-3.75	no
cnv1024	NA	D	DE	chr19:60954903-60956395	1493	12	124	0	-0.9	yes
cnv1025	ENSMUSG00000036782	D	DE	chrX:22813778-22815936	2159	14	154	0.748684	0	no
cnv1026	NA	D	DE	chrX:42135291-42136461	1171	10	117	0	-3.27	no
cnv1027	ENSMUSG00000031337	D	DE	chrX:68512918-68513635	718	7	103	0	-1.59	no
cnv1028	ENSMUSG00000067369	D	DE	chrX:130762866-130762987	122	3	41	0	-1.19	no
cnv1029	ENSMUSG00000048355	D	DE	chrX:132559335-132568641	9307	56	166	0.944342	0	no
cnv1030	NA	D	DE	chrX:157547670-157548791	1122	8	140	0	-1.31	no
cnv1031	NA	E	FR	chr1:21198808-21199076	269	5	54	1.11503	0	no
cnv1032	ENSMUSG00000025933	E	FR	chr1:21219031-21219139	109	3	36	0	-2.46	no
cnv1033	ENSMUSG00000060679	E	FR	chr1:42940943-42941154	212	3	71	2.40657	0	no
cnv1034	NA	E	FR	chr1:45566061-45566971	911	6	152	2.0683	0	no
cnv1035	NA	E	FR	chr1:52894000-52894705	706	5	141	0	-3.88	yes
cnv1036	ENSMUSG00000052331	E	FR	chr1:54861187-54861697	511	5	102	0	-1.26	no
cnv1037	ENSMUSG00000026258	E	FR	chr1:89371664-89372236	573	5	115	0	-1.02	no
cnv1038	ENSMUSG00000044783, ENSMUSG00000044783	E	FR	chr1:90122211-90184236	62026	265	234	0	-0.65	yes
cnv1039	NA	E	FR	chr1:92114412-92116659	2248	14	161	0	-0.69	no
cnv1040	ENSMUSG00000070645, ENSMUSG00000070645, ENSMUSG00000070644	E	FR	chr1:135250223-135263472	13250	81	164	0.67035	0	no
cnv1041	ENSMUSG00000026395	E	FR	chr1:140053452-140053622	171	3	57	0	-1.85	no
cnv1042	ENSMUSG00000026365	E	FR	chr1:142076821-142077489	669	4	167	3.00235	0	no
cnv1043	ENSMUSG00000066842	E	FR	chr1:152779175-152779524	350	3	117	2.86156	0	no
cnv1044	ENSMUSG00000052748	E	FR	chr1:153273267-153273589	323	3	108	0	-3.39	no
cnv1045	NA	E	FR	chr1:153305521-153310395	4875	23	212	0	-3.18	no
cnv1046	NA	E	FR	chr1:153310396-153310836	441	3	147	0	-1.59	no
cnv1047	NA	E	FR	chr1:153310837-153311351	515	3	172	0	-3.18	no
cnv1048	ENSMUSG00000026469	E	FR	chr1:157221265-157221517	253	3	84	0	-3.02	no
cnv1049	ENSMUSG00000040629	E	FR	chr1:168143629-168147577	3949	29	136	0	-3.64	no
cnv1050	ENSMUSG00000026558	E	FR	chr1:169158988-169159616	629	5	126	0	-2.34	no
cnv1051	ENSMUSG00000026663	E	FR	chr1:172773439-172773635	197	3	66	3.26903	0	no
cnv1052	NA	E	FR	chr1:182129689-182135988	6300	34	185	0	-0.75	no
cnv1053	ENSMUSG00000026496	E	FR	chr1:182519966-182520944	979	8	122	0	-3.68	no
cnv1054	NA	E	FR	chr1:182561338-182561949	612	6	102	0	-2.19	no
cnv1055	ENSMUSG00000039246	E	FR	chr1:187934442-187934703	262	4	66	1.73654	0	no
cnv1056	ENSMUSG00000037461	E	FR	chr1:193408685-193409480	796	5	159	0	-3.4	no
cnv1057	NA	E	FR	chr2:12349037-12349703	667	6	111	0	-1.17	no
cnv1058	ENSMUSG00000000194	E	FR	chr2:31058007-31059452	1446	12	121	0	-1.62	no
cnv1059	ENSMUSG00000026888	E	FR	chr2:64856874-64857397	524	5	105	2.80864	0	no
cnv1060	ENSMUSG00000006494	E	FR	chr2:71711579-71712280	702	7	100	0	-1.15	no
cnv1061	ENSMUSG00000027109	E	FR	chr2:72792774-72794781	2008	12	167	0	-0.87	no
cnv1062	NA	E	FR	chr2:90956300-90956531	232	3	77	0	-5.03	no
cnv1063	ENSMUSG00000010914	E	FR	chr2:102904671-102906798	2128	13	164	0	-2.34	no
cnv1064	NA	E	FR	chr2:109908080-109908600	521	5	104	0	-2.45	no
cnv1065	NA	E	FR	chr2:109923037-109923788	752	9	84	0	-0.9	no
cnv1066	ENSMUSG00000057147	E	FR	chr2:114393795-114394735	941	7	134	3.08705	0	no
cnv1067	NA	E	FR	chr2:120966686-120966942	257	3	86	0	-4.47	no
cnv1068	ENSMUSG00000027238	E	FR	chr2:121397778-121398639	862	5	172	0	-2.58	no
cnv1069	ENSMUSG00000027238	E	FR	chr2:121585420-121585631	212	3	71	0	-1.78	no
cnv1070	ENSMUSG00000027204	E	FR	chr2:125237373-125237704	332	3	111	3.08728	0	no
cnv1071	ENSMUSG00000027395	E	FR	chr2:128935275-128935508	234	3	78	3.07172	0	no
cnv1072	NA	E	FR	chr2:148702366-148702556	191	3	64	2.60057	0	no
cnv1073	NA	E	FR	chr2:155340747-155341426	680	7	97	2.01625	0	no
cnv1074	NA	E	FR	chr2:155518784-155519143	360	4	90	3.01094	0	no
cnv1075	ENSMUSG00000017868	E	FR	chr2:162836244-162837098	855	7	122	0	-3.87	no
cnv1076	NA	E	FR	chr2:174298799-174299081	283	3	94	0	-2.21	no
cnv1077	NA	E	FR	chr3:10337126-10337385	260	3	87	2.33865	0	no
cnv1078	ENSMUSG00000027677	E	FR	chr3:33707712-33708810	1099	9	122	0.880537	0	no
cnv1079	ENSMUSG00000058400	E	FR	chr3:36090790-36090992	203	3	68	0	-4.39	no
cnv1080	ENSMUSG00000037325	E	FR	chr3:36478703-36479950	1248	5	250	0	-1.86	no
cnv1081	ENSMUSG00000037325	E	FR	chr3:36499524-36500186	663	5	133	0	-3.79	no
cnv1082	ENSMUSG00000027744	E	FR	chr3:53306462-53306689	228	3	76	0	-2.47	no
cnv1083	ENSMUSG00000027823	E	FR	chr3:63795535-63796582	1048	12	87	0	-0.97	no
cnv1084	ENSMUSG00000027827	E	FR	chr3:64939624-64939916	293	3	98	0	-5.55	no
cnv1085	ENSMUSG00000027827	E	FR	chr3:65034971-65035194	224	3	75	2.27431	0	no
cnv1086	ENSMUSG00000027784	E	FR	chr3:69257545-69258784	1240	10	124	0	-4.8	no
cnv1087	NA	E	FR	chr3:69367651-69368173	523	4	131	0	-2.64	no
cnv1088	NA	E	FR	chr3:69368174-69368987	814	5	163	0	-4.43	no
cnv1089	NA	E	FR	chr3:69368988-69371991	3004	11	273	0	-2.64	no
cnv1090	ENSMUSG00000043461	E	FR	chr3:69642138-69643525	1388	10	139	0	-2.92	no
cnv1091	ENSMUSG00000027993	E	FR	chr3:84006826-84007355	530	5	106	1.38427	0	no
cnv1092	ENSMUSG00000041750	E	FR	chr3:86793386-86793797	412	5	82	0	-1.33	no
cnv1093	NA	E	FR	chr3:95328182-95328964	783	8	98	0	-0.9	no
cnv1094	ENSMUSG00000038642	E	FR	chr3:95346893-95347248	356	7	51	1.15982	0	no
cnv1095	ENSMUSG00000027965	E	FR	chr3:114701958-114702707	750	6	125	0	-4.57	no
cnv1096	ENSMUSG00000033342	E	FR	chr3:117300104-117302894	2791	18	155	0	-0.96	yes
cnv1097	NA	E	FR	chr3:126957422-126957837	416	4	104	0	-4.45	no
cnv1098	NA	E	FR	chr3:128963270-128964470	1201	8	150	0	-4.27	yes
cnv1099	NA	E	FR	chr3:137744867-137745093	227	3	76	0	-2.6	no
cnv1100	ENSMUSG00000037797	E	FR	chr3:138084121-138084344	224	5	45	2.86985	0	no
cnv1101	ENSMUSG00000043020	E	FR	chr3:145742692-145743286	595	3	198	2.62848	0	no
cnv1102	ENSMUSG00000028479	E	FR	chr4:44046456-44047303	848	6	141	0	-3.17	no
cnv1103	ENSMUSG00000028322	E	FR	chr4:45332146-45332265	120	3	40	0	-2.47	no
cnv1104	NA	E	FR	chr4:45857258-45861367	4110	27	152	0	-0.81	no
cnv1105	NA	E	FR	chr4:46501439-46502103	665	12	55	0	-0.77	no
cnv1106	ENSMUSG00000050812	E	FR	chr4:58864354-58864863	510	4	128	3.39451	0	no
cnv1107	ENSMUSG00000039270	E	FR	chr4:70120288-70122099	1812	14	129	0	-0.96	no
cnv1108	ENSMUSG00000039270	E	FR	chr4:70139921-70143317	3397	21	162	0	-0.83	no
cnv1109	ENSMUSG00000052407	E	FR	chr4:83375766-83378293	2528	17	149	0	-2.58	no
cnv1110	ENSMUSG00000028573	E	FR	chr4:95555286-95556888	1603	8	200	0	-1.07	no
cnv1111	ENSMUSG00000028527	E	FR	chr4:101137127-101139477	2351	20	118	0.806341	0	no
cnv1112	ENSMUSG00000012126	E	FR	chr4:133658102-133658688	587	6	98	0	-1.06	no
cnv1113	ENSMUSG00000028755	E	FR	chr4:137911700-137912465	766	5	153	0	-2.9	no
cnv1114	ENSMUSG00000028750	E	FR	chr4:138296966-138297683	718	6	120	0	-1.04	no
cnv1115	NA	E	FR	chr4:138880992-138881282	291	3	97	0	-3.65	no
cnv1116	ENSMUSG00000028976	E	FR	chr4:149509880-149510594	715	4	179	0	-2.15	no
cnv1117	ENSMUSG00000029053	E	FR	chr4:154723876-154724615	740	4	185	0	-5.17	no
cnv1118	ENSMUSG00000029076	E	FR	chr4:155371411-155372085	675	4	169	0	-1.5	no
cnv1119	ENSMUSG00000028771	E	FR	chr5:20553616-20554523	908	6	151	1.58343	0	no
cnv1120	ENSMUSG00000029125	E	FR	chr5:38460960-38462350	1391	9	155	0	-3.75	no
cnv1121	ENSMUSG00000005107	E	FR	chr5:38773533-38774319	787	4	197	0	-1.74	yes
cnv1122	NA	E	FR	chr5:48754267-48757039	2773	21	132	0.611241	0	no
cnv1123	NA	E	FR	chr5:74391525-74391822	298	3	99	0	-4.9	no
cnv1124	ENSMUSG00000054814	E	FR	chr5:74422182-74422563	382	3	127	0	-1.52	no
cnv1125	NA	E	FR	chr5:75441297-75441607	311	3	104	2.9428	0	no
cnv1126	NA	E	FR	chr5:81444285-81444678	394	3	131	4.06758	0	no
cnv1127	ENSMUSG00000037605	E	FR	chr5:81491382-81492118	737	6	123	0	-1.2	no
cnv1128	ENSMUSG00000037605	E	FR	chr5:81599979-81600692	714	5	143	1.317	0	no
cnv1129	ENSMUSG00000037605	E	FR	chr5:82137379-82137652	274	3	91	1.79358	0	no
cnv1130	ENSMUSG00000029260	E	FR	chr5:87330139-87330452	314	6	52	0	-1.77	no
cnv1131	ENSMUSG00000060961	E	FR	chr5:89458494-89460212	1719	11	156	0	-0.88	no
cnv1132	ENSMUSG00000029407	E	FR	chr5:92572638-92573652	1015	8	127	0	-1.05	no
cnv1133	ENSMUSG00000046079	E	FR	chr5:106212650-106212914	265	3	88	2.67689	0	no
cnv1134	NA	E	FR	chr5:147929749-147930014	266	3	89	0	-2.18	no
cnv1135	NA	E	FR	chr6:8351688-8355219	3532	26	136	0	-3.34	no
cnv1136	NA	E	FR	chr6:8556466-8556818	353	4	88	0	-3.4	no
cnv1137	ENSMUSG00000017978	E	FR	chr6:23554620-23554826	207	3	69	0	-2.59	no
cnv1138	ENSMUSG00000017978	E	FR	chr6:23572457-23573007	551	3	184	0	-3.33	no
cnv1139	ENSMUSG00000001424	E	FR	chr6:28588953-28589234	282	3	94	1.75416	0	no
cnv1140	NA	E	FR	chr6:72391216-72391605	390	5	78	1.19169	0	no
cnv1141	ENSMUSG00000030092	E	FR	chr6:104596185-104596756	572	5	114	0	-3.8	no
cnv1142	ENSMUSG00000030102	E	FR	chr6:108238005-108238801	797	5	159	0	-4.46	no
cnv1143	ENSMUSG00000042770	E	FR	chr6:135114281-135114791	511	3	170	2.26844	0	no
cnv1144	ENSMUSG00000030209	E	FR	chr6:136046303-136048028	1726	11	157	0	-2.83	no
cnv1145	ENSMUSG00000030223	E	FR	chr6:137335211-137335665	455	5	91	0	-2.79	no
cnv1146	ENSMUSG00000030223	E	FR	chr6:137336629-137336884	256	3	85	0	-2.13	no
cnv1147	ENSMUSG00000030228	E	FR	chr6:139580853-139581090	238	4	60	0	-6.06	no
cnv1148	ENSMUSG00000030228	E	FR	chr6:139581091-139582060	970	7	139	0	-2.76	no
cnv1149	ENSMUSG00000030228	E	FR	chr6:139604400-139604590	191	3	64	2.31948	0	no
cnv1150	ENSMUSG00000030228	E	FR	chr6:139751485-139752658	1174	13	90	0	-1.05	no
cnv1151	NA	E	FR	chr6:146671193-146672568	1376	7	197	0	-2.58	no
cnv1152	ENSMUSG00000036634	E	FR	chr7:31690135-31691279	1145	7	164	1.46654	0	no
cnv1153	ENSMUSG00000030557	E	FR	chr7:74486356-74488446	2091	13	161	0	-2.62	yes
cnv1154	ENSMUSG00000070509	E	FR	chr7:80551880-80552368	489	5	98	0	-2.2	no
cnv1155	ENSMUSG00000030528	E	FR	chr7:87625140-87625476	337	5	67	0	-2.57	no
cnv1156	ENSMUSG00000051451	E	FR	chr7:97592293-97592641	349	3	116	0	-2.22	no
cnv1157	NA	E	FR	chr7:99992038-99992702	665	7	95	0	-3.01	no
cnv1158	NA	E	FR	chr7:125657613-125658291	679	6	113	2.60974	0	no
cnv1159	NA	E	FR	chr7:125830050-125831472	1423	7	203	0	-0.99	yes
cnv1160	ENSMUSG00000062017	E	FR	chr7:127366300-127366945	646	6	108	0	-3.23	no
cnv1161	ENSMUSG00000062017	E	FR	chr7:127417531-127418111	581	4	145	0	-6.83	no
cnv1162	NA	E	FR	chr7:134844506-134846126	1621	7	232	0	-2.95	no
cnv1163	NA	E	FR	chr7:146020489-146022838	2350	10	235	0	-0.83	no
cnv1164	ENSMUSG00000031490	E	FR	chr8:28385107-28392960	7854	42	187	0.639966	0	no
cnv1165	ENSMUSG00000031532	E	FR	chr8:35218020-35218255	236	4	59	1.43965	0	no
cnv1166	NA	E	FR	chr8:46961993-46962408	416	4	104	0	-4.07	no
cnv1167	ENSMUSG00000002343	E	FR	chr8:72756249-72757031	783	5	157	0	-1.77	no
cnv1168	ENSMUSG00000036054	E	FR	chr8:72769716-72770058	343	5	69	1.70495	0	no
cnv1169	ENSMUSG00000031803	E	FR	chr8:74222101-74222541	441	4	110	2.7244	0	no
cnv1170	ENSMUSG00000003033	E	FR	chr8:74767015-74767673	659	5	132	0	-1.26	no
cnv1171	ENSMUSG00000037940	E	FR	chr8:84485422-84486700	1279	9	142	1.97216	0	no
cnv1172	ENSMUSG00000057400	E	FR	chr8:95624813-95625021	209	3	70	0	-2.2	no
cnv1173	ENSMUSG00000057074	E	FR	chr8:95843940-95844968	1029	12	86	0	-1.19	no
cnv1174	ENSMUSG00000033624	E	FR	chr8:113637246-113637568	323	5	65	0	-2.28	yes
cnv1175	ENSMUSG00000035569	E	FR	chr8:125539291-125542254	2964	16	185	0	-0.67	no
cnv1176	NA	E	FR	chr8:125992027-126000697	8671	18	482	0	-2.7	yes
cnv1177	ENSMUSG00000059974	E	FR	chr9:29293004-29293447	444	3	148	2.35556	0	no
cnv1178	NA	E	FR	chr9:43868802-43869395	594	4	149	0	-1.25	no
cnv1179	ENSMUSG00000066705	E	FR	chr9:45195656-45195957	302	3	101	1.48025	0	no
cnv1180	NA	E	FR	chr9:50319745-50321584	1840	11	167	0	-2.38	yes
cnv1181	ENSMUSG00000000167	E	FR	chr9:50430824-50431224	401	4	100	0	-5.32	no
cnv1182	ENSMUSG00000034007	E	FR	chr9:55556959-55557978	1020	4	255	0	-2.49	no
cnv1183	ENSMUSG00000032336	E	FR	chr9:58490863-58491224	362	3	121	0	-3.58	no
cnv1184	ENSMUSG00000033577	E	FR	chr9:80111271-80112173	903	9	100	0.94703	0	no
cnv1185	NA	E	FR	chr9:98191653-98193580	1928	12	161	0	-0.95	no
cnv1186	NA	E	FR	chr9:105311775-105313258	1484	10	148	0	-3.12	no
cnv1187	ENSMUSG00000032570	E	FR	chr9:105340148-105340539	392	4	98	1.53987	0	no
cnv1188	ENSMUSG00000032570	E	FR	chr9:105342480-105342901	422	4	106	0	-1.42	no
cnv1189	ENSMUSG00000040006	E	FR	chr10:7499535-7499897	363	5	73	1.55662	0	no
cnv1190	ENSMUSG00000062866	E	FR	chr10:12985625-12986334	710	4	178	0	-3.6	no
cnv1191	ENSMUSG00000019978	E	FR	chr10:25149007-25150985	1979	12	165	0	-0.86	no
cnv1192	ENSMUSG00000019838	E	FR	chr10:39758054-39759832	1779	15	119	0	-0.79	no
cnv1193	ENSMUSG00000019838	E	FR	chr10:39854569-39855095	527	5	105	0	-2.17	no
cnv1194	NA	E	FR	chr10:44887026-44887447	422	3	141	0	-3.66	no
cnv1195	ENSMUSG00000058298	E	FR	chr10:53349365-53349551	187	3	62	2.17094	0	no
cnv1196	NA	E	FR	chr10:72113393-72114379	987	8	123	0	-0.95	no
cnv1197	NA	E	FR	chr10:80123767-80124311	545	5	109	0	-1.59	no
cnv1198	ENSMUSG00000020038	E	FR	chr10:84625358-84626415	1058	6	176	0	-1.12	no
cnv1199	ENSMUSG00000005897	E	FR	chr10:93651908-93653040	1133	7	162	0	-4.52	no
cnv1200	NA	E	FR	chr10:93776406-93776836	431	3	144	0	-2.27	no
cnv1201	ENSMUSG00000036019	E	FR	chr10:104774481-104775066	586	4	147	1.57068	0	no
cnv1202	ENSMUSG00000036019	E	FR	chr10:104831128-104833593	2466	12	206	0	-1.1	no
cnv1203	ENSMUSG00000036019	E	FR	chr10:104863868-104864452	585	3	195	2.58732	0	no
cnv1204	ENSMUSG00000050663	E	FR	chr10:113971912-113982191	10280	20	514	0	-0.93	no
cnv1205	ENSMUSG00000025436	E	FR	chr10:126332430-126332764	335	6	56	1.38247	0	no
cnv1206	ENSMUSG00000040985	E	FR	chr11:8920210-8920640	431	4	108	0	-1.25	no
cnv1207	ENSMUSG00000020173	E	FR	chr11:12181274-12181904	631	3	210	0	-2.27	no
cnv1208	ENSMUSG00000000861	E	FR	chr11:24070948-24071334	387	3	129	0	-2.33	no
cnv1209	ENSMUSG00000060923	E	FR	chr11:30501348-30503908	2561	16	160	0	-0.95	yes
cnv1210	ENSMUSG00000060923	E	FR	chr11:30513662-30513787	126	3	42	0	-2.6	yes
cnv1211	ENSMUSG00000020271	E	FR	chr11:32572386-32574160	1775	12	148	0	-0.94	no
cnv1212	NA	E	FR	chr11:52222868-52224697	1830	12	153	0	-0.83	no
cnv1213	ENSMUSG00000047804	E	FR	chr11:61701646-61702062	417	4	104	1.82094	0	no
cnv1214	ENSMUSG00000038290	E	FR	chr11:74827645-74828442	798	10	80	0	-1.9	no
cnv1215	NA	E	FR	chr11:83512604-83514557	1954	13	150	0	-0.69	no
cnv1216	NA	E	FR	chr11:97065940-97066955	1016	4	254	0	-2.56	no
cnv1217	ENSMUSG00000020623	E	FR	chr11:110354488-110355618	1131	6	189	0	-0.97	no
cnv1218	NA	E	FR	chr11:110393693-110393907	215	3	72	2.01067	0	no
cnv1219	ENSMUSG00000020672	E	FR	chr12:30860647-30861313	667	5	133	0	-5.36	no
cnv1220	ENSMUSG00000020564	E	FR	chr12:33893663-33894404	742	5	148	1.43234	0	no
cnv1221	ENSMUSG00000020564	E	FR	chr12:33939358-33940000	643	5	129	4.07766	0	no
cnv1222	ENSMUSG00000056899	E	FR	chr12:41766131-41766260	130	3	43	0	-1.65	no
cnv1223	ENSMUSG00000056899	E	FR	chr12:41769559-41769854	296	3	99	0	-3.55	no
cnv1224	ENSMUSG00000056899	E	FR	chr12:41793483-41794165	683	8	85	0	-2.6	no
cnv1225	ENSMUSG00000056899	E	FR	chr12:41952446-41952962	517	3	172	0	-1.83	no
cnv1226	ENSMUSG00000056899	E	FR	chr12:41981587-41981954	368	5	74	1.63598	0	no
cnv1227	ENSMUSG00000056899	E	FR	chr12:42024051-42025785	1735	24	72	4.54578	0	no
cnv1228	ENSMUSG00000056899	E	FR	chr12:42025786-42027635	1850	17	109	3.21623	0	no
cnv1229	ENSMUSG00000056899	E	FR	chr12:42027636-42028381	746	10	75	1.32413	0	no
cnv1230	ENSMUSG00000056899	E	FR	chr12:42028663-42031659	2997	37	81	5.11231	0	no
cnv1231	ENSMUSG00000056899	E	FR	chr12:42031660-42032785	1126	13	87	3.21623	0	no
cnv1232	ENSMUSG00000056899	E	FR	chr12:42139223-42139518	296	6	49	0	-3.06	no
cnv1233	ENSMUSG00000056899	E	FR	chr12:42139801-42140115	315	3	105	4.34541	0	no
cnv1234	ENSMUSG00000056899	E	FR	chr12:42799307-42799529	223	3	74	0	-2.23	no
cnv1235	ENSMUSG00000056899	E	FR	chr12:42969143-42969770	628	6	105	0	-1.52	no
cnv1236	ENSMUSG00000056899	E	FR	chr12:43009361-43009650	290	3	97	0	-1.98	no
cnv1237	NA	E	FR	chr12:43057556-43057869	314	3	105	0	-4.52	no
cnv1238	ENSMUSG00000061603	E	FR	chr12:53810324-53810801	478	4	120	1.48469	0	no
cnv1239	ENSMUSG00000061603	E	FR	chr12:53951338-53951665	328	3	109	0	-1.61	no
cnv1240	ENSMUSG00000034912	E	FR	chr12:68228506-68230230	1725	12	144	0	-0.96	no
cnv1241	ENSMUSG00000034912	E	FR	chr12:68248206-68249303	1098	5	220	0	-4.78	yes
cnv1242	NA	E	FR	chr12:73636857-73637012	156	3	52	0	-2.56	no
cnv1243	NA	E	FR	chr12:74018840-74019459	620	5	124	0	-1.95	no
cnv1244	NA	E	FR	chr12:78583646-78583771	126	3	42	0	-1.89	no
cnv1245	ENSMUSG00000021133	E	FR	chr12:81965130-81965548	419	3	140	3.88936	0	no
cnv1246	ENSMUSG00000042700	E	FR	chr12:83381932-83382173	242	3	81	2.82473	0	no
cnv1247	NA	E	FR	chr12:85623638-85624531	894	7	128	0	-1.85	no
cnv1248	ENSMUSG00000072946	E	FR	chr12:85651901-85652124	224	3	75	0	-3.72	no
cnv1249	ENSMUSG00000021176	E	FR	chr12:100962392-100962891	500	3	167	1.54856	0	no
cnv1250	ENSMUSG00000021176	E	FR	chr12:101050236-101050961	726	4	182	0	-2.11	no
cnv1251	ENSMUSG00000079017	E	FR	chr12:104679434-104681694	2261	17	133	0	-2.57	no
cnv1252	ENSMUSG00000079017	E	FR	chr12:104681695-104683682	1988	8	249	0	-5.05	no
cnv1253	NA	E	FR	chr12:104683979-104684286	308	4	77	0	-5.67	no
cnv1254	NA	E	FR	chr12:104684287-104687030	2744	9	305	0	-2.57	yes
cnv1255	ENSMUSG00000002799	E	FR	chr12:114163422-114163989	568	4	142	0	-2.68	no
cnv1256	ENSMUSG00000021193	E	FR	chr13:6572917-6573350	434	3	145	2.70647	0	no
cnv1257	ENSMUSG00000048264	E	FR	chr13:9343485-9347075	3591	24	150	0	-0.95	yes
cnv1258	ENSMUSG00000048264	E	FR	chr13:9420940-9426776	5837	38	154	0	-0.9	yes
cnv1259	ENSMUSG00000055137	E	FR	chr13:17087658-17088436	779	6	130	1.66746	0	no
cnv1260	ENSMUSG00000055137	E	FR	chr13:17474353-17475905	1553	15	104	1.71481	0	no
cnv1261	ENSMUSG00000055137	E	FR	chr13:17495678-17498930	3253	18	181	0	-0.88	no
cnv1262	ENSMUSG00000006191	E	FR	chr13:29693807-29694325	519	5	104	0	-2.27	no
cnv1263	ENSMUSG00000021423	E	FR	chr13:37490047-37490466	420	3	140	0	-3.95	yes
cnv1264	NA	E	FR	chr13:64423201-64423847	647	4	162	0	-5.56	no
cnv1265	ENSMUSG00000021518	E	FR	chr13:67036869-67038228	1360	9	151	0	-4.87	no
cnv1266	ENSMUSG00000021518	E	FR	chr13:67050939-67051219	281	3	94	0	-1.92	no
cnv1267	ENSMUSG00000021518	E	FR	chr13:67090866-67091176	311	3	104	0	-5.77	no
cnv1268	NA	E	FR	chr13:67104219-67104469	251	3	84	0	-1.81	no
cnv1269	ENSMUSG00000021577, ENSMUSG00000021578	E	FR	chr13:74487348-74487906	559	4	140	1.39182	0	no
cnv1270	ENSMUSG00000001542	E	FR	chr13:75853240-75853639	400	3	133	0	-3.55	no
cnv1271	NA	E	FR	chr13:76160225-76161317	1093	10	109	0	-4.19	no
cnv1272	NA	E	FR	chr13:76161512-76161882	371	4	93	0	-2.53	no
cnv1273	ENSMUSG00000021596	E	FR	chr13:76660584-76660816	233	4	58	0	-2.03	no
cnv1274	ENSMUSG00000021596	E	FR	chr13:76764173-76766580	2408	20	120	0	-0.79	no
cnv1275	ENSMUSG00000021596	E	FR	chr13:76766888-76767392	505	5	101	0	-5.54	no
cnv1276	ENSMUSG00000021596	E	FR	chr13:77100150-77101040	891	9	99	0	-1.04	no
cnv1277	NA	E	FR	chr13:77175282-77176753	1472	9	164	0	-3.23	no
cnv1278	NA	E	FR	chr13:100786765-100787685	921	6	154	0	-2.24	no
cnv1279	NA	E	FR	chr13:111192313-111196435	4123	28	147	0	-0.86	no
cnv1280	ENSMUSG00000074634	E	FR	chr13:120277682-120284180	6499	38	171	0	-1.33	yes
cnv1281	ENSMUSG00000022536	E	FR	chr16:5014072-5015535	1464	15	98	0.942906	0	no
cnv1282	NA	E	FR	chr16:5256801-5257272	472	4	118	0	-3.1	no
cnv1283	ENSMUSG00000004462	E	FR	chr16:22853964-22855656	1693	9	188	0	-2.09	no
cnv1284	ENSMUSG00000022885	E	FR	chr16:23282105-23282603	499	4	125	0	-4.88	no
cnv1285	NA	E	FR	chr16:26346733-26347050	318	3	106	0	-2.22	no
cnv1286	NA	E	FR	chr16:34775515-34776878	1364	11	124	0	-4.86	no
cnv1287	NA	E	FR	chr16:76278372-76279182	811	6	135	0	-5.89	yes
cnv1288	NA	E	FR	chr16:93577606-93577920	315	3	105	0	-2.16	no
cnv1289	ENSMUSG00000059481, ENSMUSG00000023828	E	FR	chr17:12604061-12633415	29355	178	165	1.04038	0	no
cnv1290	ENSMUSG00000023828	E	FR	chr17:12633416-12639022	5607	36	156	0	-0.8	no
cnv1291	ENSMUSG00000023828	E	FR	chr17:12639023-12767174	128152	416	308	1.04038	0	no
cnv1292	NA	E	FR	chr17:32947452-32947644	193	3	64	2.33096	0	no
cnv1293	ENSMUSG00000007041	E	FR	chr17:35187604-35188126	523	4	131	1.63471	0	no
cnv1294	NA	E	FR	chr17:35302296-35302631	336	5	67	1.62129	0	no
cnv1295	ENSMUSG00000024068	E	FR	chr17:74740527-74742287	1761	12	147	0	-0.82	no
cnv1296	ENSMUSG00000061802	E	FR	chr18:7129022-7129286	265	3	88	0	-2.41	no
cnv1297	ENSMUSG00000061802	E	FR	chr18:7282819-7283779	961	8	120	0	-1.03	no
cnv1298	ENSMUSG00000036743	E	FR	chr18:14905124-14906607	1484	14	106	0	-0.95	no
cnv1299	ENSMUSG00000033628	E	FR	chr18:30440532-30441569	1038	3	346	0	-2.07	no
cnv1300	ENSMUSG00000053644	E	FR	chr18:56710954-56711121	168	3	56	0	-1.76	no
cnv1301	ENSMUSG00000039529	E	FR	chr18:64812307-64813805	1499	11	136	0	-0.8	yes
cnv1302	ENSMUSG00000034391	E	FR	chr18:85115020-85115517	498	3	166	0	-4.75	no
cnv1303	ENSMUSG00000056290	E	FR	chr19:11536997-11537855	859	6	143	0	-2.46	no
cnv1304	ENSMUSG00000024867	E	FR	chr19:24521177-24523691	2515	17	148	0	-0.93	no
cnv1305	ENSMUSG00000024867	E	FR	chr19:24543496-24543981	486	5	97	0	-1.51	no
cnv1306	ENSMUSG00000033610	E	FR	chr19:34934345-34934891	547	5	109	0	-1.3	no
cnv1307	NA	E	FR	chr19:34962973-34963329	357	4	89	0	-1.3	no
cnv1308	ENSMUSG00000024989	E	FR	chr19:38129199-38130011	813	6	136	0	-1.17	no
cnv1309	ENSMUSG00000025002	E	FR	chr19:39099199-39100364	1166	11	106	0	-3.63	no
cnv1310	NA	E	FR	chrX:11700044-11700673	630	3	210	0	-1.7	no
cnv1311	ENSMUSG00000036782	E	FR	chrX:22850815-22851108	294	6	49	0	-3.03	no
cnv1312	ENSMUSG00000031337	E	FR	chrX:68512918-68513635	718	7	103	0	-1.68	no
cnv1313	ENSMUSG00000031337	E	FR	chrX:68545107-68545922	816	6	136	0	-1.76	no
cnv1314	ENSMUSG00000031371	E	FR	chrX:70689019-70689459	441	5	88	1.33392	0	no
cnv1315	ENSMUSG00000031402	E	FR	chrX:72358249-72358906	658	5	132	0	-2.49	no
cnv1316	NA	E	FR	chrX:157595839-157596628	790	8	99	0.958409	0	no
cnv1317	NA	F	DE	chr1:45956409-45957723	1315	9	146	0	-4.46	no
cnv1318	ENSMUSG00000090165	F	DE	chr1:89943477-89956921	13445	30	448	0	-2.89	no
cnv1319	ENSMUSG00000026304	F	DE	chr1:92861506-92864095	2590	16	162	0	-2.92	no
cnv1320	ENSMUSG00000070645, ENSMUSG00000070645, ENSMUSG00000070644	F	DE	chr1:135254622-135272954	18333	115	159	0.659708	0	no
cnv1321	ENSMUSG00000052748	F	DE	chr1:153273267-153273589	323	3	108	0	-4.57	no
cnv1322	NA	F	DE	chr1:153305521-153311590	6070	30	202	0	-3.61	no
cnv1323	ENSMUSG00000040629	F	DE	chr1:168143629-168147577	3949	30	132	0	-4.44	no
cnv1324	ENSMUSG00000026558	F	DE	chr1:169169333-169169802	470	4	118	0	-4.54	no
cnv1325	ENSMUSG00000000194	F	DE	chr2:31058007-31059452	1446	12	121	0	-2.02	no
cnv1326	NA	F	DE	chr2:90956300-90956531	232	3	77	0	-4.24	no
cnv1327	ENSMUSG00000010914	F	DE	chr2:102904671-102906798	2128	13	164	0	-3.4	no
cnv1328	NA	F	DE	chr2:109908157-109908600	444	4	111	0	-3.1	no
cnv1329	ENSMUSG00000027351	F	DE	chr2:116969505-116969938	434	4	109	0	-3.74	no
cnv1330	NA	F	DE	chr2:120966686-120966942	257	3	86	0	-4.19	no
cnv1331	ENSMUSG00000017868	F	DE	chr2:162836244-162837098	855	7	122	0	-4.05	no
cnv1332	ENSMUSG00000027784	F	DE	chr3:69257545-69258784	1240	10	124	0	-4.48	no
cnv1333	NA	F	DE	chr3:69367651-69371991	4341	20	217	0	-0.97	no
cnv1334	ENSMUSG00000074264	F	DE	chr3:113262544-113262817	274	3	91	0	-5.81	yes
cnv1335	ENSMUSG00000027965	F	DE	chr3:114623304-114623787	484	5	97	0	-4.56	yes
cnv1336	ENSMUSG00000033342	F	DE	chr3:117300104-117302894	2791	18	155	0	-0.98	yes
cnv1337	ENSMUSG00000028322	F	DE	chr4:45332146-45332265	120	3	40	0	-3.21	no
cnv1338	ENSMUSG00000028392, ENSMUSG00000038422, ENSMUSG00000028393	F	DE	chr4:62156090-62184802	28713	138	208	1.29214	0	no
cnv1339	NA	F	DE	chr4:86572692-86573337	646	7	92	0	-2.67	no
cnv1340	ENSMUSG00000033326	F	DE	chr4:117835794-117836204	411	3	137	0	-4.05	no
cnv1341	NA	F	DE	chr4:117854290-117854853	564	3	188	0	-2.86	no
cnv1342	NA	F	DE	chr4:135852826-135855593	2768	15	185	0	-3.08	yes
cnv1343	ENSMUSG00000040351	F	DE	chr5:3731410-3731854	445	3	148	0	-4.03	no
cnv1344	ENSMUSG00000052139	F	DE	chr5:32185433-32186219	787	7	112	0	-3.19	no
cnv1345	ENSMUSG00000005107	F	DE	chr5:38773533-38774319	787	4	197	0	-2.98	yes
cnv1346	ENSMUSG00000029153	F	DE	chr5:73726800-73727046	247	3	82	0	-3.13	no
cnv1347	ENSMUSG00000062110	F	DE	chr5:74910272-74910722	451	4	113	0	-4.67	no
cnv1348	ENSMUSG00000008348	F	DE	chr5:125863111-125875362	12252	77	159	0.866403	0	no
cnv1349	NA	F	DE	chr6:8340082-8340989	908	8	114	0	-5.17	no
cnv1350	ENSMUSG00000030209	F	DE	chr6:136046303-136048028	1726	11	157	0	-3.18	no
cnv1351	ENSMUSG00000040250	F	DE	chr6:146517470-146518846	1377	9	153	0	-4.55	no
cnv1352	NA	F	DE	chr6:146670088-146672568	2481	10	248	0	-2.55	no
cnv1353	ENSMUSG00000040725	F	DE	chr7:26539458-26541008	1551	14	111	1.26828	0	no
cnv1354	ENSMUSG00000055200, ENSMUSG00000008384	F	DE	chr7:28261928-28276174	14247	88	162	0.698534	0	no
cnv1355	ENSMUSG00000056978	F	DE	chr7:31707388-31709754	2367	10	237	0	-2.03	no
cnv1356	ENSMUSG00000034957	F	DE	chr7:35900720-35916963	16244	102	159	0.665485	0	no
cnv1357	ENSMUSG00000003273, ENSMUSG00000059824, ENSMUSG00000057342, ENSMUSG00000059070	F	DE	chr7:52958465-52974534	16070	102	158	0.852002	0	no
cnv1358	NA	F	DE	chr7:96653779-96655150	1372	9	152	0	-5.25	no
cnv1359	ENSMUSG00000045636	F	DE	chr8:42216920-42220267	3348	21	159	0.965351	0	no
cnv1360	NA	F	DE	chr8:46961877-46962408	532	5	106	0	-3.14	no
cnv1361	ENSMUSG00000037852	F	DE	chr8:67159294-67159790	497	4	124	0	-2.45	no
cnv1362	ENSMUSG00000002343	F	DE	chr8:72756249-72757031	783	5	157	0	-2.56	no
cnv1363	ENSMUSG00000052837	F	DE	chr8:87501881-87504635	2755	17	162	1.55425	0	no
cnv1364	ENSMUSG00000057074	F	DE	chr8:95843940-95844968	1029	12	86	0	-2.19	no
cnv1365	NA	F	DE	chr8:126359900-126360148	249	3	83	0	-4.31	no
cnv1366	ENSMUSG00000000167	F	DE	chr9:50430824-50431224	401	4	100	0	-5.82	no
cnv1367	ENSMUSG00000034007	F	DE	chr9:55746016-55746714	699	6	117	0	-5.85	no
cnv1368	ENSMUSG00000032249	F	DE	chr9:62188339-62196829	8491	49	173	0.817729	0	no
cnv1369	ENSMUSG00000037286	F	DE	chr9:100749885-100750745	861	8	108	0	-5.86	no
cnv1370	ENSMUSG00000037286	F	DE	chr9:100759382-100760593	1212	6	202	0	-4.3	no
cnv1371	ENSMUSG00000033688	F	DE	chr9:103184675-103187134	2460	9	273	0	-5.45	no
cnv1372	NA	F	DE	chr9:105311775-105313151	1377	9	153	0	-3.86	no
cnv1373	ENSMUSG00000032570	F	DE	chr9:105357436-105359035	1600	6	267	0	-5.22	no
cnv1374	ENSMUSG00000019659	F	DE	chr9:110556930-110560020	3091	21	147	0.964393	0	no
cnv1375	NA	F	DE	chr10:36722707-36727756	5050	27	187	0	-0.99	no
cnv1376	ENSMUSG00000037710, ENSMUSG00000060733	F	DE	chr10:70800600-70811980	11381	73	156	0.832197	0	no
cnv1377	NA	F	DE	chr10:80123767-80124311	545	5	109	0	-2.18	no
cnv1378	ENSMUSG00000005897	F	DE	chr10:93651908-93653040	1133	7	162	0	-4.11	no
cnv1379	ENSMUSG00000025409, ENSMUSG00000025408	F	DE	chr10:126725193-126728166	2974	20	149	1.02286	0	no
cnv1380	ENSMUSG00000082286, NA, ENSMUSG00000023764	F	DE	chr11:3026905-3099912	73008	343	213	0	-0.84	yes
cnv1381	ENSMUSG00000060923	F	DE	chr11:30536315-30542125	5811	30	194	0	-3.61	yes
cnv1382	NA	F	DE	chr11:30551885-30552066	182	3	61	0	-5.15	no
cnv1383	NA	F	DE	chr11:30559112-30559471	360	7	51	0	-1.46	no
cnv1384	ENSMUSG00000020271	F	DE	chr11:32572490-32574160	1671	11	152	0	-4.28	no
cnv1385	NA	F	DE	chr11:46480328-46481869	1542	13	119	0	-2.56	no
cnv1386	NA	F	DE	chr11:88891341-88894502	3162	16	198	1.19446	0	yes
cnv1387	ENSMUSG00000017119	F	DE	chr11:101413358-101418398	5041	37	136	1.00196	0	no
cnv1388	ENSMUSG00000056899	F	DE	chr12:42024051-42032304	8254	93	89	3.12731	0	no
cnv1389	ENSMUSG00000056899	F	DE	chr12:42032305-42032492	188	3	63	0.814972	0	no
cnv1390	ENSMUSG00000056899	F	DE	chr12:42032493-42032785	293	5	59	3.12731	0	no
cnv1391	ENSMUSG00000056899	F	DE	chr12:42969143-42969770	628	6	105	0	-1.55	no
cnv1392	ENSMUSG00000021127	F	DE	chr12:81204270-81221454	17185	98	175	0.780177	0	no
cnv1393	ENSMUSG00000041550	F	DE	chr12:105341828-105351527	9700	59	164	0.774664	0	no
cnv1394	ENSMUSG00000043122	F	DE	chr12:113733428-113733906	479	3	160	0	-2.72	no
cnv1395	ENSMUSG00000002799	F	DE	chr12:114163422-114163989	568	4	142	0	-2.19	no
cnv1396	ENSMUSG00000048264	F	DE	chr13:9512204-9518507	6304	46	137	0	-1.04	yes
cnv1397	ENSMUSG00000016756	F	DE	chr13:24465039-24468348	3310	23	144	0.985822	0	yes
cnv1398	NA	F	DE	chr13:30475482-30479009	3528	22	160	0	-0.86	no
cnv1399	NA	F	DE	chr13:64423201-64423847	647	4	162	0	-4.87	no
cnv1400	ENSMUSG00000021518	F	DE	chr13:67090588-67092174	1587	13	122	0	-3.81	yes
cnv1401	NA	F	DE	chr13:74045619-74046255	637	6	106	0	-3.87	no
cnv1402	NA	F	DE	chr13:76160357-76161317	961	9	107	0	-4.85	no
cnv1403	ENSMUSG00000021596	F	DE	chr13:76660520-76661512	993	9	110	0	-1.64	no
cnv1404	ENSMUSG00000021596	F	DE	chr13:76766888-76767392	505	5	101	0	-5.89	no
cnv1405	NA	F	DE	chr13:115073005-115073287	283	3	94	0	-5.81	no
cnv1406	ENSMUSG00000074634	F	DE	chr13:120277682-120284180	6499	38	171	0	-2.56	yes
cnv1407	ENSMUSG00000004462	F	DE	chr16:22854161-22855656	1496	8	187	0	-3.32	no
cnv1408	ENSMUSG00000022508	F	DE	chr16:23972517-23998528	26012	156	167	0.693593	0	no
cnv1409	NA	F	DE	chr16:38891568-38892293	726	5	145	0	-2.51	yes
cnv1410	ENSMUSG00000022657	F	DE	chr16:46083904-46086372	2469	15	165	0	-3.62	no
cnv1411	ENSMUSG00000062202, ENSMUSG00000024026, ENSMUSG00000033826	F	DE	chr17:30584595-31021149	436555	2554	171	0.831578	0	yes
cnv1412	NA	F	DE	chr17:34412391-34413444	1054	7	151	0	-2.1	no
cnv1413	ENSMUSG00000024164	F	DE	chr17:57365722-57373348	7627	47	162	0.837863	0	no
cnv1414	ENSMUSG00000061802	F	DE	chr18:7113336-7115536	2201	11	200	0	-3.52	no
cnv1415	ENSMUSG00000061802	F	DE	chr18:7282819-7283779	961	9	107	0	-3.8	no
cnv1416	NA	F	DE	chr18:56584549-56584734	186	3	62	0	-2.93	no
cnv1417	ENSMUSG00000040560	F	DE	chr18:64069275-64070830	1556	11	141	0	-4.38	no
cnv1418	ENSMUSG00000039529	F	DE	chr18:64812307-64813805	1499	11	136	0	-2.74	yes
cnv1419	NA	F	DE	chr18:83860218-83862040	1823	12	152	0	-3.93	yes
cnv1420	ENSMUSG00000024727	F	DE	chr19:18925519-18926958	1440	9	160	0	-3.28	no
cnv1421	ENSMUSG00000033863	F	DE	chr19:23208835-23220009	11175	75	149	0.921608	0	no
cnv1422	ENSMUSG00000024867	F	DE	chr19:24405109-24405582	474	4	119	0	-3.69	no
cnv1423	ENSMUSG00000024867	F	DE	chr19:24430163-24431571	1409	12	117	0	-3.85	yes
cnv1424	ENSMUSG00000024867	F	DE	chr19:24522234-24523691	1458	11	133	0	-3.59	no
cnv1425	NA	F	DE	chr19:38153637-38154257	621	6	104	0	-4.52	no
cnv1426	ENSMUSG00000025002	F	DE	chr19:39099199-39100364	1166	11	106	0	-4.28	no
cnv1427	NA	F	DE	chr19:60954903-60956395	1493	12	124	0	-3.79	yes
cnv1428	ENSMUSG00000025257, ENSMUSG00000041133	F	DE	chrX:148450594-148451845	1252	13	96	1.19565	0	no
cnv1429	NA	G	FR	chr1:52894000-52894384	385	4	96	0	-4.93	yes
cnv1430	ENSMUSG00000052331	G	FR	chr1:54717144-54717590	447	5	89	0	-4.51	no
cnv1431	NA	G	FR	chr1:90120700-90126575	5876	62	95	0	-0.77	yes
cnv1432	ENSMUSG00000026304	G	FR	chr1:92861506-92864095	2590	16	162	0	-2.81	no
cnv1433	ENSMUSG00000070645, ENSMUSG00000070645, ENSMUSG00000070644	G	FR	chr1:135253532-135264483	10952	65	168	0.879015	0	no
cnv1434	NA	G	FR	chr1:166177839-166178253	415	4	104	0	-3.61	no
cnv1435	ENSMUSG00000040629	G	FR	chr1:168143629-168147577	3949	30	132	0	-1.01	no
cnv1436	ENSMUSG00000026535	G	FR	chr1:175909854-175912252	2399	9	267	0	-2.9	no
cnv1437	ENSMUSG00000037461	G	FR	chr1:193408685-193409409	725	4	181	0	-4.57	no
cnv1438	ENSMUSG00000000194	G	FR	chr2:31058007-31059452	1446	12	121	0	-1.93	no
cnv1439	NA	G	FR	chr2:109908157-109908600	444	4	111	0	-3.24	no
cnv1440	NA	G	FR	chr2:120966686-120966942	257	3	86	0	-4.04	no
cnv1441	ENSMUSG00000058400	G	FR	chr3:36090790-36090992	203	3	68	0	-4.29	no
cnv1442	ENSMUSG00000027827	G	FR	chr3:64939624-64939916	293	3	98	0	-5.54	no
cnv1443	ENSMUSG00000043461	G	FR	chr3:69642138-69643525	1388	10	139	0	-3.69	no
cnv1444	ENSMUSG00000068823	G	FR	chr3:102839442-102840134	693	6	116	0	-5.06	no
cnv1445	ENSMUSG00000027965	G	FR	chr3:114701958-114702707	750	6	125	0	-4.81	no
cnv1446	ENSMUSG00000033342	G	FR	chr3:117300104-117302894	2791	18	155	0	-5.04	yes
cnv1447	NA	G	FR	chr3:128963270-128964470	1201	8	150	0	-5.13	yes
cnv1448	NA	G	FR	chr3:137744867-137745093	227	3	76	0	-3.23	no
cnv1449	ENSMUSG00000028218	G	FR	chr4:12081647-12081910	264	3	88	0	-5.22	yes
cnv1450	ENSMUSG00000028322	G	FR	chr4:45332146-45332265	120	3	40	0	-3.2	no
cnv1451	ENSMUSG00000052407	G	FR	chr4:83375766-83378596	2831	19	149	0	-2.66	no
cnv1452	ENSMUSG00000052407	G	FR	chr4:83491872-83492161	290	4	73	0	-6.39	no
cnv1453	ENSMUSG00000028755	G	FR	chr4:137911700-137912465	766	5	153	0	-3.21	no
cnv1454	ENSMUSG00000029053	G	FR	chr4:154723876-154724615	740	4	185	0	-4.47	no
cnv1455	ENSMUSG00000029062	G	FR	chr4:155009710-155009864	155	3	52	0	-3.41	no
cnv1456	ENSMUSG00000040351	G	FR	chr5:3731105-3731854	750	5	150	0	-2.7	no
cnv1457	ENSMUSG00000005107	G	FR	chr5:38773533-38774319	787	4	197	0	-2.5	yes
cnv1458	ENSMUSG00000029153	G	FR	chr5:73726800-73727046	247	3	82	0	-3.25	no
cnv1459	NA	G	FR	chr5:74391386-74391822	437	5	87	0	-3.69	no
cnv1460	ENSMUSG00000062110	G	FR	chr5:74910272-74910722	451	4	113	0	-4.44	no
cnv1461	ENSMUSG00000029642	G	FR	chr5:147903559-147903923	365	5	73	0	-4.66	no
cnv1462	NA	G	FR	chr6:8556466-8556818	353	4	88	0	-3.76	no
cnv1463	ENSMUSG00000029772	G	FR	chr6:29849524-29851902	2379	19	125	0	-3.81	no
cnv1464	ENSMUSG00000036667	G	FR	chr6:42638413-42638891	479	3	160	0	-3.68	no
cnv1465	ENSMUSG00000030092	G	FR	chr6:104596185-104596756	572	5	114	0	-4.89	no
cnv1466	ENSMUSG00000030102	G	FR	chr6:108238005-108238585	581	4	145	0	-5.65	no
cnv1467	ENSMUSG00000030209	G	FR	chr6:136046303-136048028	1726	11	157	0	-3.34	no
cnv1468	NA	G	FR	chr6:146670088-146672568	2481	10	248	0	-2.7	no
cnv1469	NA	G	FR	chr7:125830414-125831863	1450	9	161	0	-3.55	yes
cnv1470	ENSMUSG00000062017	G	FR	chr7:127366300-127366871	572	5	114	0	-4.03	no
cnv1471	ENSMUSG00000062017	G	FR	chr7:127417531-127418111	581	3	194	0	-6.93	no
cnv1472	NA	G	FR	chr7:134844084-134846126	2043	9	227	0	-2.64	no
cnv1473	ENSMUSG00000045636	G	FR	chr8:42175491-42175967	477	4	119	0	-3.09	no
cnv1474	NA	G	FR	chr8:46961877-46962408	532	5	106	0	-2.87	no
cnv1475	ENSMUSG00000002343	G	FR	chr8:72756249-72757031	783	5	157	0	-2.83	no
cnv1476	ENSMUSG00000057074	G	FR	chr8:95843940-95844968	1029	12	86	0	-2.25	no
cnv1477	ENSMUSG00000033624	G	FR	chr8:113637246-113637489	244	4	61	0	-2.82	yes
cnv1478	NA	G	FR	chr8:125992027-126000697	8671	18	482	0	-3.11	yes
cnv1479	NA	G	FR	chr9:45171547-45172143	597	6	100	0	-3.3	no
cnv1480	NA	G	FR	chr9:50319745-50321584	1840	11	167	0	-2.86	yes
cnv1481	NA	G	FR	chr9:105311775-105313258	1484	10	148	0	-3.62	no
cnv1482	ENSMUSG00000032570	G	FR	chr9:105357436-105359035	1600	6	267	0	-5.07	no
cnv1483	ENSMUSG00000005897	G	FR	chr10:93651908-93653040	1133	7	162	0	-4.02	no
cnv1484	ENSMUSG00000020271	G	FR	chr11:32572490-32574160	1671	11	152	0	-3.99	no
cnv1485	ENSMUSG00000071454	G	FR	chr12:3577966-3578695	730	3	243	0	-3.67	yes
cnv1486	ENSMUSG00000071454	G	FR	chr12:3741627-3747108	5482	45	122	0	-0.97	no
cnv1487	ENSMUSG00000020576	G	FR	chr12:13463055-13463444	390	4	98	0	-4.88	no
cnv1488	ENSMUSG00000056899	G	FR	chr12:42024051-42032785	8735	101	86	3.1597	0	no
cnv1489	NA	G	FR	chr12:43057556-43057869	314	3	105	0	-4.89	no
cnv1490	ENSMUSG00000034912	G	FR	chr12:68248206-68249303	1098	5	220	0	-5.03	yes
cnv1491	ENSMUSG00000021069	G	FR	chr12:71316499-71319092	2594	17	153	0	-3.4	no
cnv1492	NA	G	FR	chr12:73519273-73520009	737	4	184	0	-2.95	no
cnv1493	ENSMUSG00000079017	G	FR	chr12:104679434-104687030	7597	39	195	0	-3.01	no
cnv1494	NA	G	FR	chr12:113755415-113756020	606	4	152	0	-2.73	no
cnv1495	ENSMUSG00000021423	G	FR	chr13:37490047-37490466	420	3	140	0	-4.17	yes
cnv1496	NA	G	FR	chr13:64423201-64423847	647	4	162	0	-5.18	no
cnv1497	ENSMUSG00000021518	G	FR	chr13:67090866-67091176	311	3	104	0	-5.35	no
cnv1498	NA	G	FR	chr13:74045619-74046255	637	6	106	0	-4.37	no
cnv1499	NA	G	FR	chr13:76160357-76161317	961	9	107	0	-4.78	no
cnv1500	ENSMUSG00000021596	G	FR	chr13:76766888-76767392	505	5	101	0	-6.54	no
cnv1501	ENSMUSG00000021596	G	FR	chr13:76799173-76799572	400	6	67	0	-2.34	no
cnv1502	ENSMUSG00000074634	G	FR	chr13:120277682-120284180	6499	37	176	0	-2.19	yes
cnv1503	ENSMUSG00000004462	G	FR	chr16:22853964-22855656	1693	9	188	0	-3.01	no
cnv1504	ENSMUSG00000022657	G	FR	chr16:46083904-46086372	2469	15	165	0	-3.63	no
cnv1505	ENSMUSG00000059481, ENSMUSG00000023828	G	FR	chr17:12604230-12633415	29186	176	166	1.06567	0	no
cnv1506	ENSMUSG00000023828	G	FR	chr17:12633416-12639022	5607	36	156	0	-0.84	no
cnv1507	ENSMUSG00000023828	G	FR	chr17:12639023-12767174	128152	416	308	1.06567	0	no
cnv1508	ENSMUSG00000024120	G	FR	chr17:85180796-85182534	1739	13	134	0	-3.77	yes
cnv1509	NA	G	FR	chr18:56584549-56584734	186	3	62	0	-2.96	no
cnv1510	ENSMUSG00000034391	G	FR	chr18:85115020-85115517	498	3	166	0	-4.65	no
cnv1511	ENSMUSG00000056290	G	FR	chr19:11515928-11533556	17629	69	255	0	-0.83	no
cnv1512	ENSMUSG00000024867	G	FR	chr19:24522234-24523691	1458	11	133	0	-3.9	no
cnv1513	ENSMUSG00000025002	G	FR	chr19:39099199-39100364	1166	11	106	0	-4.18	no
cnv1514	NA	H	FR	chr1:52894000-52894384	385	4	96	0	-4.53	yes
cnv1515	NA	H	FR	chr1:90117780-90126575	8796	88	100	0	-0.62	yes
cnv1516	ENSMUSG00000070645, ENSMUSG00000070645, ENSMUSG00000070644	H	FR	chr1:135256249-135264193	7945	45	177	0.821443	0	no
cnv1517	ENSMUSG00000026395	H	FR	chr1:140053452-140053622	171	3	57	0	-2.41	no
cnv1518	NA	H	FR	chr1:153305521-153311590	6070	30	202	0	-0.8	no
cnv1519	ENSMUSG00000026469	H	FR	chr1:157221265-157221517	253	3	84	0	-2.75	no
cnv1520	ENSMUSG00000040629	H	FR	chr1:168143629-168147577	3949	30	132	0	-4.01	no
cnv1521	ENSMUSG00000026535	H	FR	chr1:175885322-175909761	24440	96	255	1.13428	0	no
cnv1522	ENSMUSG00000026496	H	FR	chr1:182519966-182520944	979	8	122	0	-3.4	no
cnv1523	ENSMUSG00000000194	H	FR	chr2:31058007-31059452	1446	12	121	0	-1.85	no
cnv1524	ENSMUSG00000010914	H	FR	chr2:102904671-102906798	2128	13	164	0	-2.74	no
cnv1525	NA	H	FR	chr2:120966686-120966942	257	3	86	0	-4.02	no
cnv1526	ENSMUSG00000039335	H	FR	chr3:26616834-26617490	657	5	131	0	-3.71	no
cnv1527	NA	H	FR	chr3:32518307-32519564	1258	10	126	0	-1.4	no
cnv1528	ENSMUSG00000068823	H	FR	chr3:102839442-102840134	693	7	99	0	-3.87	no
cnv1529	ENSMUSG00000027965	H	FR	chr3:114701958-114702707	750	6	125	0	-4.48	no
cnv1530	ENSMUSG00000033342	H	FR	chr3:117300104-117302894	2791	18	155	0	-4.8	yes
cnv1531	NA	H	FR	chr3:128963270-128964470	1201	8	150	0	-4.35	yes
cnv1532	NA	H	FR	chr3:137744867-137745093	227	3	76	0	-2.79	no
cnv1533	NA	H	FR	chr4:12043852-12047989	4138	5	828	0	-3.5	no
cnv1534	ENSMUSG00000028218	H	FR	chr4:12081647-12081910	264	3	88	0	-4.35	yes
cnv1535	ENSMUSG00000028322	H	FR	chr4:45332146-45332265	120	3	40	0	-2.58	no
cnv1536	NA	H	FR	chr4:63010587-63016302	5716	38	150	0	-1.73	no
cnv1537	NA	H	FR	chr4:138880992-138881282	291	3	97	0	-3.63	no
cnv1538	ENSMUSG00000029053	H	FR	chr4:154723876-154724615	740	4	185	0	-3.69	no
cnv1539	ENSMUSG00000029062	H	FR	chr4:155009710-155009864	155	3	52	0	-3.1	no
cnv1540	ENSMUSG00000052139	H	FR	chr5:32185433-32186219	787	7	112	0	-3.12	no
cnv1541	ENSMUSG00000005107	H	FR	chr5:38773533-38774319	787	4	197	0	-2.13	yes
cnv1542	ENSMUSG00000029153	H	FR	chr5:73726800-73727046	247	3	82	0	-2.92	no
cnv1543	NA	H	FR	chr5:150105547-150105806	260	3	87	0	-2.52	no
cnv1544	NA	H	FR	chr6:8351688-8355219	3532	26	136	0	-3.35	no
cnv1545	NA	H	FR	chr6:8556466-8556818	353	4	88	0	-3.07	no
cnv1546	ENSMUSG00000017978	H	FR	chr6:23736530-23738215	1686	14	120	0	-4.48	no
cnv1547	ENSMUSG00000030092	H	FR	chr6:104596185-104596756	572	5	114	0	-4.63	no
cnv1548	ENSMUSG00000030092	H	FR	chr6:104748463-104749312	850	8	106	0	-4.29	no
cnv1549	ENSMUSG00000030102	H	FR	chr6:108238005-108238585	581	4	145	0	-5.13	no
cnv1550	ENSMUSG00000030207	H	FR	chr6:135163658-135164329	672	3	224	0	-2.52	no
cnv1551	ENSMUSG00000030209	H	FR	chr6:136046303-136048028	1726	11	157	0	-2.74	no
cnv1552	NA	H	FR	chr6:146672174-146672568	395	4	99	0	-4.35	no
cnv1553	ENSMUSG00000003452	H	FR	chr6:149431804-149432060	257	3	86	0	-5.12	no
cnv1554	ENSMUSG00000056978	H	FR	chr7:31707388-31709315	1928	7	275	0	-2.42	no
cnv1555	ENSMUSG00000003273, ENSMUSG00000059824, ENSMUSG00000057342, ENSMUSG00000059070	H	FR	chr7:52957629-52975926	18298	115	159	0.557448	0	no
cnv1556	NA	H	FR	chr7:72998315-72999170	856	6	143	0	-3.38	no
cnv1557	ENSMUSG00000030557	H	FR	chr7:74486275-74488446	2172	14	155	0	-3.05	yes
cnv1558	ENSMUSG00000062017	H	FR	chr7:127366300-127366871	572	5	114	0	-3.47	no
cnv1559	ENSMUSG00000062017	H	FR	chr7:127417531-127418111	581	4	145	0	-6.46	no
cnv1560	ENSMUSG00000030986	H	FR	chr7:140948332-140949314	983	3	328	0	-4.25	no
cnv1561	ENSMUSG00000037251	H	FR	chr8:27101642-27102970	1329	7	190	0	-2.11	no
cnv1562	NA	H	FR	chr8:46961877-46962408	532	5	106	0	-2.47	no
cnv1563	ENSMUSG00000002343	H	FR	chr8:72756249-72757031	783	5	157	0	-2.44	no
cnv1564	ENSMUSG00000057074	H	FR	chr8:95844092-95844968	877	10	88	0	-2.38	no
cnv1565	ENSMUSG00000033624	H	FR	chr8:113637246-113637489	244	4	61	0	-2.29	yes
cnv1566	ENSMUSG00000015027	H	FR	chr8:125118478-125119258	781	4	195	0	-2.31	no
cnv1567	NA	H	FR	chr8:125992027-126000697	8671	18	482	0	-3	yes
cnv1568	NA	H	FR	chr9:50319745-50321584	1840	10	184	0	-2.4	yes
cnv1569	ENSMUSG00000000167	H	FR	chr9:50430824-50431224	401	4	100	0	-4.8	no
cnv1570	NA	H	FR	chr9:105311775-105313258	1484	10	148	0	-3.16	no
cnv1571	NA	H	FR	chr10:25087627-25088740	1114	5	223	0	-3.93	no
cnv1572	ENSMUSG00000019838	H	FR	chr10:39758054-39759832	1779	15	119	0	-3.06	no
cnv1573	NA	H	FR	chr10:44887026-44887447	422	3	141	0	-2.7	no
cnv1574	NA	H	FR	chr10:53254051-53254559	509	3	170	0	-3.98	no
cnv1575	NA	H	FR	chr10:116336092-116337073	982	7	140	0	-3.42	no
cnv1576	ENSMUSG00000037958	H	FR	chr11:76887156-76888019	864	6	144	0	-2.79	no
cnv1577	ENSMUSG00000035441	H	FR	chr11:80553117-80555523	2407	4	602	0	-2.82	no
cnv1578	ENSMUSG00000071454	H	FR	chr12:3577966-3578695	730	3	243	0	-3.68	yes
cnv1579	ENSMUSG00000020672	H	FR	chr12:30860647-30861313	667	5	133	0	-4.62	no
cnv1580	ENSMUSG00000056899	H	FR	chr12:42024051-42032785	8735	101	86	2.80763	0	no
cnv1581	NA	H	FR	chr12:43057556-43057869	314	3	105	0	-4.52	no
cnv1582	ENSMUSG00000061603	H	FR	chr12:54155294-54160677	5384	32	168	0	-1.02	no
cnv1583	ENSMUSG00000034912	H	FR	chr12:68248206-68249303	1098	5	220	0	-5.07	yes
cnv1584	ENSMUSG00000079017	H	FR	chr12:104679434-104687030	7597	40	190	0	-2.79	no
cnv1585	ENSMUSG00000048264	H	FR	chr13:9343632-9346961	3330	22	151	0	-2.94	yes
cnv1586	NA	H	FR	chr13:14044100-14044996	897	7	128	0	-3.41	no
cnv1587	ENSMUSG00000021423	H	FR	chr13:37490047-37490466	420	3	140	0	-3.53	yes
cnv1588	NA	H	FR	chr13:64423201-64423847	647	4	162	0	-4.57	no
cnv1589	ENSMUSG00000021518	H	FR	chr13:67090866-67091176	311	3	104	0	-4.67	no
cnv1590	NA	H	FR	chr13:74045619-74046255	637	6	106	0	-3.63	no
cnv1591	NA	H	FR	chr13:76160225-76161317	1093	10	109	0	-4.02	no
cnv1592	ENSMUSG00000021596	H	FR	chr13:76660584-76660997	414	6	69	0	-2.14	no
cnv1593	ENSMUSG00000021596	H	FR	chr13:76766888-76767392	505	5	101	0	-5.71	no
cnv1594	ENSMUSG00000021596	H	FR	chr13:77100150-77101040	891	9	99	0	-3.94	no
cnv1595	ENSMUSG00000041632	H	FR	chr13:100171260-100171796	537	3	179	0	-2.74	no
cnv1596	NA	H	FR	chr13:100786765-100787685	921	6	154	0	-2.61	no
cnv1597	ENSMUSG00000074634	H	FR	chr13:120277682-120283877	6196	35	177	0	-0.99	yes
cnv1598	ENSMUSG00000022536	H	FR	chr16:5013868-5015054	1187	14	85	1.23856	0	no
cnv1599	ENSMUSG00000004462	H	FR	chr16:22853964-22855656	1693	9	188	0	-2.47	no
cnv1600	NA	H	FR	chr16:26346733-26348793	2061	11	187	0	-1.21	no
cnv1601	NA	H	FR	chr16:76278372-76279182	811	6	135	0	-5.46	yes
cnv1602	ENSMUSG00000022892	H	FR	chr16:85073167-85073743	577	5	115	0	-3.68	no
cnv1603	NA	H	FR	chr17:23923547-23923723	177	3	59	0	-2.55	no
cnv1604	ENSMUSG00000062202, ENSMUSG00000024026, ENSMUSG00000033826	H	FR	chr17:30584682-31021225	436544	2554	171	1.09192	0	yes
cnv1605	NA	H	FR	chr17:31621135-31622466	1332	8	167	0	-3.04	no
cnv1606	ENSMUSG00000023963	H	FR	chr17:43832100-43835483	3384	19	178	0	-1.05	no
cnv1607	ENSMUSG00000024120	H	FR	chr17:85180796-85182534	1739	13	134	0	-3.08	yes
cnv1608	NA	H	FR	chr18:74011341-74011679	339	3	113	0	-3.1	no
cnv1609	ENSMUSG00000034391	H	FR	chr18:85115020-85115517	498	3	166	0	-4.44	no
cnv1610	ENSMUSG00000056290	H	FR	chr19:11515828-11532446	16619	68	244	0	-0.86	no
cnv1611	ENSMUSG00000033863	H	FR	chr19:23209260-23217213	7954	50	159	0.703073	0	no
cnv1612	ENSMUSG00000025002	H	FR	chr19:39099199-39100364	1166	11	106	0	-3.75	no
cnv1613	NA	I	DE	chr1:45956409-45957723	1315	9	146	0	-4.11	no
cnv1614	NA	I	DE	chr1:52898603-52900427	1825	13	140	0	-3.96	yes
cnv1615	NA	I	DE	chr1:73057980-73058289	310	3	103	0	-5.35	no
cnv1616	NA	I	DE	chr1:92092732-92097345	4614	25	185	0	-3.65	no
cnv1617	ENSMUSG00000026304	I	DE	chr1:92861579-92864095	2517	15	168	0	-2.84	no
cnv1618	ENSMUSG00000070645, ENSMUSG00000070645, ENSMUSG00000070644	I	DE	chr1:135250379-135270036	19658	126	156	0.963108	0	no
cnv1619	NA	I	DE	chr1:153305521-153311351	5831	29	201	0	-1.07	no
cnv1620	ENSMUSG00000040629	I	DE	chr1:168143629-168147577	3949	30	132	0	-3.73	no
cnv1621	ENSMUSG00000026558	I	DE	chr1:169169333-169169568	236	3	79	0	-4.54	no
cnv1622	ENSMUSG00000026535	I	DE	chr1:175909854-175912252	2399	9	267	0	-3.07	no
cnv1623	ENSMUSG00000061186	I	DE	chr2:10334991-10336510	1520	15	101	0	-3.16	no
cnv1624	ENSMUSG00000026767	I	DE	chr2:12305141-12307458	2318	15	155	0	-2.79	no
cnv1625	ENSMUSG00000000194	I	DE	chr2:31058098-31059452	1355	11	123	0	-1.95	no
cnv1626	ENSMUSG00000027109	I	DE	chr2:72792774-72794781	2008	12	167	0	-3.41	no
cnv1627	ENSMUSG00000010914	I	DE	chr2:102904671-102906798	2128	13	164	0	-3.07	no
cnv1628	NA	I	DE	chr2:120966686-120966942	257	3	86	0	-4.06	no
cnv1629	ENSMUSG00000017868	I	DE	chr2:162836244-162837098	855	7	122	0	-3.57	no
cnv1630	ENSMUSG00000037325	I	DE	chr3:36498674-36500186	1513	8	189	0	-2.47	no
cnv1631	ENSMUSG00000027784	I	DE	chr3:69130840-69134013	3174	15	212	0	-2.96	no
cnv1632	ENSMUSG00000027784	I	DE	chr3:69257545-69258784	1240	10	124	0	-4.15	no
cnv1633	NA	I	DE	chr3:69367651-69371991	4341	20	217	0	-3.11	no
cnv1634	ENSMUSG00000043461	I	DE	chr3:69642138-69643525	1388	10	139	0	-3.18	no
cnv1635	ENSMUSG00000074264	I	DE	chr3:113262544-113262817	274	3	91	0	-4.46	yes
cnv1636	ENSMUSG00000027965	I	DE	chr3:114623304-114623787	484	5	97	0	-3.75	yes
cnv1637	ENSMUSG00000027965	I	DE	chr3:114701958-114702707	750	6	125	0	-4.48	no
cnv1638	NA	I	DE	chr4:40080156-40080738	583	4	146	0	-3.1	no
cnv1639	ENSMUSG00000028322	I	DE	chr4:45332146-45332265	120	3	40	0	-2.73	no
cnv1640	ENSMUSG00000028359	I	DE	chr4:63010940-63021816	10877	61	178	0	-1.96	no
cnv1641	ENSMUSG00000039270	I	DE	chr4:70120288-70122099	1812	14	129	0	-4.05	no
cnv1642	ENSMUSG00000062937	I	DE	chr4:88804656-88805116	461	4	115	0	-3.1	no
cnv1643	NA	I	DE	chr4:135852826-135855593	2768	15	185	0	-3.23	yes
cnv1644	ENSMUSG00000028755	I	DE	chr4:137911700-137912465	766	5	153	0	-2.82	no
cnv1645	NA	I	DE	chr4:138880992-138881282	291	3	97	0	-3.11	no
cnv1646	ENSMUSG00000029053	I	DE	chr4:154723876-154724615	740	4	185	0	-3.29	no
cnv1647	ENSMUSG00000040351	I	DE	chr5:3731105-3731854	750	5	150	0	-2.32	no
cnv1648	ENSMUSG00000052139	I	DE	chr5:32185433-32186219	787	7	112	0	-3.29	no
cnv1649	NA	I	DE	chr5:74391386-74391822	437	5	87	0	-3.46	no
cnv1650	ENSMUSG00000054814	I	DE	chr5:74414616-74415228	613	7	88	0	-4.09	no
cnv1651	ENSMUSG00000062110	I	DE	chr5:74910272-74910722	451	4	113	0	-3.29	no
cnv1652	ENSMUSG00000037605	I	DE	chr5:81598585-81599258	674	4	169	0	-4.4	no
cnv1653	ENSMUSG00000037605	I	DE	chr5:81826573-81827636	1064	8	133	0	-4.27	no
cnv1654	NA	I	DE	chr6:8340082-8340989	908	8	114	0	-4.85	no
cnv1655	NA	I	DE	chr6:8556466-8556818	353	4	88	0	-3.23	no
cnv1656	ENSMUSG00000017978	I	DE	chr6:23736530-23738215	1686	14	120	0	-4.57	no
cnv1657	ENSMUSG00000033216	I	DE	chr6:88336616-88336893	278	3	93	0	-2.86	no
cnv1658	ENSMUSG00000030102	I	DE	chr6:108238005-108238585	581	4	145	0	-5.58	no
cnv1659	ENSMUSG00000030209	I	DE	chr6:136046303-136048028	1726	11	157	0	-3.21	no
cnv1660	NA	I	DE	chr6:146589758-146590104	347	4	87	0	-2.87	no
cnv1661	NA	I	DE	chr6:146670088-146672568	2481	10	248	0	-2.47	no
cnv1662	ENSMUSG00000003452	I	DE	chr6:149431804-149432060	257	3	86	0	-5	no
cnv1663	ENSMUSG00000055200, ENSMUSG00000008384	I	DE	chr7:28261928-28275461	13534	86	157	1.07689	0	no
cnv1664	ENSMUSG00000036864, ENSMUSG00000036854, ENSMUSG00000036845, ENSMUSG00000036835, ENSMUSG00000078765	I	DE	chr7:31337067-31349382	12316	87	142	0.974055	0	no
cnv1665	ENSMUSG00000056978	I	DE	chr7:31707388-31709754	2367	10	237	0	-2.02	no
cnv1666	NA	I	DE	chr7:51090230-51090497	268	3	89	0	-5.35	no
cnv1667	ENSMUSG00000003273, ENSMUSG00000059824, ENSMUSG00000057342	I	DE	chr7:52959282-52971807	12526	82	153	1.00719	0	no
cnv1668	ENSMUSG00000001773	I	DE	chr7:93890178-93892120	1943	14	139	0	-1.11	no
cnv1669	ENSMUSG00000001773	I	DE	chr7:93892121-93892495	375	4	94	0	-4.83	no
cnv1670	ENSMUSG00000001773	I	DE	chr7:93892496-93902429	9934	38	261	0	-1.11	no
cnv1671	NA	I	DE	chr7:99991502-99992702	1201	11	109	0	-1.61	no
cnv1672	ENSMUSG00000035314	I	DE	chr7:106553830-106554690	861	6	144	0	-2.25	no
cnv1673	ENSMUSG00000031442	I	DE	chr8:12961388-12961785	398	3	133	0	-2.31	no
cnv1674	ENSMUSG00000045636	I	DE	chr8:42175491-42175967	477	4	119	0	-2.75	no
cnv1675	ENSMUSG00000048516	I	DE	chr8:44649179-44653952	4774	21	227	0	-2.94	no
cnv1676	NA	I	DE	chr8:46961877-46962408	532	5	106	0	-2.91	no
cnv1677	NA	I	DE	chr8:49829090-49829837	748	6	125	0	-2.95	no
cnv1678	ENSMUSG00000030465	I	DE	chr8:70307962-70309175	1214	7	173	0	-1.54	no
cnv1679	ENSMUSG00000002343	I	DE	chr8:72756249-72757031	783	5	157	0	-2.26	no
cnv1680	ENSMUSG00000037940	I	DE	chr8:84529633-84530677	1045	8	131	0	-3.4	no
cnv1681	ENSMUSG00000001670	I	DE	chr8:112504497-112526086	21590	132	164	0.859561	0	no
cnv1682	ENSMUSG00000033624	I	DE	chr8:113637246-113637489	244	4	61	0	-2.64	yes
cnv1683	ENSMUSG00000015027	I	DE	chr8:125118478-125119258	781	4	195	0	-2.51	no
cnv1684	ENSMUSG00000035569	I	DE	chr8:125460081-125463095	3015	25	121	0	-2.92	no
cnv1685	ENSMUSG00000035569	I	DE	chr8:125465495-125466085	591	4	148	0	-3.58	no
cnv1686	NA	I	DE	chr8:125687138-125687479	342	5	68	0	-2.59	no
cnv1687	NA	I	DE	chr8:131199922-131201442	1521	12	127	0	-3.29	no
cnv1688	ENSMUSG00000000167	I	DE	chr9:50430824-50431224	401	4	100	0	-5.25	no
cnv1689	NA	I	DE	chr9:100532624-100535265	2642	15	176	0	-3.87	no
cnv1690	NA	I	DE	chr9:105311775-105313258	1484	10	148	0	-3.19	no
cnv1691	ENSMUSG00000032570	I	DE	chr9:105357314-105359035	1722	7	246	0	-3.85	no
cnv1692	NA	I	DE	chr10:36722707-36727756	5050	27	187	0	-3.72	no
cnv1693	ENSMUSG00000019838	I	DE	chr10:39758555-39759832	1278	10	128	0	-4.51	no
cnv1694	NA	I	DE	chr10:44887026-44887447	422	3	141	0	-3.45	no
cnv1695	NA	I	DE	chr10:53253863-53254559	697	4	174	0	-3.17	no
cnv1696	NA	I	DE	chr10:76216651-76217511	861	7	123	0	-1.71	no
cnv1697	NA	I	DE	chr10:80123767-80124311	545	5	109	0	-2.18	no
cnv1698	ENSMUSG00000020017	I	DE	chr10:92979482-92980576	1095	5	219	1.85896	0	no
cnv1699	ENSMUSG00000005897	I	DE	chr10:93651908-93653040	1133	7	162	0	-3.53	no
cnv1700	ENSMUSG00000019929	I	DE	chr10:96969887-96970215	329	3	110	0	-2.26	no
cnv1701	ENSMUSG00000082286, NA, ENSMUSG00000023764	I	DE	chr11:3030764-3099912	69149	341	203	0	-0.91	yes
cnv1702	ENSMUSG00000060923	I	DE	chr11:30536315-30542125	5811	30	194	0	-3.19	yes
cnv1703	ENSMUSG00000020271	I	DE	chr11:32572490-32574160	1671	11	152	0	-3.99	no
cnv1704	NA	I	DE	chr11:97065940-97066955	1016	4	254	0	-2.83	no
cnv1705	ENSMUSG00000020672	I	DE	chr12:30860647-30861313	667	5	133	0	-4.53	no
cnv1706	ENSMUSG00000056899	I	DE	chr12:42024051-42027763	3713	43	86	3.76112	0	no
cnv1707	ENSMUSG00000056899	I	DE	chr12:42027764-42028381	618	8	77	1.8142	0	no
cnv1708	ENSMUSG00000056899	I	DE	chr12:42028382-42032304	3923	42	93	3.76112	0	no
cnv1709	ENSMUSG00000056899	I	DE	chr12:42032305-42032492	188	3	63	1.42626	0	no
cnv1710	ENSMUSG00000056899	I	DE	chr12:42032493-42032785	293	5	59	3.76112	0	no
cnv1711	ENSMUSG00000061603	I	DE	chr12:53830340-53830792	453	4	113	0	-4.71	no
cnv1712	ENSMUSG00000061603	I	DE	chr12:53910469-53911127	659	4	165	0	-3.47	no
cnv1713	ENSMUSG00000020973	I	DE	chr12:70295031-70295832	802	4	201	0	-2.68	no
cnv1714	NA	I	DE	chr12:72205775-72208924	3150	20	158	0	-3.07	no
cnv1715	ENSMUSG00000021087	I	DE	chr12:73407229-73408202	974	10	97	0	-4.68	no
cnv1716	ENSMUSG00000006191	I	DE	chr13:29693807-29694325	519	5	104	0	-2.5	no
cnv1717	ENSMUSG00000021559	I	DE	chr13:60723325-60725006	1682	8	210	0	-4.48	no
cnv1718	NA	I	DE	chr13:64423201-64423847	647	4	162	0	-5.11	no
cnv1719	ENSMUSG00000021518	I	DE	chr13:67090866-67091176	311	3	104	0	-4.87	no
cnv1720	NA	I	DE	chr13:74045619-74046255	637	6	106	0	-4.01	no
cnv1721	NA	I	DE	chr13:76160357-76161317	961	9	107	0	-3.93	no
cnv1722	ENSMUSG00000021596	I	DE	chr13:76766888-76767392	505	5	101	0	-4.88	no
cnv1723	ENSMUSG00000021596	I	DE	chr13:76799173-76799572	400	6	67	0	-2.19	no
cnv1724	NA	I	DE	chr16:5256801-5257272	472	4	118	0	-3.15	no
cnv1725	ENSMUSG00000022672	I	DE	chr16:15772954-15773105	152	3	51	0	-3.9	no
cnv1726	ENSMUSG00000041957	I	DE	chr16:16238091-16239429	1339	7	191	0	-4	no
cnv1727	ENSMUSG00000004462	I	DE	chr16:22853964-22855014	1051	6	175	0	-3.35	no
cnv1728	ENSMUSG00000022885	I	DE	chr16:23282105-23282603	499	4	125	0	-4.79	no
cnv1729	NA	I	DE	chr16:38891568-38892293	726	5	145	0	-2.57	yes
cnv1730	ENSMUSG00000022790	I	DE	chr16:38929501-38932179	2679	18	149	0	-2.95	yes
cnv1731	ENSMUSG00000022657	I	DE	chr16:46083904-46086372	2469	15	165	0	-3.23	no
cnv1732	NA	I	DE	chr16:57029158-57031538	2381	17	140	0	-2.2	no
cnv1733	ENSMUSG00000059481, ENSMUSG00000023828	I	DE	chr17:12604061-12633415	29355	178	165	0.840742	0	no
cnv1734	ENSMUSG00000023828	I	DE	chr17:12633416-12639022	5607	36	156	0	-0.88	no
cnv1735	ENSMUSG00000023828	I	DE	chr17:12639023-12710453	71431	415	172	0.840742	0	no
cnv1736	ENSMUSG00000024026, ENSMUSG00000033826	I	DE	chr17:30738343-31018467	280125	1659	169	1.5488	0	yes
cnv1737	NA	I	DE	chr17:34412391-34412690	300	3	100	0	-3.23	no
cnv1738	ENSMUSG00000039529	I	DE	chr18:64812307-64813501	1195	9	133	0	-3.32	yes
cnv1739	NA	I	DE	chr18:83712641-83713846	1206	4	302	0	-4	no
cnv1740	NA	I	DE	chr18:83860218-83862040	1823	12	152	0	-3.27	yes
cnv1741	NA	I	DE	chr19:11980586-11981391	806	5	161	0	-2.17	no
cnv1742	ENSMUSG00000024727	I	DE	chr19:18925519-18926958	1440	9	160	0	-2.92	no
cnv1743	ENSMUSG00000033863	I	DE	chr19:23208835-23217283	8449	54	156	1.08738	0	no
cnv1744	ENSMUSG00000025089	I	DE	chr19:58405582-58406665	1084	8	136	0	-2.93	no
cnv1745	NA	J	FR	chr1:52894000-52894384	385	4	96	0	-4.14	yes
cnv1746	ENSMUSG00000052331	J	FR	chr1:54717144-54717590	447	5	89	0	-4	no
cnv1747	ENSMUSG00000090165, ENSMUSG00000090175, ENSMUSG00000090124, ENSMUSG00000090145, ENSMUSG00000054545, ENSMUSG00000089943, ENSMUSG00000090171, ENSMUSG00000089960	J	FR	chr1:90108760-90126575	17816	176	101	0	-0.93	yes
cnv1748	ENSMUSG00000026395	J	FR	chr1:140053452-140053622	171	3	57	0	-2.06	no
cnv1749	ENSMUSG00000052748	J	FR	chr1:153273267-153273589	323	3	108	0	-3.79	no
cnv1750	NA	J	FR	chr1:153305521-153311590	6070	30	202	0	-3.38	no
cnv1751	ENSMUSG00000040629	J	FR	chr1:168143629-168147577	3949	30	132	0	-3.56	no
cnv1752	ENSMUSG00000026558	J	FR	chr1:169158988-169159616	629	5	126	0	-2.22	no
cnv1753	ENSMUSG00000026535	J	FR	chr1:175885473-175912252	26780	103	260	1.19683	0	no
cnv1754	NA	J	FR	chr1:182561338-182561949	612	6	102	0	-2.08	no
cnv1755	ENSMUSG00000037461	J	FR	chr1:193408685-193409480	796	5	159	0	-3.42	no
cnv1756	ENSMUSG00000000194	J	FR	chr2:31058007-31059452	1446	12	121	0	-1.77	no
cnv1757	ENSMUSG00000027109	J	FR	chr2:72792774-72794781	2008	12	167	0	-2.86	no
cnv1758	NA	J	FR	chr2:90956300-90956531	232	3	77	0	-4.26	no
cnv1759	ENSMUSG00000010914	J	FR	chr2:102904671-102906798	2128	13	164	0	-2.81	no
cnv1760	NA	J	FR	chr2:109908157-109908600	444	4	111	0	-2.67	no
cnv1761	ENSMUSG00000057147	J	FR	chr2:114393795-114394735	941	7	134	1.37572	0	no
cnv1762	NA	J	FR	chr2:120966686-120966942	257	3	86	0	-3.87	no
cnv1763	ENSMUSG00000039335	J	FR	chr3:26616834-26617490	657	5	131	0	-4.03	no
cnv1764	ENSMUSG00000058400	J	FR	chr3:36090790-36090992	203	3	68	0	-3.3	no
cnv1765	ENSMUSG00000037325	J	FR	chr3:36499524-36500186	663	5	133	0	-2.97	no
cnv1766	ENSMUSG00000027827	J	FR	chr3:64939624-64939916	293	3	98	0	-5.84	no
cnv1767	ENSMUSG00000027784	J	FR	chr3:69257545-69258784	1240	10	124	0	-4.06	no
cnv1768	ENSMUSG00000043461	J	FR	chr3:69642138-69643525	1388	10	139	0	-3.16	no
cnv1769	ENSMUSG00000027965	J	FR	chr3:114701958-114702707	750	6	125	0	-4.28	no
cnv1770	ENSMUSG00000033342	J	FR	chr3:117300104-117302894	2791	18	155	0	-4.37	yes
cnv1771	NA	J	FR	chr3:126957422-126957837	416	4	104	0	-5.19	no
cnv1772	NA	J	FR	chr4:12043852-12047989	4138	5	828	0	-3.39	no
cnv1773	ENSMUSG00000028218	J	FR	chr4:12081647-12081910	264	3	88	0	-3.98	yes
cnv1774	ENSMUSG00000028479	J	FR	chr4:44046456-44047303	848	6	141	0	-3.33	no
cnv1775	ENSMUSG00000028322	J	FR	chr4:45332146-45332265	120	3	40	0	-2.97	no
cnv1776	ENSMUSG00000050812	J	FR	chr4:58864354-58864863	510	4	128	1.80488	0	no
cnv1777	ENSMUSG00000039196, ENSMUSG00000028359	J	FR	chr4:63007572-63021816	14245	73	195	0	-2.29	no
cnv1778	ENSMUSG00000028755	J	FR	chr4:137911700-137912465	766	5	153	0	-2.64	no
cnv1779	ENSMUSG00000029053	J	FR	chr4:154723876-154724615	740	4	185	0	-3.82	no
cnv1780	ENSMUSG00000040351	J	FR	chr5:3731105-3731854	750	5	150	0	-2.36	no
cnv1781	ENSMUSG00000052139	J	FR	chr5:32185433-32186219	787	7	112	0	-2.79	no
cnv1782	ENSMUSG00000005107	J	FR	chr5:38773533-38774319	787	4	197	0	-2.54	yes
cnv1783	ENSMUSG00000029153	J	FR	chr5:73726536-73727046	511	4	128	0	-2.01	no
cnv1784	NA	J	FR	chr5:74391386-74391822	437	5	87	0	-3.15	no
cnv1785	ENSMUSG00000062110	J	FR	chr5:74910272-74910623	352	3	117	0	-4.42	no
cnv1786	ENSMUSG00000037605	J	FR	chr5:81599979-81600692	714	5	143	1.93352	0	no
cnv1787	ENSMUSG00000046079	J	FR	chr5:106233170-106235317	2148	11	195	0	-2.4	no
cnv1788	NA	J	FR	chr6:8351593-8355219	3627	27	134	0	-0.91	no
cnv1789	NA	J	FR	chr6:8556466-8556818	353	4	88	0	-2.89	no
cnv1790	ENSMUSG00000017978	J	FR	chr6:23736222-23738215	1994	15	133	0	-3.71	no
cnv1791	ENSMUSG00000025607	J	FR	chr6:30753302-30754482	1181	9	131	0	-1.86	no
cnv1792	ENSMUSG00000030092	J	FR	chr6:104748463-104749312	850	8	106	0	-4.17	no
cnv1793	ENSMUSG00000030209	J	FR	chr6:136046303-136048028	1726	11	157	0	-2.62	no
cnv1794	ENSMUSG00000030228	J	FR	chr6:139580853-139581090	238	4	60	0	-3.58	no
cnv1795	ENSMUSG00000030228	J	FR	chr6:139785127-139788239	3113	25	125	0	-0.85	no
cnv1796	NA	J	FR	chr6:146670088-146673291	3204	14	229	0	-1.77	no
cnv1797	ENSMUSG00000003452	J	FR	chr6:149431804-149432060	257	3	86	0	-5.04	no
cnv1798	ENSMUSG00000056978	J	FR	chr7:31707388-31709654	2267	9	252	0	-2	no
cnv1799	ENSMUSG00000030557	J	FR	chr7:74401583-74405746	4164	26	160	0	-0.85	yes
cnv1800	ENSMUSG00000030557	J	FR	chr7:74486275-74488446	2172	14	155	0	-2.8	yes
cnv1801	NA	J	FR	chr7:96653779-96655150	1372	9	152	0	-4.25	no
cnv1802	NA	J	FR	chr7:125830414-125831863	1450	9	161	0	-3.02	yes
cnv1803	ENSMUSG00000062017	J	FR	chr7:127366300-127366871	572	5	114	0	-3.61	no
cnv1804	NA	J	FR	chr7:134845030-134846126	1097	6	183	0	-1.6	no
cnv1805	NA	J	FR	chr8:46961877-46962408	532	5	106	0	-2.72	no
cnv1806	ENSMUSG00000030465	J	FR	chr8:70369346-70370586	1241	8	155	0	-1.36	no
cnv1807	ENSMUSG00000002343	J	FR	chr8:72756249-72757031	783	5	157	0	-2.22	no
cnv1808	ENSMUSG00000057074	J	FR	chr8:95843940-95844968	1029	12	86	0	-2.03	no
cnv1809	ENSMUSG00000033624	J	FR	chr8:113637246-113637489	244	4	61	0	-2.43	yes
cnv1810	ENSMUSG00000015027	J	FR	chr8:125118478-125119258	781	4	195	0	-2.36	no
cnv1811	NA	J	FR	chr8:125992027-126000697	8671	18	482	0	-2.53	yes
cnv1812	NA	J	FR	chr9:50319745-50321584	1840	11	167	0	-2.41	yes
cnv1813	ENSMUSG00000034007	J	FR	chr9:55556959-55557978	1020	4	255	0	-1.55	no
cnv1814	NA	J	FR	chr9:105311775-105313258	1484	10	148	0	-2.96	no
cnv1815	ENSMUSG00000019838	J	FR	chr10:39758054-39758470	417	4	104	0	-1.76	no
cnv1816	ENSMUSG00000019838	J	FR	chr10:39758555-39759832	1278	10	128	0	-4.05	no
cnv1817	NA	J	FR	chr10:57773159-57775609	2451	13	189	0	-2.88	no
cnv1818	ENSMUSG00000036019	J	FR	chr10:104831128-104833593	2466	13	190	0	-1.11	no
cnv1819	ENSMUSG00000020154	J	FR	chr10:115810274-115811134	861	4	215	0	-2.06	no
cnv1820	ENSMUSG00000020227	J	FR	chr10:119590904-119591131	228	3	76	0	-3.24	no
cnv1821	ENSMUSG00000020227	J	FR	chr10:119595176-119596923	1748	8	219	0	-3.05	no
cnv1822	NA	J	FR	chr11:50864127-50866204	2078	6	346	0	-1.79	no
cnv1823	NA	J	FR	chr11:52223117-52224697	1581	11	144	0	-2.94	no
cnv1824	NA	J	FR	chr11:72156218-72156476	259	3	86	0	-3.51	no
cnv1825	ENSMUSG00000035441	J	FR	chr11:80553117-80555523	2407	4	602	0	-2.47	no
cnv1826	NA	J	FR	chr11:97065940-97066955	1016	4	254	0	-2.36	no
cnv1827	ENSMUSG00000071454	J	FR	chr12:3577966-3578695	730	3	243	0	-3.85	yes
cnv1828	ENSMUSG00000020672	J	FR	chr12:30860647-30861313	667	5	133	0	-4.63	no
cnv1829	ENSMUSG00000020564	J	FR	chr12:33939358-33940000	643	5	129	1.48362	0	no
cnv1830	ENSMUSG00000056899	J	FR	chr12:42024051-42026418	2368	28	85	3.09036	0	no
cnv1831	ENSMUSG00000056899	J	FR	chr12:42026419-42027135	717	9	80	1.80584	0	no
cnv1832	ENSMUSG00000056899	J	FR	chr12:42027136-42027628	493	4	123	5.04521	0	no
cnv1833	ENSMUSG00000056899	J	FR	chr12:42027629-42028381	753	10	75	1.80584	0	no
cnv1834	ENSMUSG00000056899	J	FR	chr12:42028663-42030715	2053	24	86	4.57122	0	no
cnv1835	ENSMUSG00000056899	J	FR	chr12:42030716-42032304	1589	18	88	3.09036	0	no
cnv1836	ENSMUSG00000056899	J	FR	chr12:42032305-42032492	188	3	63	1.10201	0	no
cnv1837	ENSMUSG00000056899	J	FR	chr12:42032493-42032785	293	5	59	3.09036	0	no
cnv1838	ENSMUSG00000056899	J	FR	chr12:42969143-42969770	628	6	105	0	-1.52	no
cnv1839	ENSMUSG00000034912	J	FR	chr12:68248206-68249303	1098	5	220	0	-4.35	yes
cnv1840	ENSMUSG00000079017	J	FR	chr12:104679359-104687030	7672	41	187	0	-0.83	no
cnv1841	ENSMUSG00000048264	J	FR	chr13:9343632-9347075	3444	23	150	0	-2.8	yes
cnv1842	ENSMUSG00000021423	J	FR	chr13:37490047-37490466	420	3	140	0	-4.11	yes
cnv1843	ENSMUSG00000025870	J	FR	chr13:54680649-54681482	834	5	167	0	-2.9	no
cnv1844	NA	J	FR	chr13:64423201-64423847	647	4	162	0	-4.39	no
cnv1845	NA	J	FR	chr13:65163352-65163590	239	4	60	0	-2.71	no
cnv1846	ENSMUSG00000021518	J	FR	chr13:67036869-67038228	1360	9	151	0	-4.48	no
cnv1847	ENSMUSG00000021518	J	FR	chr13:67090866-67091176	311	3	104	0	-4.61	no
cnv1848	NA	J	FR	chr13:76160225-76161882	1658	15	111	0	-2.55	no
cnv1849	ENSMUSG00000021596	J	FR	chr13:76766888-76767392	505	5	101	0	-4.29	no
cnv1850	ENSMUSG00000041632	J	FR	chr13:100171260-100171796	537	3	179	0	-2.64	no
cnv1851	ENSMUSG00000042348	J	FR	chr13:114660179-114660576	398	3	133	0	-2.48	no
cnv1852	ENSMUSG00000074634	J	FR	chr13:120277682-120284180	6499	38	171	0	-1.04	yes
cnv1853	ENSMUSG00000004462	J	FR	chr16:22853964-22855656	1693	9	188	0	-2.25	no
cnv1854	ENSMUSG00000022885	J	FR	chr16:23282105-23282603	499	4	125	0	-5.11	no
cnv1855	NA	J	FR	chr16:76278372-76279182	811	6	135	0	-5.67	yes
cnv1856	NA	J	FR	chr17:23923547-23923723	177	3	59	0	-2.5	no
cnv1857	NA	J	FR	chr17:34391189-34392298	1110	7	159	0	-1.86	no
cnv1858	NA	J	FR	chr17:34392299-34392610	312	4	78	0	-4.02	no
cnv1859	NA	J	FR	chr17:34392611-34394060	1450	6	242	0	-1.86	no
cnv1860	NA	J	FR	chr17:34412391-34413444	1054	7	151	0	-1.87	no
cnv1861	ENSMUSG00000023963	J	FR	chr17:43832100-43835483	3384	19	178	0	-1.22	no
cnv1862	ENSMUSG00000024120	J	FR	chr17:85180796-85182603	1808	14	129	0	-1.04	yes
cnv1863	ENSMUSG00000036743	J	FR	chr18:14902675-14905473	2799	27	104	0	-0.93	no
cnv1864	NA	J	FR	chr18:56584549-56584734	186	3	62	0	-2.83	no
cnv1865	ENSMUSG00000056290	J	FR	chr19:11515828-11524205	8378	36	233	0	-2.67	no
cnv1866	ENSMUSG00000056290	J	FR	chr19:11524206-11526404	2199	11	200	0	-4.42	no
cnv1867	ENSMUSG00000056290	J	FR	chr19:11526405-11533556	7152	23	311	0	-2.67	no
cnv1868	NA	J	FR	chrX:157595666-157596891	1226	10	123	1.26249	0	no

## Sheet: legend TABLE 2A
cnv.id	CNV ID
ensembl.gene.id	Ensemble gene ID
sample.id	Sample ID
population.id	Population origin of the sample
cnv.position	CNV position
cnv.size	CNV length
no.probes	Number of probes per given CNV
probe.density	CNV length / number of probes
log2.amp	Average log2 value of amplification
log2.del	Average log2 value of deletion
differentiating	Binary flag for differentiating CNVs

## Sheet: TABLE 2B - by.gene.txt
cnv.by.gene.id	ensembl.gene.id	cnv.id	sample.id	population.id	cnv.position	differentially.expressed	af.final.pvalue.B	af.limma.tstatistic.B	ag.final.pvalue.B	ag.limma.tstatistic.B	af.final.pvalue.L	af.limma.tstatistic.L	ag.final.pvalue.L	ag.limma.tstatistic.L	af.final.pvalue.T	af.limma.tstatistic.T	ag.final.pvalue.T	ag.limma.tstatistic.T
ENSMUSG00000026395.3	ENSMUSG00000026395	cnv3	A	DE	chr1:140053346-140053622	deg	0.0412166	-2.28838	0.0117571	-2.91575	0.000210663	-5.34018	0.000186622	-5.08741	NA	NA	NA	NA
ENSMUSG00000026395.759	ENSMUSG00000026395	cnv759	D	DE	chr1:140053452-140053622	deg	0.0412166	-2.28838	0.0117571	-2.91575	0.000210663	-5.34018	0.000186622	-5.08741	NA	NA	NA	NA
ENSMUSG00000026395.1041	ENSMUSG00000026395	cnv1041	E	FR	chr1:140053452-140053622	deg	0.0412166	-2.28838	0.0117571	-2.91575	0.000210663	-5.34018	0.000186622	-5.08741	NA	NA	NA	NA
ENSMUSG00000026395.1517	ENSMUSG00000026395	cnv1517	H	FR	chr1:140053452-140053622	deg	0.0412166	-2.28838	0.0117571	-2.91575	0.000210663	-5.34018	0.000186622	-5.08741	NA	NA	NA	NA
ENSMUSG00000026395.1748	ENSMUSG00000026395	cnv1748	J	FR	chr1:140053452-140053622	deg	0.0412166	-2.28838	0.0117571	-2.91575	0.000210663	-5.34018	0.000186622	-5.08741	NA	NA	NA	NA
ENSMUSG00000052748.4	ENSMUSG00000052748	cnv4	A	DE	chr1:153273267-153273589	deg	0.000453333	4.78704	0.00368883	3.51139	0.0021645	NA	0.000238687	4.95115	0.714058	-0.375459	0.658624	-0.451903
ENSMUSG00000052748.1044	ENSMUSG00000052748	cnv1044	E	FR	chr1:153273267-153273589	deg	0.000453333	4.78704	0.00368883	3.51139	0.0021645	NA	0.000238687	4.95115	0.714058	-0.375459	0.658624	-0.451903
ENSMUSG00000052748.1321	ENSMUSG00000052748	cnv1321	F	DE	chr1:153273267-153273589	deg	0.000453333	4.78704	0.00368883	3.51139	0.0021645	NA	0.000238687	4.95115	0.714058	-0.375459	0.658624	-0.451903
ENSMUSG00000052748.1749	ENSMUSG00000052748	cnv1749	J	FR	chr1:153273267-153273589	deg	0.000453333	4.78704	0.00368883	3.51139	0.0021645	NA	0.000238687	4.95115	0.714058	-0.375459	0.658624	-0.451903
ENSMUSG00000026469.6	ENSMUSG00000026469	cnv6	A	DE	chr1:157226877-157228309	deg	0.00779583	NA	2.11e-06	7.91663	NA	NA	NA	NA	0.0224113	2.63034	0.0021645	NA
ENSMUSG00000026469.7	ENSMUSG00000026469	cnv7	A	DE	chr1:157228401-157230819	deg	0.00779583	NA	2.11e-06	7.91663	NA	NA	NA	NA	0.0224113	2.63034	0.0021645	NA
ENSMUSG00000026469.429	ENSMUSG00000026469	cnv429	C	FR	chr1:157221265-157221517	deg	0.00779583	NA	2.11e-06	7.91663	NA	NA	NA	NA	0.0224113	2.63034	0.0021645	NA
ENSMUSG00000026469.764	ENSMUSG00000026469	cnv764	D	DE	chr1:157226877-157230819	deg	0.00779583	NA	2.11e-06	7.91663	NA	NA	NA	NA	0.0224113	2.63034	0.0021645	NA
ENSMUSG00000026469.1048	ENSMUSG00000026469	cnv1048	E	FR	chr1:157221265-157221517	deg	0.00779583	NA	2.11e-06	7.91663	NA	NA	NA	NA	0.0224113	2.63034	0.0021645	NA
ENSMUSG00000026469.1519	ENSMUSG00000026469	cnv1519	H	FR	chr1:157221265-157221517	deg	0.00779583	NA	2.11e-06	7.91663	NA	NA	NA	NA	0.0224113	2.63034	0.0021645	NA
ENSMUSG00000026469.61	ENSMUSG00000026469	cnv6	A	DE	chr1:157226877-157228309	deg	0.00779583	NA	2.11e-06	7.91663	NA	NA	NA	NA	0.0224113	2.63034	0.0021645	NA
ENSMUSG00000026469.71	ENSMUSG00000026469	cnv7	A	DE	chr1:157228401-157230819	deg	0.00779583	NA	2.11e-06	7.91663	NA	NA	NA	NA	0.0224113	2.63034	0.0021645	NA
ENSMUSG00000026469.4291	ENSMUSG00000026469	cnv429	C	FR	chr1:157221265-157221517	deg	0.00779583	NA	2.11e-06	7.91663	NA	NA	NA	NA	0.0224113	2.63034	0.0021645	NA
ENSMUSG00000026469.7641	ENSMUSG00000026469	cnv764	D	DE	chr1:157226877-157230819	deg	0.00779583	NA	2.11e-06	7.91663	NA	NA	NA	NA	0.0224113	2.63034	0.0021645	NA
ENSMUSG00000026469.10481	ENSMUSG00000026469	cnv1048	E	FR	chr1:157221265-157221517	deg	0.00779583	NA	2.11e-06	7.91663	NA	NA	NA	NA	0.0224113	2.63034	0.0021645	NA
ENSMUSG00000026469.15191	ENSMUSG00000026469	cnv1519	H	FR	chr1:157221265-157221517	deg	0.00779583	NA	2.11e-06	7.91663	NA	NA	NA	NA	0.0224113	2.63034	0.0021645	NA
ENSMUSG00000026535.8	ENSMUSG00000026535	cnv8	A	DE	chr1:175885473-175912252	deg	NA	NA	NA	NA	0.0245512	-2.58939	0.026001	-2.50082	0.222421	1.28886	0.225228	1.27184
ENSMUSG00000026535.157	ENSMUSG00000026535	cnv157	B	DE	chr1:175885322-175908122	deg	NA	NA	NA	NA	0.0245512	-2.58939	0.026001	-2.50082	0.222421	1.28886	0.225228	1.27184
ENSMUSG00000026535.158	ENSMUSG00000026535	cnv158	B	DE	chr1:175909854-175910285	deg	NA	NA	NA	NA	0.0245512	-2.58939	0.026001	-2.50082	0.222421	1.28886	0.225228	1.27184
ENSMUSG00000026535.433	ENSMUSG00000026535	cnv433	C	FR	chr1:175909854-175911813	deg	NA	NA	NA	NA	0.0245512	-2.58939	0.026001	-2.50082	0.222421	1.28886	0.225228	1.27184
ENSMUSG00000026535.768	ENSMUSG00000026535	cnv768	D	DE	chr1:175885473-175909761	deg	NA	NA	NA	NA	0.0245512	-2.58939	0.026001	-2.50082	0.222421	1.28886	0.225228	1.27184
ENSMUSG00000026535.1436	ENSMUSG00000026535	cnv1436	G	FR	chr1:175909854-175912252	deg	NA	NA	NA	NA	0.0245512	-2.58939	0.026001	-2.50082	0.222421	1.28886	0.225228	1.27184
ENSMUSG00000026535.1521	ENSMUSG00000026535	cnv1521	H	FR	chr1:175885322-175909761	deg	NA	NA	NA	NA	0.0245512	-2.58939	0.026001	-2.50082	0.222421	1.28886	0.225228	1.27184
ENSMUSG00000026535.1622	ENSMUSG00000026535	cnv1622	I	DE	chr1:175909854-175912252	deg	NA	NA	NA	NA	0.0245512	-2.58939	0.026001	-2.50082	0.222421	1.28886	0.225228	1.27184
ENSMUSG00000026535.1753	ENSMUSG00000026535	cnv1753	J	FR	chr1:175885473-175912252	deg	NA	NA	NA	NA	0.0245512	-2.58939	0.026001	-2.50082	0.222421	1.28886	0.225228	1.27184
ENSMUSG00000051451.259	ENSMUSG00000051451	cnv259	B	DE	chr7:97592293-97592641	inv	0.0141435	2.87183	0.0108916	-2.95513	0.70796	0.384124	0.0142379	-2.81345	0.481134	-0.727727	0.104363	-1.74322
ENSMUSG00000037461.10	ENSMUSG00000037461	cnv10	A	DE	chr1:193408853-193409409	deg	0.0398344	2.30728	0.000214687	5.02398	0.819479	-0.233549	0.00311632	-3.59186	0.0161224	NA	0.00113393	4.12925
ENSMUSG00000037461.161	ENSMUSG00000037461	cnv161	B	DE	chr1:193408685-193409409	deg	0.0398344	2.30728	0.000214687	5.02398	0.819479	-0.233549	0.00311632	-3.59186	0.0161224	NA	0.00113393	4.12925
ENSMUSG00000037461.440	ENSMUSG00000037461	cnv440	C	FR	chr1:193408685-193409409	deg	0.0398344	2.30728	0.000214687	5.02398	0.819479	-0.233549	0.00311632	-3.59186	0.0161224	NA	0.00113393	4.12925
ENSMUSG00000037461.770	ENSMUSG00000037461	cnv770	D	DE	chr1:193408685-193409480	deg	0.0398344	2.30728	0.000214687	5.02398	0.819479	-0.233549	0.00311632	-3.59186	0.0161224	NA	0.00113393	4.12925
ENSMUSG00000037461.1056	ENSMUSG00000037461	cnv1056	E	FR	chr1:193408685-193409480	deg	0.0398344	2.30728	0.000214687	5.02398	0.819479	-0.233549	0.00311632	-3.59186	0.0161224	NA	0.00113393	4.12925
ENSMUSG00000037461.1437	ENSMUSG00000037461	cnv1437	G	FR	chr1:193408685-193409409	deg	0.0398344	2.30728	0.000214687	5.02398	0.819479	-0.233549	0.00311632	-3.59186	0.0161224	NA	0.00113393	4.12925
ENSMUSG00000037461.1755	ENSMUSG00000037461	cnv1755	J	FR	chr1:193408685-193409480	deg	0.0398344	2.30728	0.000214687	5.02398	0.819479	-0.233549	0.00311632	-3.59186	0.0161224	NA	0.00113393	4.12925
ENSMUSG00000061186.11	ENSMUSG00000061186	cnv11	A	DE	chr2:10334991-10336617	deg	NA	NA	NA	NA	NA	NA	NA	NA	0.00664135	-3.29407	0.00438769	-3.42515
ENSMUSG00000061186.442	ENSMUSG00000061186	cnv442	C	FR	chr2:10332784-10334193	deg	NA	NA	NA	NA	NA	NA	NA	NA	0.00664135	-3.29407	0.00438769	-3.42515
ENSMUSG00000061186.771	ENSMUSG00000061186	cnv771	D	DE	chr2:10334837-10336617	deg	NA	NA	NA	NA	NA	NA	NA	NA	0.00664135	-3.29407	0.00438769	-3.42515
ENSMUSG00000061186.1623	ENSMUSG00000061186	cnv1623	I	DE	chr2:10334991-10336510	deg	NA	NA	NA	NA	NA	NA	NA	NA	0.00664135	-3.29407	0.00438769	-3.42515
ENSMUSG00000051451.870	ENSMUSG00000051451	cnv870	D	DE	chr7:97592293-97592641	inv	0.0141435	2.87183	0.0108916	-2.95513	0.70796	0.384124	0.0142379	-2.81345	0.481134	-0.727727	0.104363	-1.74322
ENSMUSG00000051451.1156	ENSMUSG00000051451	cnv1156	E	FR	chr7:97592293-97592641	inv	0.0141435	2.87183	0.0108916	-2.95513	0.70796	0.384124	0.0142379	-2.81345	0.481134	-0.727727	0.104363	-1.74322
ENSMUSG00000051451.2591	ENSMUSG00000051451	cnv259	B	DE	chr7:97592293-97592641	inv	0.0141435	2.87183	0.0108916	-2.95513	0.70796	0.384124	0.0142379	-2.81345	0.481134	-0.727727	0.104363	-1.74322
ENSMUSG00000051451.8701	ENSMUSG00000051451	cnv870	D	DE	chr7:97592293-97592641	inv	0.0141435	2.87183	0.0108916	-2.95513	0.70796	0.384124	0.0142379	-2.81345	0.481134	-0.727727	0.104363	-1.74322
ENSMUSG00000051451.11561	ENSMUSG00000051451	cnv1156	E	FR	chr7:97592293-97592641	inv	0.0141435	2.87183	0.0108916	-2.95513	0.70796	0.384124	0.0142379	-2.81345	0.481134	-0.727727	0.104363	-1.74322
ENSMUSG00000051451.2592	ENSMUSG00000051451	cnv259	B	DE	chr7:97592293-97592641	inv	0.0141435	2.87183	0.0108916	-2.95513	0.70796	0.384124	0.0142379	-2.81345	0.481134	-0.727727	0.104363	-1.74322
ENSMUSG00000051451.8702	ENSMUSG00000051451	cnv870	D	DE	chr7:97592293-97592641	inv	0.0141435	2.87183	0.0108916	-2.95513	0.70796	0.384124	0.0142379	-2.81345	0.481134	-0.727727	0.104363	-1.74322
ENSMUSG00000051451.11562	ENSMUSG00000051451	cnv1156	E	FR	chr7:97592293-97592641	inv	0.0141435	2.87183	0.0108916	-2.95513	0.70796	0.384124	0.0142379	-2.81345	0.481134	-0.727727	0.104363	-1.74322
ENSMUSG00000052139.39	ENSMUSG00000052139	cnv39	A	DE	chr5:32185433-32186219	inv	0.0164867	-2.78894	0.105738	-1.73505	0.655306	NA	0.98902	-0.0140201	0.993389	0.00846486	0.886455	0.145557
ENSMUSG00000052139.215	ENSMUSG00000052139	cnv215	B	DE	chr5:32185433-32186219	inv	0.0164867	-2.78894	0.105738	-1.73505	0.655306	NA	0.98902	-0.0140201	0.993389	0.00846486	0.886455	0.145557
ENSMUSG00000026888.13	ENSMUSG00000026888	cnv13	A	DE	chr2:64856874-64857397	deg	0.0102718	NA	0.0301526	2.42537	0.760803	-0.31183	0.393939	NA	NA	NA	NA	NA
ENSMUSG00000026888.446	ENSMUSG00000026888	cnv446	C	FR	chr2:64856874-64857397	deg	0.0102718	NA	0.0301526	2.42537	0.760803	-0.31183	0.393939	NA	NA	NA	NA	NA
ENSMUSG00000026888.773	ENSMUSG00000026888	cnv773	D	DE	chr2:64856874-64857397	deg	0.0102718	NA	0.0301526	2.42537	0.760803	-0.31183	0.393939	NA	NA	NA	NA	NA
ENSMUSG00000026888.1059	ENSMUSG00000026888	cnv1059	E	FR	chr2:64856874-64857397	deg	0.0102718	NA	0.0301526	2.42537	0.760803	-0.31183	0.393939	NA	NA	NA	NA	NA
ENSMUSG00000010914.16	ENSMUSG00000010914	cnv16	A	DE	chr2:102904671-102906798	other	0.268613	-1.16045	0.0631521	2.02664	0.305144	1.07377	0.0301545	2.42291	0.390792	0.891282	0.0537831	2.11576
ENSMUSG00000010914.170	ENSMUSG00000010914	cnv170	B	DE	chr2:102904671-102906798	other	0.268613	-1.16045	0.0631521	2.02664	0.305144	1.07377	0.0301545	2.42291	0.390792	0.891282	0.0537831	2.11576
ENSMUSG00000010914.780	ENSMUSG00000010914	cnv780	D	DE	chr2:102904671-102906798	other	0.268613	-1.16045	0.0631521	2.02664	0.305144	1.07377	0.0301545	2.42291	0.390792	0.891282	0.0537831	2.11576
ENSMUSG00000010914.1063	ENSMUSG00000010914	cnv1063	E	FR	chr2:102904671-102906798	other	0.268613	-1.16045	0.0631521	2.02664	0.305144	1.07377	0.0301545	2.42291	0.390792	0.891282	0.0537831	2.11576
ENSMUSG00000010914.1327	ENSMUSG00000010914	cnv1327	F	DE	chr2:102904671-102906798	other	0.268613	-1.16045	0.0631521	2.02664	0.305144	1.07377	0.0301545	2.42291	0.390792	0.891282	0.0537831	2.11576
ENSMUSG00000010914.1524	ENSMUSG00000010914	cnv1524	H	FR	chr2:102904671-102906798	other	0.268613	-1.16045	0.0631521	2.02664	0.305144	1.07377	0.0301545	2.42291	0.390792	0.891282	0.0537831	2.11576
ENSMUSG00000010914.1627	ENSMUSG00000010914	cnv1627	I	DE	chr2:102904671-102906798	other	0.268613	-1.16045	0.0631521	2.02664	0.305144	1.07377	0.0301545	2.42291	0.390792	0.891282	0.0537831	2.11576
ENSMUSG00000010914.1759	ENSMUSG00000010914	cnv1759	J	FR	chr2:102904671-102906798	other	0.268613	-1.16045	0.0631521	2.02664	0.305144	1.07377	0.0301545	2.42291	0.390792	0.891282	0.0537831	2.11576
ENSMUSG00000017868.18	ENSMUSG00000017868	cnv18	A	DE	chr2:162836244-162837098	deg	0.199856	NA	1	NA	0.0649351	NA	0.0930736	NA	NA	NA	NA	NA
ENSMUSG00000017868.458	ENSMUSG00000017868	cnv458	C	FR	chr2:162836244-162837098	deg	0.199856	NA	1	NA	0.0649351	NA	0.0930736	NA	NA	NA	NA	NA
ENSMUSG00000017868.1075	ENSMUSG00000017868	cnv1075	E	FR	chr2:162836244-162837098	deg	0.199856	NA	1	NA	0.0649351	NA	0.0930736	NA	NA	NA	NA	NA
ENSMUSG00000017868.1331	ENSMUSG00000017868	cnv1331	F	DE	chr2:162836244-162837098	deg	0.199856	NA	1	NA	0.0649351	NA	0.0930736	NA	NA	NA	NA	NA
ENSMUSG00000017868.1629	ENSMUSG00000017868	cnv1629	I	DE	chr2:162836244-162837098	deg	0.199856	NA	1	NA	0.0649351	NA	0.0930736	NA	NA	NA	NA	NA
ENSMUSG00000037325.20	ENSMUSG00000037325	cnv20	A	DE	chr3:36498674-36500186	deg	NA	NA	NA	NA	NA	NA	NA	NA	0.0115189	NA	0.0111426	-2.94547
ENSMUSG00000037325.184	ENSMUSG00000037325	cnv184	B	DE	chr3:36478703-36479950	deg	NA	NA	NA	NA	NA	NA	NA	NA	0.0115189	NA	0.0111426	-2.94547
ENSMUSG00000037325.185	ENSMUSG00000037325	cnv185	B	DE	chr3:36511773-36511927	deg	NA	NA	NA	NA	NA	NA	NA	NA	0.0115189	NA	0.0111426	-2.94547
ENSMUSG00000037325.462	ENSMUSG00000037325	cnv462	C	FR	chr3:36478703-36479950	deg	NA	NA	NA	NA	NA	NA	NA	NA	0.0115189	NA	0.0111426	-2.94547
ENSMUSG00000037325.463	ENSMUSG00000037325	cnv463	C	FR	chr3:36499524-36500186	deg	NA	NA	NA	NA	NA	NA	NA	NA	0.0115189	NA	0.0111426	-2.94547
ENSMUSG00000037325.464	ENSMUSG00000037325	cnv464	C	FR	chr3:36511773-36512013	deg	NA	NA	NA	NA	NA	NA	NA	NA	0.0115189	NA	0.0111426	-2.94547
ENSMUSG00000037325.792	ENSMUSG00000037325	cnv792	D	DE	chr3:36478703-36479950	deg	NA	NA	NA	NA	NA	NA	NA	NA	0.0115189	NA	0.0111426	-2.94547
ENSMUSG00000037325.793	ENSMUSG00000037325	cnv793	D	DE	chr3:36511773-36511927	deg	NA	NA	NA	NA	NA	NA	NA	NA	0.0115189	NA	0.0111426	-2.94547
ENSMUSG00000037325.1080	ENSMUSG00000037325	cnv1080	E	FR	chr3:36478703-36479950	deg	NA	NA	NA	NA	NA	NA	NA	NA	0.0115189	NA	0.0111426	-2.94547
ENSMUSG00000037325.1081	ENSMUSG00000037325	cnv1081	E	FR	chr3:36499524-36500186	deg	NA	NA	NA	NA	NA	NA	NA	NA	0.0115189	NA	0.0111426	-2.94547
ENSMUSG00000037325.1630	ENSMUSG00000037325	cnv1630	I	DE	chr3:36498674-36500186	deg	NA	NA	NA	NA	NA	NA	NA	NA	0.0115189	NA	0.0111426	-2.94547
ENSMUSG00000037325.1765	ENSMUSG00000037325	cnv1765	J	FR	chr3:36499524-36500186	deg	NA	NA	NA	NA	NA	NA	NA	NA	0.0115189	NA	0.0111426	-2.94547
ENSMUSG00000045031.21	ENSMUSG00000045031	cnv21	A	DE	chr3:37210405-37210822	deg	NA	NA	NA	NA	NA	NA	NA	NA	0.0122808	NA	0.0411255	NA
ENSMUSG00000045031.186	ENSMUSG00000045031	cnv186	B	DE	chr3:37210405-37210822	deg	NA	NA	NA	NA	NA	NA	NA	NA	0.0122808	NA	0.0411255	NA
ENSMUSG00000045031.794	ENSMUSG00000045031	cnv794	D	DE	chr3:37210405-37210822	deg	NA	NA	NA	NA	NA	NA	NA	NA	0.0122808	NA	0.0411255	NA
ENSMUSG00000027827.22	ENSMUSG00000027827	cnv22	A	DE	chr3:64939624-64939916	deg	0.996556	0.00440779	0.00269228	3.67383	NA	NA	NA	NA	0.000175983	5.40251	3.96e-05	6.01392
ENSMUSG00000027827.467	ENSMUSG00000027827	cnv467	C	FR	chr3:64939624-64939916	deg	0.996556	0.00440779	0.00269228	3.67383	NA	NA	NA	NA	0.000175983	5.40251	3.96e-05	6.01392
ENSMUSG00000027827.468	ENSMUSG00000027827	cnv468	C	FR	chr3:65034971-65035194	deg	0.996556	0.00440779	0.00269228	3.67383	NA	NA	NA	NA	0.000175983	5.40251	3.96e-05	6.01392
ENSMUSG00000027827.1084	ENSMUSG00000027827	cnv1084	E	FR	chr3:64939624-64939916	deg	0.996556	0.00440779	0.00269228	3.67383	NA	NA	NA	NA	0.000175983	5.40251	3.96e-05	6.01392
ENSMUSG00000027827.1085	ENSMUSG00000027827	cnv1085	E	FR	chr3:65034971-65035194	deg	0.996556	0.00440779	0.00269228	3.67383	NA	NA	NA	NA	0.000175983	5.40251	3.96e-05	6.01392
ENSMUSG00000027827.1442	ENSMUSG00000027827	cnv1442	G	FR	chr3:64939624-64939916	deg	0.996556	0.00440779	0.00269228	3.67383	NA	NA	NA	NA	0.000175983	5.40251	3.96e-05	6.01392
ENSMUSG00000027827.1766	ENSMUSG00000027827	cnv1766	J	FR	chr3:64939624-64939916	deg	0.996556	0.00440779	0.00269228	3.67383	NA	NA	NA	NA	0.000175983	5.40251	3.96e-05	6.01392
ENSMUSG00000043461.24	ENSMUSG00000043461	cnv24	A	DE	chr3:69642138-69643525	deg	0.0180305	2.74048	0.0138155	2.83253	NA	NA	NA	NA	NA	NA	NA	NA
ENSMUSG00000043461.192	ENSMUSG00000043461	cnv192	B	DE	chr3:69642138-69643525	deg	0.0180305	2.74048	0.0138155	2.83253	NA	NA	NA	NA	NA	NA	NA	NA
ENSMUSG00000043461.471	ENSMUSG00000043461	cnv471	C	FR	chr3:69642138-69643525	deg	0.0180305	2.74048	0.0138155	2.83253	NA	NA	NA	NA	NA	NA	NA	NA
ENSMUSG00000043461.1090	ENSMUSG00000043461	cnv1090	E	FR	chr3:69642138-69643525	deg	0.0180305	2.74048	0.0138155	2.83253	NA	NA	NA	NA	NA	NA	NA	NA
ENSMUSG00000043461.1443	ENSMUSG00000043461	cnv1443	G	FR	chr3:69642138-69643525	deg	0.0180305	2.74048	0.0138155	2.83253	NA	NA	NA	NA	NA	NA	NA	NA
ENSMUSG00000043461.1634	ENSMUSG00000043461	cnv1634	I	DE	chr3:69642138-69643525	deg	0.0180305	2.74048	0.0138155	2.83253	NA	NA	NA	NA	NA	NA	NA	NA
ENSMUSG00000043461.1768	ENSMUSG00000043461	cnv1768	J	FR	chr3:69642138-69643525	deg	0.0180305	2.74048	0.0138155	2.83253	NA	NA	NA	NA	NA	NA	NA	NA
ENSMUSG00000052139.502	ENSMUSG00000052139	cnv502	C	FR	chr5:32185433-32186219	inv	0.0164867	-2.78894	0.105738	-1.73505	0.655306	NA	0.98902	-0.0140201	0.993389	0.00846486	0.886455	0.145557
ENSMUSG00000052139.825	ENSMUSG00000052139	cnv825	D	DE	chr5:32185292-32186219	inv	0.0164867	-2.78894	0.105738	-1.73505	0.655306	NA	0.98902	-0.0140201	0.993389	0.00846486	0.886455	0.145557
ENSMUSG00000052139.1344	ENSMUSG00000052139	cnv1344	F	DE	chr5:32185433-32186219	inv	0.0164867	-2.78894	0.105738	-1.73505	0.655306	NA	0.98902	-0.0140201	0.993389	0.00846486	0.886455	0.145557
ENSMUSG00000052139.1540	ENSMUSG00000052139	cnv1540	H	FR	chr5:32185433-32186219	inv	0.0164867	-2.78894	0.105738	-1.73505	0.655306	NA	0.98902	-0.0140201	0.993389	0.00846486	0.886455	0.145557
ENSMUSG00000052139.1648	ENSMUSG00000052139	cnv1648	I	DE	chr5:32185433-32186219	inv	0.0164867	-2.78894	0.105738	-1.73505	0.655306	NA	0.98902	-0.0140201	0.993389	0.00846486	0.886455	0.145557
ENSMUSG00000052139.1781	ENSMUSG00000052139	cnv1781	J	FR	chr5:32185433-32186219	inv	0.0164867	-2.78894	0.105738	-1.73505	0.655306	NA	0.98902	-0.0140201	0.993389	0.00846486	0.886455	0.145557
ENSMUSG00000074264.28	ENSMUSG00000074264	cnv28	A	DE	chr3:113262544-113262817	deg	1.29e-10	20.3654	1.8e-11	20.4643	0.0911516	-1.84516	0.00686107	-3.18777	0.00478668	-3.47375	0.00353829	-3.5361
ENSMUSG00000074264.196	ENSMUSG00000074264	cnv196	B	DE	chr3:113262544-113262817	deg	1.29e-10	20.3654	1.8e-11	20.4643	0.0911516	-1.84516	0.00686107	-3.18777	0.00478668	-3.47375	0.00353829	-3.5361
ENSMUSG00000074264.801	ENSMUSG00000074264	cnv801	D	DE	chr3:113262544-113262817	deg	1.29e-10	20.3654	1.8e-11	20.4643	0.0911516	-1.84516	0.00686107	-3.18777	0.00478668	-3.47375	0.00353829	-3.5361
ENSMUSG00000074264.1334	ENSMUSG00000074264	cnv1334	F	DE	chr3:113262544-113262817	deg	1.29e-10	20.3654	1.8e-11	20.4643	0.0911516	-1.84516	0.00686107	-3.18777	0.00478668	-3.47375	0.00353829	-3.5361
ENSMUSG00000074264.1635	ENSMUSG00000074264	cnv1635	I	DE	chr3:113262544-113262817	deg	1.29e-10	20.3654	1.8e-11	20.4643	0.0911516	-1.84516	0.00686107	-3.18777	0.00478668	-3.47375	0.00353829	-3.5361
ENSMUSG00000027965.29	ENSMUSG00000027965	cnv29	A	DE	chr3:114623555-114623787	deg	0.0413921	2.28602	0.0291211	2.44375	NA	NA	NA	NA	NA	NA	NA	NA
ENSMUSG00000027965.197	ENSMUSG00000027965	cnv197	B	DE	chr3:114623555-114623787	deg	0.0413921	2.28602	0.0291211	2.44375	NA	NA	NA	NA	NA	NA	NA	NA
ENSMUSG00000027965.477	ENSMUSG00000027965	cnv477	C	FR	chr3:114701958-114702707	deg	0.0413921	2.28602	0.0291211	2.44375	NA	NA	NA	NA	NA	NA	NA	NA
ENSMUSG00000027965.478	ENSMUSG00000027965	cnv478	C	FR	chr3:114715256-114715645	deg	0.0413921	2.28602	0.0291211	2.44375	NA	NA	NA	NA	NA	NA	NA	NA
ENSMUSG00000027965.802	ENSMUSG00000027965	cnv802	D	DE	chr3:114701958-114702707	deg	0.0413921	2.28602	0.0291211	2.44375	NA	NA	NA	NA	NA	NA	NA	NA
ENSMUSG00000027965.1095	ENSMUSG00000027965	cnv1095	E	FR	chr3:114701958-114702707	deg	0.0413921	2.28602	0.0291211	2.44375	NA	NA	NA	NA	NA	NA	NA	NA
ENSMUSG00000027965.1335	ENSMUSG00000027965	cnv1335	F	DE	chr3:114623304-114623787	deg	0.0413921	2.28602	0.0291211	2.44375	NA	NA	NA	NA	NA	NA	NA	NA
ENSMUSG00000027965.1445	ENSMUSG00000027965	cnv1445	G	FR	chr3:114701958-114702707	deg	0.0413921	2.28602	0.0291211	2.44375	NA	NA	NA	NA	NA	NA	NA	NA
ENSMUSG00000027965.1529	ENSMUSG00000027965	cnv1529	H	FR	chr3:114701958-114702707	deg	0.0413921	2.28602	0.0291211	2.44375	NA	NA	NA	NA	NA	NA	NA	NA
ENSMUSG00000027965.1636	ENSMUSG00000027965	cnv1636	I	DE	chr3:114623304-114623787	deg	0.0413921	2.28602	0.0291211	2.44375	NA	NA	NA	NA	NA	NA	NA	NA
ENSMUSG00000027965.1637	ENSMUSG00000027965	cnv1637	I	DE	chr3:114701958-114702707	deg	0.0413921	2.28602	0.0291211	2.44375	NA	NA	NA	NA	NA	NA	NA	NA
ENSMUSG00000027965.1769	ENSMUSG00000027965	cnv1769	J	FR	chr3:114701958-114702707	deg	0.0413921	2.28602	0.0291211	2.44375	NA	NA	NA	NA	NA	NA	NA	NA
ENSMUSG00000028322.30	ENSMUSG00000028322	cnv30	A	DE	chr4:45332146-45332265	other	0.0292352	2.4775	0.11644	1.67873	NA	NA	NA	NA	0.137811	-1.59331	0.847673	0.195872
ENSMUSG00000028322.199	ENSMUSG00000028322	cnv199	B	DE	chr4:45332146-45332265	other	0.0292352	2.4775	0.11644	1.67873	NA	NA	NA	NA	0.137811	-1.59331	0.847673	0.195872
ENSMUSG00000028322.804	ENSMUSG00000028322	cnv804	D	DE	chr4:45332146-45332265	other	0.0292352	2.4775	0.11644	1.67873	NA	NA	NA	NA	0.137811	-1.59331	0.847673	0.195872
ENSMUSG00000028322.1103	ENSMUSG00000028322	cnv1103	E	FR	chr4:45332146-45332265	other	0.0292352	2.4775	0.11644	1.67873	NA	NA	NA	NA	0.137811	-1.59331	0.847673	0.195872
ENSMUSG00000028322.1337	ENSMUSG00000028322	cnv1337	F	DE	chr4:45332146-45332265	other	0.0292352	2.4775	0.11644	1.67873	NA	NA	NA	NA	0.137811	-1.59331	0.847673	0.195872
ENSMUSG00000028322.1450	ENSMUSG00000028322	cnv1450	G	FR	chr4:45332146-45332265	other	0.0292352	2.4775	0.11644	1.67873	NA	NA	NA	NA	0.137811	-1.59331	0.847673	0.195872
ENSMUSG00000028322.1535	ENSMUSG00000028322	cnv1535	H	FR	chr4:45332146-45332265	other	0.0292352	2.4775	0.11644	1.67873	NA	NA	NA	NA	0.137811	-1.59331	0.847673	0.195872
ENSMUSG00000028322.1639	ENSMUSG00000028322	cnv1639	I	DE	chr4:45332146-45332265	other	0.0292352	2.4775	0.11644	1.67873	NA	NA	NA	NA	0.137811	-1.59331	0.847673	0.195872
ENSMUSG00000028322.1775	ENSMUSG00000028322	cnv1775	J	FR	chr4:45332146-45332265	other	0.0292352	2.4775	0.11644	1.67873	NA	NA	NA	NA	0.137811	-1.59331	0.847673	0.195872
ENSMUSG00000039196.31	ENSMUSG00000039196	cnv31	A	DE	chr4:63007272-63021816	other	NA	NA	NA	NA	0.413495	-0.84876	0.0191177	-2.66112	0.0284407	NA	0.179654	NA
ENSMUSG00000039196.487	ENSMUSG00000039196	cnv487	C	FR	chr4:63007240-63019262	other	NA	NA	NA	NA	0.413495	-0.84876	0.0191177	-2.66112	0.0284407	NA	0.179654	NA
ENSMUSG00000039196.1777	ENSMUSG00000039196	cnv1777	J	FR	chr4:63007572-63021816	other	NA	NA	NA	NA	0.413495	-0.84876	0.0191177	-2.66112	0.0284407	NA	0.179654	NA
ENSMUSG00000028359.31	ENSMUSG00000028359	cnv31	A	DE	chr4:63007272-63021816	deg	NA	NA	NA	NA	0.12553	NA	0.0930736	NA	NA	NA	NA	NA
ENSMUSG00000028359.487	ENSMUSG00000028359	cnv487	C	FR	chr4:63007240-63019262	deg	NA	NA	NA	NA	0.12553	NA	0.0930736	NA	NA	NA	NA	NA
ENSMUSG00000028359.1640	ENSMUSG00000028359	cnv1640	I	DE	chr4:63010940-63021816	deg	NA	NA	NA	NA	0.12553	NA	0.0930736	NA	NA	NA	NA	NA
ENSMUSG00000028359.1777	ENSMUSG00000028359	cnv1777	J	FR	chr4:63007572-63021816	deg	NA	NA	NA	NA	0.12553	NA	0.0930736	NA	NA	NA	NA	NA
ENSMUSG00000039270.32	ENSMUSG00000039270	cnv32	A	DE	chr4:70120288-70122099	deg	0.389375	0.893349	0.292022	1.09702	0.223088	1.28862	0.376483	0.914606	0.00385202	-3.59359	0.00686208	-3.19503
ENSMUSG00000039270.202	ENSMUSG00000039270	cnv202	B	DE	chr4:70120288-70122099	deg	0.389375	0.893349	0.292022	1.09702	0.223088	1.28862	0.376483	0.914606	0.00385202	-3.59359	0.00686208	-3.19503
ENSMUSG00000039270.808	ENSMUSG00000039270	cnv808	D	DE	chr4:70120288-70122099	deg	0.389375	0.893349	0.292022	1.09702	0.223088	1.28862	0.376483	0.914606	0.00385202	-3.59359	0.00686208	-3.19503
ENSMUSG00000039270.809	ENSMUSG00000039270	cnv809	D	DE	chr4:70139921-70143317	deg	0.389375	0.893349	0.292022	1.09702	0.223088	1.28862	0.376483	0.914606	0.00385202	-3.59359	0.00686208	-3.19503
ENSMUSG00000039270.1107	ENSMUSG00000039270	cnv1107	E	FR	chr4:70120288-70122099	deg	0.389375	0.893349	0.292022	1.09702	0.223088	1.28862	0.376483	0.914606	0.00385202	-3.59359	0.00686208	-3.19503
ENSMUSG00000039270.1108	ENSMUSG00000039270	cnv1108	E	FR	chr4:70139921-70143317	deg	0.389375	0.893349	0.292022	1.09702	0.223088	1.28862	0.376483	0.914606	0.00385202	-3.59359	0.00686208	-3.19503
ENSMUSG00000039270.1641	ENSMUSG00000039270	cnv1641	I	DE	chr4:70120288-70122099	deg	0.389375	0.893349	0.292022	1.09702	0.223088	1.28862	0.376483	0.914606	0.00385202	-3.59359	0.00686208	-3.19503
ENSMUSG00000052407.33	ENSMUSG00000052407	cnv33	A	DE	chr4:83375766-83378596	deg	NA	NA	NA	NA	NA	NA	NA	NA	0.00655604	3.30114	0.0191966	2.66365
ENSMUSG00000052407.203	ENSMUSG00000052407	cnv203	B	DE	chr4:83375766-83378293	deg	NA	NA	NA	NA	NA	NA	NA	NA	0.00655604	3.30114	0.0191966	2.66365
ENSMUSG00000052407.488	ENSMUSG00000052407	cnv488	C	FR	chr4:83267534-83267777	deg	NA	NA	NA	NA	NA	NA	NA	NA	0.00655604	3.30114	0.0191966	2.66365
ENSMUSG00000052407.489	ENSMUSG00000052407	cnv489	C	FR	chr4:83375766-83378596	deg	NA	NA	NA	NA	NA	NA	NA	NA	0.00655604	3.30114	0.0191966	2.66365
ENSMUSG00000052407.810	ENSMUSG00000052407	cnv810	D	DE	chr4:83267534-83267777	deg	NA	NA	NA	NA	NA	NA	NA	NA	0.00655604	3.30114	0.0191966	2.66365
ENSMUSG00000052407.811	ENSMUSG00000052407	cnv811	D	DE	chr4:83375766-83378293	deg	NA	NA	NA	NA	NA	NA	NA	NA	0.00655604	3.30114	0.0191966	2.66365
ENSMUSG00000052407.1109	ENSMUSG00000052407	cnv1109	E	FR	chr4:83375766-83378293	deg	NA	NA	NA	NA	NA	NA	NA	NA	0.00655604	3.30114	0.0191966	2.66365
ENSMUSG00000052407.1451	ENSMUSG00000052407	cnv1451	G	FR	chr4:83375766-83378596	deg	NA	NA	NA	NA	NA	NA	NA	NA	0.00655604	3.30114	0.0191966	2.66365
ENSMUSG00000052407.1452	ENSMUSG00000052407	cnv1452	G	FR	chr4:83491872-83492161	deg	NA	NA	NA	NA	NA	NA	NA	NA	0.00655604	3.30114	0.0191966	2.66365
ENSMUSG00000028573.34	ENSMUSG00000028573	cnv34	A	DE	chr4:95258075-95262959	deg	0.714875	-0.374147	0.588745	NA	0.000223871	5.30146	0.00171115	3.90113	0.509717	-0.680095	0.0649351	NA
ENSMUSG00000028573.204	ENSMUSG00000028573	cnv204	B	DE	chr4:95255931-95256217	deg	0.714875	-0.374147	0.588745	NA	0.000223871	5.30146	0.00171115	3.90113	0.509717	-0.680095	0.0649351	NA
ENSMUSG00000028573.205	ENSMUSG00000028573	cnv205	B	DE	chr4:95258075-95261977	deg	0.714875	-0.374147	0.588745	NA	0.000223871	5.30146	0.00171115	3.90113	0.509717	-0.680095	0.0649351	NA
ENSMUSG00000028573.206	ENSMUSG00000028573	cnv206	B	DE	chr4:95555286-95556888	deg	0.714875	-0.374147	0.588745	NA	0.000223871	5.30146	0.00171115	3.90113	0.509717	-0.680095	0.0649351	NA
ENSMUSG00000028573.814	ENSMUSG00000028573	cnv814	D	DE	chr4:95424637-95424971	deg	0.714875	-0.374147	0.588745	NA	0.000223871	5.30146	0.00171115	3.90113	0.509717	-0.680095	0.0649351	NA
ENSMUSG00000028573.1110	ENSMUSG00000028573	cnv1110	E	FR	chr4:95555286-95556888	deg	0.714875	-0.374147	0.588745	NA	0.000223871	5.30146	0.00171115	3.90113	0.509717	-0.680095	0.0649351	NA
ENSMUSG00000052139.391	ENSMUSG00000052139	cnv39	A	DE	chr5:32185433-32186219	inv	0.0164867	-2.78894	0.105738	-1.73505	0.655306	NA	0.98902	-0.0140201	0.993389	0.00846486	0.886455	0.145557
ENSMUSG00000066000.37	ENSMUSG00000066000	cnv37	A	DE	chr4:146976718-146993217	deg	0.0525552	NA	0.00619521	-3.24497	0.00992434	NA	0.00110877	-4.12728	0.0340869	NA	0.000917928	-4.24111
ENSMUSG00000066000.211	ENSMUSG00000066000	cnv211	B	DE	chr4:146976718-146993217	deg	0.0525552	NA	0.00619521	-3.24497	0.00992434	NA	0.00110877	-4.12728	0.0340869	NA	0.000917928	-4.24111
ENSMUSG00000052139.2151	ENSMUSG00000052139	cnv215	B	DE	chr5:32185433-32186219	inv	0.0164867	-2.78894	0.105738	-1.73505	0.655306	NA	0.98902	-0.0140201	0.993389	0.00846486	0.886455	0.145557
ENSMUSG00000052139.5021	ENSMUSG00000052139	cnv502	C	FR	chr5:32185433-32186219	inv	0.0164867	-2.78894	0.105738	-1.73505	0.655306	NA	0.98902	-0.0140201	0.993389	0.00846486	0.886455	0.145557
ENSMUSG00000052139.8251	ENSMUSG00000052139	cnv825	D	DE	chr5:32185292-32186219	inv	0.0164867	-2.78894	0.105738	-1.73505	0.655306	NA	0.98902	-0.0140201	0.993389	0.00846486	0.886455	0.145557
ENSMUSG00000052139.13441	ENSMUSG00000052139	cnv1344	F	DE	chr5:32185433-32186219	inv	0.0164867	-2.78894	0.105738	-1.73505	0.655306	NA	0.98902	-0.0140201	0.993389	0.00846486	0.886455	0.145557
ENSMUSG00000052139.15401	ENSMUSG00000052139	cnv1540	H	FR	chr5:32185433-32186219	inv	0.0164867	-2.78894	0.105738	-1.73505	0.655306	NA	0.98902	-0.0140201	0.993389	0.00846486	0.886455	0.145557
ENSMUSG00000052139.16481	ENSMUSG00000052139	cnv1648	I	DE	chr5:32185433-32186219	inv	0.0164867	-2.78894	0.105738	-1.73505	0.655306	NA	0.98902	-0.0140201	0.993389	0.00846486	0.886455	0.145557
ENSMUSG00000052139.17811	ENSMUSG00000052139	cnv1781	J	FR	chr5:32185433-32186219	inv	0.0164867	-2.78894	0.105738	-1.73505	0.655306	NA	0.98902	-0.0140201	0.993389	0.00846486	0.886455	0.145557
ENSMUSG00000052139.392	ENSMUSG00000052139	cnv39	A	DE	chr5:32185433-32186219	inv	0.0164867	-2.78894	0.105738	-1.73505	0.655306	NA	0.98902	-0.0140201	0.993389	0.00846486	0.886455	0.145557
ENSMUSG00000052139.2152	ENSMUSG00000052139	cnv215	B	DE	chr5:32185433-32186219	inv	0.0164867	-2.78894	0.105738	-1.73505	0.655306	NA	0.98902	-0.0140201	0.993389	0.00846486	0.886455	0.145557
ENSMUSG00000052139.5022	ENSMUSG00000052139	cnv502	C	FR	chr5:32185433-32186219	inv	0.0164867	-2.78894	0.105738	-1.73505	0.655306	NA	0.98902	-0.0140201	0.993389	0.00846486	0.886455	0.145557
ENSMUSG00000052139.8252	ENSMUSG00000052139	cnv825	D	DE	chr5:32185292-32186219	inv	0.0164867	-2.78894	0.105738	-1.73505	0.655306	NA	0.98902	-0.0140201	0.993389	0.00846486	0.886455	0.145557
ENSMUSG00000052139.13442	ENSMUSG00000052139	cnv1344	F	DE	chr5:32185433-32186219	inv	0.0164867	-2.78894	0.105738	-1.73505	0.655306	NA	0.98902	-0.0140201	0.993389	0.00846486	0.886455	0.145557
ENSMUSG00000052139.15402	ENSMUSG00000052139	cnv1540	H	FR	chr5:32185433-32186219	inv	0.0164867	-2.78894	0.105738	-1.73505	0.655306	NA	0.98902	-0.0140201	0.993389	0.00846486	0.886455	0.145557
ENSMUSG00000052139.16482	ENSMUSG00000052139	cnv1648	I	DE	chr5:32185433-32186219	inv	0.0164867	-2.78894	0.105738	-1.73505	0.655306	NA	0.98902	-0.0140201	0.993389	0.00846486	0.886455	0.145557
ENSMUSG00000052139.17812	ENSMUSG00000052139	cnv1781	J	FR	chr5:32185433-32186219	inv	0.0164867	-2.78894	0.105738	-1.73505	0.655306	NA	0.98902	-0.0140201	0.993389	0.00846486	0.886455	0.145557
ENSMUSG00000046079.40	ENSMUSG00000046079	cnv40	A	DE	chr5:106233170-106235317	deg	0.0500126	-2.18064	0.0170558	-2.72347	0.188776	-1.39787	0.0328837	-2.37713	0.887941	0.144023	0.607071	0.526713
ENSMUSG00000046079.226	ENSMUSG00000046079	cnv226	B	DE	chr5:106212650-106212914	deg	0.0500126	-2.18064	0.0170558	-2.72347	0.188776	-1.39787	0.0328837	-2.37713	0.887941	0.144023	0.607071	0.526713
ENSMUSG00000046079.227	ENSMUSG00000046079	cnv227	B	DE	chr5:106233170-106235317	deg	0.0500126	-2.18064	0.0170558	-2.72347	0.188776	-1.39787	0.0328837	-2.37713	0.887941	0.144023	0.607071	0.526713
ENSMUSG00000046079.515	ENSMUSG00000046079	cnv515	C	FR	chr5:106212650-106212914	deg	0.0500126	-2.18064	0.0170558	-2.72347	0.188776	-1.39787	0.0328837	-2.37713	0.887941	0.144023	0.607071	0.526713
ENSMUSG00000046079.834	ENSMUSG00000046079	cnv834	D	DE	chr5:106212650-106212914	deg	0.0500126	-2.18064	0.0170558	-2.72347	0.188776	-1.39787	0.0328837	-2.37713	0.887941	0.144023	0.607071	0.526713
ENSMUSG00000046079.835	ENSMUSG00000046079	cnv835	D	DE	chr5:106233170-106235317	deg	0.0500126	-2.18064	0.0170558	-2.72347	0.188776	-1.39787	0.0328837	-2.37713	0.887941	0.144023	0.607071	0.526713
ENSMUSG00000046079.1133	ENSMUSG00000046079	cnv1133	E	FR	chr5:106212650-106212914	deg	0.0500126	-2.18064	0.0170558	-2.72347	0.188776	-1.39787	0.0328837	-2.37713	0.887941	0.144023	0.607071	0.526713
ENSMUSG00000046079.1787	ENSMUSG00000046079	cnv1787	J	FR	chr5:106233170-106235317	deg	0.0500126	-2.18064	0.0170558	-2.72347	0.188776	-1.39787	0.0328837	-2.37713	0.887941	0.144023	0.607071	0.526713
ENSMUSG00000025340.42	ENSMUSG00000025340	cnv42	A	DE	chr5:130688716-130690018	other	0.0151515	NA	0.24384	1.21928	0.0729673	NA	0.396263	0.876235	0.0208758	-2.66919	0.588745	NA
ENSMUSG00000025340.837	ENSMUSG00000025340	cnv837	D	DE	chr5:130688716-130690018	other	0.0151515	NA	0.24384	1.21928	0.0729673	NA	0.396263	0.876235	0.0208758	-2.66919	0.588745	NA
ENSMUSG00000017978.44	ENSMUSG00000017978	cnv44	A	DE	chr6:23736222-23738215	deg	0.0269684	2.52162	0.0245547	2.53348	0.694203	-0.403288	0.181313	1.40966	NA	NA	NA	NA
ENSMUSG00000017978.45	ENSMUSG00000017978	cnv45	A	DE	chr6:23743950-23744591	deg	0.0269684	2.52162	0.0245547	2.53348	0.694203	-0.403288	0.181313	1.40966	NA	NA	NA	NA
ENSMUSG00000017978.232	ENSMUSG00000017978	cnv232	B	DE	chr6:23736530-23738215	deg	0.0269684	2.52162	0.0245547	2.53348	0.694203	-0.403288	0.181313	1.40966	NA	NA	NA	NA
ENSMUSG00000017978.521	ENSMUSG00000017978	cnv521	C	FR	chr6:23736222-23738215	deg	0.0269684	2.52162	0.0245547	2.53348	0.694203	-0.403288	0.181313	1.40966	NA	NA	NA	NA
ENSMUSG00000017978.844	ENSMUSG00000017978	cnv844	D	DE	chr6:23736222-23738215	deg	0.0269684	2.52162	0.0245547	2.53348	0.694203	-0.403288	0.181313	1.40966	NA	NA	NA	NA
ENSMUSG00000017978.1137	ENSMUSG00000017978	cnv1137	E	FR	chr6:23554620-23554826	deg	0.0269684	2.52162	0.0245547	2.53348	0.694203	-0.403288	0.181313	1.40966	NA	NA	NA	NA
ENSMUSG00000017978.1138	ENSMUSG00000017978	cnv1138	E	FR	chr6:23572457-23573007	deg	0.0269684	2.52162	0.0245547	2.53348	0.694203	-0.403288	0.181313	1.40966	NA	NA	NA	NA
ENSMUSG00000017978.1546	ENSMUSG00000017978	cnv1546	H	FR	chr6:23736530-23738215	deg	0.0269684	2.52162	0.0245547	2.53348	0.694203	-0.403288	0.181313	1.40966	NA	NA	NA	NA
ENSMUSG00000017978.1656	ENSMUSG00000017978	cnv1656	I	DE	chr6:23736530-23738215	deg	0.0269684	2.52162	0.0245547	2.53348	0.694203	-0.403288	0.181313	1.40966	NA	NA	NA	NA
ENSMUSG00000017978.1790	ENSMUSG00000017978	cnv1790	J	FR	chr6:23736222-23738215	deg	0.0269684	2.52162	0.0245547	2.53348	0.694203	-0.403288	0.181313	1.40966	NA	NA	NA	NA
ENSMUSG00000017978.441	ENSMUSG00000017978	cnv44	A	DE	chr6:23736222-23738215	deg	0.0269684	2.52162	0.0245547	2.53348	0.694203	-0.403288	0.181313	1.40966	NA	NA	NA	NA
ENSMUSG00000017978.451	ENSMUSG00000017978	cnv45	A	DE	chr6:23743950-23744591	deg	0.0269684	2.52162	0.0245547	2.53348	0.694203	-0.403288	0.181313	1.40966	NA	NA	NA	NA
ENSMUSG00000017978.2321	ENSMUSG00000017978	cnv232	B	DE	chr6:23736530-23738215	deg	0.0269684	2.52162	0.0245547	2.53348	0.694203	-0.403288	0.181313	1.40966	NA	NA	NA	NA
ENSMUSG00000017978.5211	ENSMUSG00000017978	cnv521	C	FR	chr6:23736222-23738215	deg	0.0269684	2.52162	0.0245547	2.53348	0.694203	-0.403288	0.181313	1.40966	NA	NA	NA	NA
ENSMUSG00000017978.8441	ENSMUSG00000017978	cnv844	D	DE	chr6:23736222-23738215	deg	0.0269684	2.52162	0.0245547	2.53348	0.694203	-0.403288	0.181313	1.40966	NA	NA	NA	NA
ENSMUSG00000017978.11371	ENSMUSG00000017978	cnv1137	E	FR	chr6:23554620-23554826	deg	0.0269684	2.52162	0.0245547	2.53348	0.694203	-0.403288	0.181313	1.40966	NA	NA	NA	NA
ENSMUSG00000017978.11381	ENSMUSG00000017978	cnv1138	E	FR	chr6:23572457-23573007	deg	0.0269684	2.52162	0.0245547	2.53348	0.694203	-0.403288	0.181313	1.40966	NA	NA	NA	NA
ENSMUSG00000017978.15461	ENSMUSG00000017978	cnv1546	H	FR	chr6:23736530-23738215	deg	0.0269684	2.52162	0.0245547	2.53348	0.694203	-0.403288	0.181313	1.40966	NA	NA	NA	NA
ENSMUSG00000017978.16561	ENSMUSG00000017978	cnv1656	I	DE	chr6:23736530-23738215	deg	0.0269684	2.52162	0.0245547	2.53348	0.694203	-0.403288	0.181313	1.40966	NA	NA	NA	NA
ENSMUSG00000017978.17901	ENSMUSG00000017978	cnv1790	J	FR	chr6:23736222-23738215	deg	0.0269684	2.52162	0.0245547	2.53348	0.694203	-0.403288	0.181313	1.40966	NA	NA	NA	NA
ENSMUSG00000052139.393	ENSMUSG00000052139	cnv39	A	DE	chr5:32185433-32186219	inv	0.0164867	-2.78894	0.105738	-1.73505	0.655306	NA	0.98902	-0.0140201	0.993389	0.00846486	0.886455	0.145557
ENSMUSG00000052139.2153	ENSMUSG00000052139	cnv215	B	DE	chr5:32185433-32186219	inv	0.0164867	-2.78894	0.105738	-1.73505	0.655306	NA	0.98902	-0.0140201	0.993389	0.00846486	0.886455	0.145557
ENSMUSG00000052139.5023	ENSMUSG00000052139	cnv502	C	FR	chr5:32185433-32186219	inv	0.0164867	-2.78894	0.105738	-1.73505	0.655306	NA	0.98902	-0.0140201	0.993389	0.00846486	0.886455	0.145557
ENSMUSG00000052139.8253	ENSMUSG00000052139	cnv825	D	DE	chr5:32185292-32186219	inv	0.0164867	-2.78894	0.105738	-1.73505	0.655306	NA	0.98902	-0.0140201	0.993389	0.00846486	0.886455	0.145557
ENSMUSG00000052139.13443	ENSMUSG00000052139	cnv1344	F	DE	chr5:32185433-32186219	inv	0.0164867	-2.78894	0.105738	-1.73505	0.655306	NA	0.98902	-0.0140201	0.993389	0.00846486	0.886455	0.145557
ENSMUSG00000052139.15403	ENSMUSG00000052139	cnv1540	H	FR	chr5:32185433-32186219	inv	0.0164867	-2.78894	0.105738	-1.73505	0.655306	NA	0.98902	-0.0140201	0.993389	0.00846486	0.886455	0.145557
ENSMUSG00000052139.16483	ENSMUSG00000052139	cnv1648	I	DE	chr5:32185433-32186219	inv	0.0164867	-2.78894	0.105738	-1.73505	0.655306	NA	0.98902	-0.0140201	0.993389	0.00846486	0.886455	0.145557
ENSMUSG00000052139.17813	ENSMUSG00000052139	cnv1781	J	FR	chr5:32185433-32186219	inv	0.0164867	-2.78894	0.105738	-1.73505	0.655306	NA	0.98902	-0.0140201	0.993389	0.00846486	0.886455	0.145557
ENSMUSG00000052139.394	ENSMUSG00000052139	cnv39	A	DE	chr5:32185433-32186219	inv	0.0164867	-2.78894	0.105738	-1.73505	0.655306	NA	0.98902	-0.0140201	0.993389	0.00846486	0.886455	0.145557
ENSMUSG00000052139.2154	ENSMUSG00000052139	cnv215	B	DE	chr5:32185433-32186219	inv	0.0164867	-2.78894	0.105738	-1.73505	0.655306	NA	0.98902	-0.0140201	0.993389	0.00846486	0.886455	0.145557
ENSMUSG00000052139.5024	ENSMUSG00000052139	cnv502	C	FR	chr5:32185433-32186219	inv	0.0164867	-2.78894	0.105738	-1.73505	0.655306	NA	0.98902	-0.0140201	0.993389	0.00846486	0.886455	0.145557
ENSMUSG00000052139.8254	ENSMUSG00000052139	cnv825	D	DE	chr5:32185292-32186219	inv	0.0164867	-2.78894	0.105738	-1.73505	0.655306	NA	0.98902	-0.0140201	0.993389	0.00846486	0.886455	0.145557
ENSMUSG00000052139.13444	ENSMUSG00000052139	cnv1344	F	DE	chr5:32185433-32186219	inv	0.0164867	-2.78894	0.105738	-1.73505	0.655306	NA	0.98902	-0.0140201	0.993389	0.00846486	0.886455	0.145557
ENSMUSG00000030102.48	ENSMUSG00000030102	cnv48	A	DE	chr6:108205655-108206258	deg	0.135791	1.59999	0.0850313	1.86014	0.00275608	3.80253	0.004329	NA	0.279352	-1.13452	0.00901798	3.05447
ENSMUSG00000030102.49	ENSMUSG00000030102	cnv49	A	DE	chr6:108238005-108238585	deg	0.135791	1.59999	0.0850313	1.86014	0.00275608	3.80253	0.004329	NA	0.279352	-1.13452	0.00901798	3.05447
ENSMUSG00000030102.239	ENSMUSG00000030102	cnv239	B	DE	chr6:108238005-108238801	deg	0.135791	1.59999	0.0850313	1.86014	0.00275608	3.80253	0.004329	NA	0.279352	-1.13452	0.00901798	3.05447
ENSMUSG00000030102.1142	ENSMUSG00000030102	cnv1142	E	FR	chr6:108238005-108238801	deg	0.135791	1.59999	0.0850313	1.86014	0.00275608	3.80253	0.004329	NA	0.279352	-1.13452	0.00901798	3.05447
ENSMUSG00000030102.1466	ENSMUSG00000030102	cnv1466	G	FR	chr6:108238005-108238585	deg	0.135791	1.59999	0.0850313	1.86014	0.00275608	3.80253	0.004329	NA	0.279352	-1.13452	0.00901798	3.05447
ENSMUSG00000030102.1549	ENSMUSG00000030102	cnv1549	H	FR	chr6:108238005-108238585	deg	0.135791	1.59999	0.0850313	1.86014	0.00275608	3.80253	0.004329	NA	0.279352	-1.13452	0.00901798	3.05447
ENSMUSG00000030102.1658	ENSMUSG00000030102	cnv1658	I	DE	chr6:108238005-108238585	deg	0.135791	1.59999	0.0850313	1.86014	0.00275608	3.80253	0.004329	NA	0.279352	-1.13452	0.00901798	3.05447
ENSMUSG00000030102.481	ENSMUSG00000030102	cnv48	A	DE	chr6:108205655-108206258	deg	0.135791	1.59999	0.0850313	1.86014	0.00275608	3.80253	0.004329	NA	0.279352	-1.13452	0.00901798	3.05447
ENSMUSG00000030102.491	ENSMUSG00000030102	cnv49	A	DE	chr6:108238005-108238585	deg	0.135791	1.59999	0.0850313	1.86014	0.00275608	3.80253	0.004329	NA	0.279352	-1.13452	0.00901798	3.05447
ENSMUSG00000030102.2391	ENSMUSG00000030102	cnv239	B	DE	chr6:108238005-108238801	deg	0.135791	1.59999	0.0850313	1.86014	0.00275608	3.80253	0.004329	NA	0.279352	-1.13452	0.00901798	3.05447
ENSMUSG00000030102.11421	ENSMUSG00000030102	cnv1142	E	FR	chr6:108238005-108238801	deg	0.135791	1.59999	0.0850313	1.86014	0.00275608	3.80253	0.004329	NA	0.279352	-1.13452	0.00901798	3.05447
ENSMUSG00000030102.14661	ENSMUSG00000030102	cnv1466	G	FR	chr6:108238005-108238585	deg	0.135791	1.59999	0.0850313	1.86014	0.00275608	3.80253	0.004329	NA	0.279352	-1.13452	0.00901798	3.05447
ENSMUSG00000030102.15491	ENSMUSG00000030102	cnv1549	H	FR	chr6:108238005-108238585	deg	0.135791	1.59999	0.0850313	1.86014	0.00275608	3.80253	0.004329	NA	0.279352	-1.13452	0.00901798	3.05447
ENSMUSG00000030102.16581	ENSMUSG00000030102	cnv1658	I	DE	chr6:108238005-108238585	deg	0.135791	1.59999	0.0850313	1.86014	0.00275608	3.80253	0.004329	NA	0.279352	-1.13452	0.00901798	3.05447
ENSMUSG00000030209.50	ENSMUSG00000030209	cnv50	A	DE	chr6:136046303-136048028	deg	NA	NA	NA	NA	NA	NA	NA	NA	NA	NA	NA	NA
ENSMUSG00000030209.245	ENSMUSG00000030209	cnv245	B	DE	chr6:136046303-136048028	deg	NA	NA	NA	NA	NA	NA	NA	NA	NA	NA	NA	NA
ENSMUSG00000030209.532	ENSMUSG00000030209	cnv532	C	FR	chr6:135744630-135745048	deg	NA	NA	NA	NA	NA	NA	NA	NA	NA	NA	NA	NA
ENSMUSG00000030209.533	ENSMUSG00000030209	cnv533	C	FR	chr6:136046303-136048028	deg	NA	NA	NA	NA	NA	NA	NA	NA	NA	NA	NA	NA
ENSMUSG00000030209.856	ENSMUSG00000030209	cnv856	D	DE	chr6:136046303-136048028	deg	NA	NA	NA	NA	NA	NA	NA	NA	NA	NA	NA	NA
ENSMUSG00000030209.1144	ENSMUSG00000030209	cnv1144	E	FR	chr6:136046303-136048028	deg	NA	NA	NA	NA	NA	NA	NA	NA	NA	NA	NA	NA
ENSMUSG00000030209.1350	ENSMUSG00000030209	cnv1350	F	DE	chr6:136046303-136048028	deg	NA	NA	NA	NA	NA	NA	NA	NA	NA	NA	NA	NA
ENSMUSG00000030209.1467	ENSMUSG00000030209	cnv1467	G	FR	chr6:136046303-136048028	deg	NA	NA	NA	NA	NA	NA	NA	NA	NA	NA	NA	NA
ENSMUSG00000030209.1551	ENSMUSG00000030209	cnv1551	H	FR	chr6:136046303-136048028	deg	NA	NA	NA	NA	NA	NA	NA	NA	NA	NA	NA	NA
ENSMUSG00000030209.1659	ENSMUSG00000030209	cnv1659	I	DE	chr6:136046303-136048028	deg	NA	NA	NA	NA	NA	NA	NA	NA	NA	NA	NA	NA
ENSMUSG00000030209.1793	ENSMUSG00000030209	cnv1793	J	FR	chr6:136046303-136048028	deg	NA	NA	NA	NA	NA	NA	NA	NA	NA	NA	NA	NA
ENSMUSG00000030228.51	ENSMUSG00000030228	cnv51	A	DE	chr6:139750451-139751544	deg	NA	NA	NA	NA	NA	NA	NA	NA	NA	NA	NA	NA
ENSMUSG00000030228.248	ENSMUSG00000030228	cnv248	B	DE	chr6:139604400-139604590	deg	NA	NA	NA	NA	NA	NA	NA	NA	NA	NA	NA	NA
ENSMUSG00000030228.249	ENSMUSG00000030228	cnv249	B	DE	chr6:139863540-139863860	deg	NA	NA	NA	NA	NA	NA	NA	NA	NA	NA	NA	NA
ENSMUSG00000030228.535	ENSMUSG00000030228	cnv535	C	FR	chr6:139604400-139604590	deg	NA	NA	NA	NA	NA	NA	NA	NA	NA	NA	NA	NA
ENSMUSG00000030228.859	ENSMUSG00000030228	cnv859	D	DE	chr6:139604400-139604590	deg	NA	NA	NA	NA	NA	NA	NA	NA	NA	NA	NA	NA
ENSMUSG00000030228.860	ENSMUSG00000030228	cnv860	D	DE	chr6:139785127-139788239	deg	NA	NA	NA	NA	NA	NA	NA	NA	NA	NA	NA	NA
ENSMUSG00000030228.861	ENSMUSG00000030228	cnv861	D	DE	chr6:139900184-139900376	deg	NA	NA	NA	NA	NA	NA	NA	NA	NA	NA	NA	NA
ENSMUSG00000030228.1147	ENSMUSG00000030228	cnv1147	E	FR	chr6:139580853-139581090	deg	NA	NA	NA	NA	NA	NA	NA	NA	NA	NA	NA	NA
ENSMUSG00000030228.1148	ENSMUSG00000030228	cnv1148	E	FR	chr6:139581091-139582060	deg	NA	NA	NA	NA	NA	NA	NA	NA	NA	NA	NA	NA
ENSMUSG00000030228.1149	ENSMUSG00000030228	cnv1149	E	FR	chr6:139604400-139604590	deg	NA	NA	NA	NA	NA	NA	NA	NA	NA	NA	NA	NA
ENSMUSG00000030228.1150	ENSMUSG00000030228	cnv1150	E	FR	chr6:139751485-139752658	deg	NA	NA	NA	NA	NA	NA	NA	NA	NA	NA	NA	NA
ENSMUSG00000030228.1794	ENSMUSG00000030228	cnv1794	J	FR	chr6:139580853-139581090	deg	NA	NA	NA	NA	NA	NA	NA	NA	NA	NA	NA	NA
ENSMUSG00000030228.1795	ENSMUSG00000030228	cnv1795	J	FR	chr6:139785127-139788239	deg	NA	NA	NA	NA	NA	NA	NA	NA	NA	NA	NA	NA
ENSMUSG00000003452.53	ENSMUSG00000003452	cnv53	A	DE	chr6:149431804-149432060	deg	0.00865801	NA	0.00551169	3.30498	NA	NA	NA	NA	NA	NA	NA	NA
ENSMUSG00000003452.537	ENSMUSG00000003452	cnv537	C	FR	chr6:149431804-149432060	deg	0.00865801	NA	0.00551169	3.30498	NA	NA	NA	NA	NA	NA	NA	NA
ENSMUSG00000003452.864	ENSMUSG00000003452	cnv864	D	DE	chr6:149431804-149432060	deg	0.00865801	NA	0.00551169	3.30498	NA	NA	NA	NA	NA	NA	NA	NA
ENSMUSG00000003452.1553	ENSMUSG00000003452	cnv1553	H	FR	chr6:149431804-149432060	deg	0.00865801	NA	0.00551169	3.30498	NA	NA	NA	NA	NA	NA	NA	NA
ENSMUSG00000003452.1662	ENSMUSG00000003452	cnv1662	I	DE	chr6:149431804-149432060	deg	0.00865801	NA	0.00551169	3.30498	NA	NA	NA	NA	NA	NA	NA	NA
ENSMUSG00000003452.1797	ENSMUSG00000003452	cnv1797	J	FR	chr6:149431804-149432060	deg	0.00865801	NA	0.00551169	3.30498	NA	NA	NA	NA	NA	NA	NA	NA
ENSMUSG00000062017.56	ENSMUSG00000062017	cnv56	A	DE	chr7:127366300-127366945	deg	NA	NA	NA	NA	NA	NA	NA	NA	0.00677962	3.28279	0.0483836	2.17338
ENSMUSG00000062017.57	ENSMUSG00000062017	cnv57	A	DE	chr7:127417531-127418279	deg	NA	NA	NA	NA	NA	NA	NA	NA	0.00677962	3.28279	0.0483836	2.17338
ENSMUSG00000062017.547	ENSMUSG00000062017	cnv547	C	FR	chr7:127366300-127366871	deg	NA	NA	NA	NA	NA	NA	NA	NA	0.00677962	3.28279	0.0483836	2.17338
ENSMUSG00000062017.1160	ENSMUSG00000062017	cnv1160	E	FR	chr7:127366300-127366945	deg	NA	NA	NA	NA	NA	NA	NA	NA	0.00677962	3.28279	0.0483836	2.17338
ENSMUSG00000062017.1161	ENSMUSG00000062017	cnv1161	E	FR	chr7:127417531-127418111	deg	NA	NA	NA	NA	NA	NA	NA	NA	0.00677962	3.28279	0.0483836	2.17338
ENSMUSG00000062017.1470	ENSMUSG00000062017	cnv1470	G	FR	chr7:127366300-127366871	deg	NA	NA	NA	NA	NA	NA	NA	NA	0.00677962	3.28279	0.0483836	2.17338
ENSMUSG00000062017.1471	ENSMUSG00000062017	cnv1471	G	FR	chr7:127417531-127418111	deg	NA	NA	NA	NA	NA	NA	NA	NA	0.00677962	3.28279	0.0483836	2.17338
ENSMUSG00000062017.1558	ENSMUSG00000062017	cnv1558	H	FR	chr7:127366300-127366871	deg	NA	NA	NA	NA	NA	NA	NA	NA	0.00677962	3.28279	0.0483836	2.17338
ENSMUSG00000062017.1559	ENSMUSG00000062017	cnv1559	H	FR	chr7:127417531-127418111	deg	NA	NA	NA	NA	NA	NA	NA	NA	0.00677962	3.28279	0.0483836	2.17338
ENSMUSG00000062017.1803	ENSMUSG00000062017	cnv1803	J	FR	chr7:127366300-127366871	deg	NA	NA	NA	NA	NA	NA	NA	NA	0.00677962	3.28279	0.0483836	2.17338
ENSMUSG00000062017.561	ENSMUSG00000062017	cnv56	A	DE	chr7:127366300-127366945	deg	NA	NA	NA	NA	NA	NA	NA	NA	0.00677962	3.28279	0.0483836	2.17338
ENSMUSG00000062017.571	ENSMUSG00000062017	cnv57	A	DE	chr7:127417531-127418279	deg	NA	NA	NA	NA	NA	NA	NA	NA	0.00677962	3.28279	0.0483836	2.17338
ENSMUSG00000062017.5471	ENSMUSG00000062017	cnv547	C	FR	chr7:127366300-127366871	deg	NA	NA	NA	NA	NA	NA	NA	NA	0.00677962	3.28279	0.0483836	2.17338
ENSMUSG00000062017.11601	ENSMUSG00000062017	cnv1160	E	FR	chr7:127366300-127366945	deg	NA	NA	NA	NA	NA	NA	NA	NA	0.00677962	3.28279	0.0483836	2.17338
ENSMUSG00000062017.11611	ENSMUSG00000062017	cnv1161	E	FR	chr7:127417531-127418111	deg	NA	NA	NA	NA	NA	NA	NA	NA	0.00677962	3.28279	0.0483836	2.17338
ENSMUSG00000062017.14701	ENSMUSG00000062017	cnv1470	G	FR	chr7:127366300-127366871	deg	NA	NA	NA	NA	NA	NA	NA	NA	0.00677962	3.28279	0.0483836	2.17338
ENSMUSG00000062017.14711	ENSMUSG00000062017	cnv1471	G	FR	chr7:127417531-127418111	deg	NA	NA	NA	NA	NA	NA	NA	NA	0.00677962	3.28279	0.0483836	2.17338
ENSMUSG00000062017.15581	ENSMUSG00000062017	cnv1558	H	FR	chr7:127366300-127366871	deg	NA	NA	NA	NA	NA	NA	NA	NA	0.00677962	3.28279	0.0483836	2.17338
ENSMUSG00000062017.15591	ENSMUSG00000062017	cnv1559	H	FR	chr7:127417531-127418111	deg	NA	NA	NA	NA	NA	NA	NA	NA	0.00677962	3.28279	0.0483836	2.17338
ENSMUSG00000062017.18031	ENSMUSG00000062017	cnv1803	J	FR	chr7:127366300-127366871	deg	NA	NA	NA	NA	NA	NA	NA	NA	0.00677962	3.28279	0.0483836	2.17338
ENSMUSG00000045636.59	ENSMUSG00000045636	cnv59	A	DE	chr8:42175491-42175967	deg	0.0440773	2.25112	0.0323934	2.38741	0.401711	-0.871049	0.02944	-2.43555	0.788234	-0.274857	0.0192319	-2.66269
ENSMUSG00000045636.264	ENSMUSG00000045636	cnv264	B	DE	chr8:42175491-42175967	deg	0.0440773	2.25112	0.0323934	2.38741	0.401711	-0.871049	0.02944	-2.43555	0.788234	-0.274857	0.0192319	-2.66269
ENSMUSG00000045636.875	ENSMUSG00000045636	cnv875	D	DE	chr8:42118350-42119007	deg	0.0440773	2.25112	0.0323934	2.38741	0.401711	-0.871049	0.02944	-2.43555	0.788234	-0.274857	0.0192319	-2.66269
ENSMUSG00000045636.876	ENSMUSG00000045636	cnv876	D	DE	chr8:42175491-42175967	deg	0.0440773	2.25112	0.0323934	2.38741	0.401711	-0.871049	0.02944	-2.43555	0.788234	-0.274857	0.0192319	-2.66269
ENSMUSG00000045636.1359	ENSMUSG00000045636	cnv1359	F	DE	chr8:42216920-42220267	deg	0.0440773	2.25112	0.0323934	2.38741	0.401711	-0.871049	0.02944	-2.43555	0.788234	-0.274857	0.0192319	-2.66269
ENSMUSG00000045636.1473	ENSMUSG00000045636	cnv1473	G	FR	chr8:42175491-42175967	deg	0.0440773	2.25112	0.0323934	2.38741	0.401711	-0.871049	0.02944	-2.43555	0.788234	-0.274857	0.0192319	-2.66269
ENSMUSG00000045636.1674	ENSMUSG00000045636	cnv1674	I	DE	chr8:42175491-42175967	deg	0.0440773	2.25112	0.0323934	2.38741	0.401711	-0.871049	0.02944	-2.43555	0.788234	-0.274857	0.0192319	-2.66269
ENSMUSG00000031628	ENSMUSG00000031628	cnv61	A	DE	chr8:47712382-47712650	deg	0.00639227	NA	3.08e-05	6.1549	0.00812704	NA	4.75e-05	5.87241	NA	NA	NA	NA
ENSMUSG00000030465.62	ENSMUSG00000030465	cnv62	A	DE	chr8:70308037-70309175	deg	0.0703882	-1.98735	0.279175	-1.12801	0.669031	0.438774	0.000716177	4.35763	NA	NA	NA	NA
ENSMUSG00000030465.561	ENSMUSG00000030465	cnv561	C	FR	chr8:70369346-70370586	deg	0.0703882	-1.98735	0.279175	-1.12801	0.669031	0.438774	0.000716177	4.35763	NA	NA	NA	NA
ENSMUSG00000030465.1678	ENSMUSG00000030465	cnv1678	I	DE	chr8:70307962-70309175	deg	0.0703882	-1.98735	0.279175	-1.12801	0.669031	0.438774	0.000716177	4.35763	NA	NA	NA	NA
ENSMUSG00000030465.1806	ENSMUSG00000030465	cnv1806	J	FR	chr8:70369346-70370586	deg	0.0703882	-1.98735	0.279175	-1.12801	0.669031	0.438774	0.000716177	4.35763	NA	NA	NA	NA
ENSMUSG00000057074.64	ENSMUSG00000057074	cnv64	A	DE	chr8:95843858-95844968	deg	NA	NA	NA	NA	0.00496317	-3.47234	0.00387988	-3.47944	NA	NA	NA	NA
ENSMUSG00000057074.275	ENSMUSG00000057074	cnv275	B	DE	chr8:95843940-95844917	deg	NA	NA	NA	NA	0.00496317	-3.47234	0.00387988	-3.47944	NA	NA	NA	NA
ENSMUSG00000057074.566	ENSMUSG00000057074	cnv566	C	FR	chr8:95844245-95844868	deg	NA	NA	NA	NA	0.00496317	-3.47234	0.00387988	-3.47944	NA	NA	NA	NA
ENSMUSG00000057074.887	ENSMUSG00000057074	cnv887	D	DE	chr8:95843940-95844968	deg	NA	NA	NA	NA	0.00496317	-3.47234	0.00387988	-3.47944	NA	NA	NA	NA
ENSMUSG00000057074.1173	ENSMUSG00000057074	cnv1173	E	FR	chr8:95843940-95844968	deg	NA	NA	NA	NA	0.00496317	-3.47234	0.00387988	-3.47944	NA	NA	NA	NA
ENSMUSG00000057074.1364	ENSMUSG00000057074	cnv1364	F	DE	chr8:95843940-95844968	deg	NA	NA	NA	NA	0.00496317	-3.47234	0.00387988	-3.47944	NA	NA	NA	NA
ENSMUSG00000057074.1476	ENSMUSG00000057074	cnv1476	G	FR	chr8:95843940-95844968	deg	NA	NA	NA	NA	0.00496317	-3.47234	0.00387988	-3.47944	NA	NA	NA	NA
ENSMUSG00000057074.1564	ENSMUSG00000057074	cnv1564	H	FR	chr8:95844092-95844968	deg	NA	NA	NA	NA	0.00496317	-3.47234	0.00387988	-3.47944	NA	NA	NA	NA
ENSMUSG00000057074.1808	ENSMUSG00000057074	cnv1808	J	FR	chr8:95843940-95844968	deg	NA	NA	NA	NA	0.00496317	-3.47234	0.00387988	-3.47944	NA	NA	NA	NA
ENSMUSG00000052139.15404	ENSMUSG00000052139	cnv1540	H	FR	chr5:32185433-32186219	inv	0.0164867	-2.78894	0.105738	-1.73505	0.655306	NA	0.98902	-0.0140201	0.993389	0.00846486	0.886455	0.145557
ENSMUSG00000052139.16484	ENSMUSG00000052139	cnv1648	I	DE	chr5:32185433-32186219	inv	0.0164867	-2.78894	0.105738	-1.73505	0.655306	NA	0.98902	-0.0140201	0.993389	0.00846486	0.886455	0.145557
ENSMUSG00000052139.17814	ENSMUSG00000052139	cnv1781	J	FR	chr5:32185433-32186219	inv	0.0164867	-2.78894	0.105738	-1.73505	0.655306	NA	0.98902	-0.0140201	0.993389	0.00846486	0.886455	0.145557
ENSMUSG00000052139.395	ENSMUSG00000052139	cnv39	A	DE	chr5:32185433-32186219	inv	0.0164867	-2.78894	0.105738	-1.73505	0.655306	NA	0.98902	-0.0140201	0.993389	0.00846486	0.886455	0.145557
ENSMUSG00000052139.2155	ENSMUSG00000052139	cnv215	B	DE	chr5:32185433-32186219	inv	0.0164867	-2.78894	0.105738	-1.73505	0.655306	NA	0.98902	-0.0140201	0.993389	0.00846486	0.886455	0.145557
ENSMUSG00000052139.5025	ENSMUSG00000052139	cnv502	C	FR	chr5:32185433-32186219	inv	0.0164867	-2.78894	0.105738	-1.73505	0.655306	NA	0.98902	-0.0140201	0.993389	0.00846486	0.886455	0.145557
ENSMUSG00000052139.8255	ENSMUSG00000052139	cnv825	D	DE	chr5:32185292-32186219	inv	0.0164867	-2.78894	0.105738	-1.73505	0.655306	NA	0.98902	-0.0140201	0.993389	0.00846486	0.886455	0.145557
ENSMUSG00000052139.13445	ENSMUSG00000052139	cnv1344	F	DE	chr5:32185433-32186219	inv	0.0164867	-2.78894	0.105738	-1.73505	0.655306	NA	0.98902	-0.0140201	0.993389	0.00846486	0.886455	0.145557
ENSMUSG00000034007.66	ENSMUSG00000034007	cnv66	A	DE	chr9:55556959-55557978	deg	0.586051	0.559718	0.28517	1.11342	NA	NA	NA	NA	0.00956846	3.09465	0.043428	2.23183
ENSMUSG00000034007.583	ENSMUSG00000034007	cnv583	C	FR	chr9:55556959-55557978	deg	0.586051	0.559718	0.28517	1.11342	NA	NA	NA	NA	0.00956846	3.09465	0.043428	2.23183
ENSMUSG00000034007.895	ENSMUSG00000034007	cnv895	D	DE	chr9:55556959-55557978	deg	0.586051	0.559718	0.28517	1.11342	NA	NA	NA	NA	0.00956846	3.09465	0.043428	2.23183
ENSMUSG00000034007.896	ENSMUSG00000034007	cnv896	D	DE	chr9:55746016-55746714	deg	0.586051	0.559718	0.28517	1.11342	NA	NA	NA	NA	0.00956846	3.09465	0.043428	2.23183
ENSMUSG00000034007.1182	ENSMUSG00000034007	cnv1182	E	FR	chr9:55556959-55557978	deg	0.586051	0.559718	0.28517	1.11342	NA	NA	NA	NA	0.00956846	3.09465	0.043428	2.23183
ENSMUSG00000034007.1367	ENSMUSG00000034007	cnv1367	F	DE	chr9:55746016-55746714	deg	0.586051	0.559718	0.28517	1.11342	NA	NA	NA	NA	0.00956846	3.09465	0.043428	2.23183
ENSMUSG00000034007.1813	ENSMUSG00000034007	cnv1813	J	FR	chr9:55556959-55557978	deg	0.586051	0.559718	0.28517	1.11342	NA	NA	NA	NA	0.00956846	3.09465	0.043428	2.23183
ENSMUSG00000052139.15405	ENSMUSG00000052139	cnv1540	H	FR	chr5:32185433-32186219	inv	0.0164867	-2.78894	0.105738	-1.73505	0.655306	NA	0.98902	-0.0140201	0.993389	0.00846486	0.886455	0.145557
ENSMUSG00000052139.16485	ENSMUSG00000052139	cnv1648	I	DE	chr5:32185433-32186219	inv	0.0164867	-2.78894	0.105738	-1.73505	0.655306	NA	0.98902	-0.0140201	0.993389	0.00846486	0.886455	0.145557
ENSMUSG00000052139.17815	ENSMUSG00000052139	cnv1781	J	FR	chr5:32185433-32186219	inv	0.0164867	-2.78894	0.105738	-1.73505	0.655306	NA	0.98902	-0.0140201	0.993389	0.00846486	0.886455	0.145557
ENSMUSG00000052139.396	ENSMUSG00000052139	cnv39	A	DE	chr5:32185433-32186219	inv	0.0164867	-2.78894	0.105738	-1.73505	0.655306	NA	0.98902	-0.0140201	0.993389	0.00846486	0.886455	0.145557
ENSMUSG00000052139.2156	ENSMUSG00000052139	cnv215	B	DE	chr5:32185433-32186219	inv	0.0164867	-2.78894	0.105738	-1.73505	0.655306	NA	0.98902	-0.0140201	0.993389	0.00846486	0.886455	0.145557
ENSMUSG00000052139.5026	ENSMUSG00000052139	cnv502	C	FR	chr5:32185433-32186219	inv	0.0164867	-2.78894	0.105738	-1.73505	0.655306	NA	0.98902	-0.0140201	0.993389	0.00846486	0.886455	0.145557
ENSMUSG00000052139.8256	ENSMUSG00000052139	cnv825	D	DE	chr5:32185292-32186219	inv	0.0164867	-2.78894	0.105738	-1.73505	0.655306	NA	0.98902	-0.0140201	0.993389	0.00846486	0.886455	0.145557
ENSMUSG00000052139.13446	ENSMUSG00000052139	cnv1344	F	DE	chr5:32185433-32186219	inv	0.0164867	-2.78894	0.105738	-1.73505	0.655306	NA	0.98902	-0.0140201	0.993389	0.00846486	0.886455	0.145557
ENSMUSG00000052139.15406	ENSMUSG00000052139	cnv1540	H	FR	chr5:32185433-32186219	inv	0.0164867	-2.78894	0.105738	-1.73505	0.655306	NA	0.98902	-0.0140201	0.993389	0.00846486	0.886455	0.145557
ENSMUSG00000052139.16486	ENSMUSG00000052139	cnv1648	I	DE	chr5:32185433-32186219	inv	0.0164867	-2.78894	0.105738	-1.73505	0.655306	NA	0.98902	-0.0140201	0.993389	0.00846486	0.886455	0.145557
ENSMUSG00000052139.17816	ENSMUSG00000052139	cnv1781	J	FR	chr5:32185433-32186219	inv	0.0164867	-2.78894	0.105738	-1.73505	0.655306	NA	0.98902	-0.0140201	0.993389	0.00846486	0.886455	0.145557
ENSMUSG00000052139.397	ENSMUSG00000052139	cnv39	A	DE	chr5:32185433-32186219	inv	0.0164867	-2.78894	0.105738	-1.73505	0.655306	NA	0.98902	-0.0140201	0.993389	0.00846486	0.886455	0.145557
ENSMUSG00000052139.2157	ENSMUSG00000052139	cnv215	B	DE	chr5:32185433-32186219	inv	0.0164867	-2.78894	0.105738	-1.73505	0.655306	NA	0.98902	-0.0140201	0.993389	0.00846486	0.886455	0.145557
ENSMUSG00000052139.5027	ENSMUSG00000052139	cnv502	C	FR	chr5:32185433-32186219	inv	0.0164867	-2.78894	0.105738	-1.73505	0.655306	NA	0.98902	-0.0140201	0.993389	0.00846486	0.886455	0.145557
ENSMUSG00000052139.8257	ENSMUSG00000052139	cnv825	D	DE	chr5:32185292-32186219	inv	0.0164867	-2.78894	0.105738	-1.73505	0.655306	NA	0.98902	-0.0140201	0.993389	0.00846486	0.886455	0.145557
ENSMUSG00000052139.13447	ENSMUSG00000052139	cnv1344	F	DE	chr5:32185433-32186219	inv	0.0164867	-2.78894	0.105738	-1.73505	0.655306	NA	0.98902	-0.0140201	0.993389	0.00846486	0.886455	0.145557
ENSMUSG00000052139.15407	ENSMUSG00000052139	cnv1540	H	FR	chr5:32185433-32186219	inv	0.0164867	-2.78894	0.105738	-1.73505	0.655306	NA	0.98902	-0.0140201	0.993389	0.00846486	0.886455	0.145557
ENSMUSG00000052139.16487	ENSMUSG00000052139	cnv1648	I	DE	chr5:32185433-32186219	inv	0.0164867	-2.78894	0.105738	-1.73505	0.655306	NA	0.98902	-0.0140201	0.993389	0.00846486	0.886455	0.145557
ENSMUSG00000052139.17817	ENSMUSG00000052139	cnv1781	J	FR	chr5:32185433-32186219	inv	0.0164867	-2.78894	0.105738	-1.73505	0.655306	NA	0.98902	-0.0140201	0.993389	0.00846486	0.886455	0.145557
ENSMUSG00000005897.72	ENSMUSG00000005897	cnv72	A	DE	chr10:93651908-93653040	deg	0.629754	NA	0.0021645	NA	0.997073	-0.00374942	0.189373	-1.38231	0.694212	-0.403035	0.319661	1.03382
ENSMUSG00000005897.299	ENSMUSG00000005897	cnv299	B	DE	chr10:93651908-93653040	deg	0.629754	NA	0.0021645	NA	0.997073	-0.00374942	0.189373	-1.38231	0.694212	-0.403035	0.319661	1.03382
ENSMUSG00000005897.605	ENSMUSG00000005897	cnv605	C	FR	chr10:93651908-93653040	deg	0.629754	NA	0.0021645	NA	0.997073	-0.00374942	0.189373	-1.38231	0.694212	-0.403035	0.319661	1.03382
ENSMUSG00000005897.914	ENSMUSG00000005897	cnv914	D	DE	chr10:93651908-93653040	deg	0.629754	NA	0.0021645	NA	0.997073	-0.00374942	0.189373	-1.38231	0.694212	-0.403035	0.319661	1.03382
ENSMUSG00000005897.1199	ENSMUSG00000005897	cnv1199	E	FR	chr10:93651908-93653040	deg	0.629754	NA	0.0021645	NA	0.997073	-0.00374942	0.189373	-1.38231	0.694212	-0.403035	0.319661	1.03382
ENSMUSG00000005897.1378	ENSMUSG00000005897	cnv1378	F	DE	chr10:93651908-93653040	deg	0.629754	NA	0.0021645	NA	0.997073	-0.00374942	0.189373	-1.38231	0.694212	-0.403035	0.319661	1.03382
ENSMUSG00000005897.1483	ENSMUSG00000005897	cnv1483	G	FR	chr10:93651908-93653040	deg	0.629754	NA	0.0021645	NA	0.997073	-0.00374942	0.189373	-1.38231	0.694212	-0.403035	0.319661	1.03382
ENSMUSG00000005897.1699	ENSMUSG00000005897	cnv1699	I	DE	chr10:93651908-93653040	deg	0.629754	NA	0.0021645	NA	0.997073	-0.00374942	0.189373	-1.38231	0.694212	-0.403035	0.319661	1.03382
ENSMUSG00000068823.26	ENSMUSG00000068823	cnv26	A	DE	chr3:102839442-102840134	inv	0.0234583	-2.59763	0.306333	1.06368	0.434264	-0.81049	0.176383	-1.42689	0.309524	NA	0.693796	0.402385
ENSMUSG00000068823.476	ENSMUSG00000068823	cnv476	C	FR	chr3:102839442-102840134	inv	0.0234583	-2.59763	0.306333	1.06368	0.434264	-0.81049	0.176383	-1.42689	0.309524	NA	0.693796	0.402385
ENSMUSG00000082286.74	ENSMUSG00000082286	cnv74	A	DE	chr11:3026905-3099912	deg	0.012152	2.95382	0.00117436	4.10608	0.00309569	3.73687	0.0281062	2.45995	1.01e-05	7.37331	4.66e-07	9.0658
ENSMUSG00000082286.303	ENSMUSG00000082286	cnv303	B	DE	chr11:3026905-3099912	deg	0.012152	2.95382	0.00117436	4.10608	0.00309569	3.73687	0.0281062	2.45995	1.01e-05	7.37331	4.66e-07	9.0658
ENSMUSG00000082286.919	ENSMUSG00000082286	cnv919	D	DE	chr11:3026905-3099912	deg	0.012152	2.95382	0.00117436	4.10608	0.00309569	3.73687	0.0281062	2.45995	1.01e-05	7.37331	4.66e-07	9.0658
ENSMUSG00000082286.1380	ENSMUSG00000082286	cnv1380	F	DE	chr11:3026905-3099912	deg	0.012152	2.95382	0.00117436	4.10608	0.00309569	3.73687	0.0281062	2.45995	1.01e-05	7.37331	4.66e-07	9.0658
ENSMUSG00000082286.1701	ENSMUSG00000082286	cnv1701	I	DE	chr11:3030764-3099912	deg	0.012152	2.95382	0.00117436	4.10608	0.00309569	3.73687	0.0281062	2.45995	1.01e-05	7.37331	4.66e-07	9.0658
ENSMUSG00000023764.74	ENSMUSG00000023764	cnv74	A	DE	chr11:3026905-3099912	deg	0.199397	NA	0.154994	1.50741	0.110251	1.73188	0.0021645	NA	0.283496	1.12429	0.0442223	2.22206
ENSMUSG00000023764.303	ENSMUSG00000023764	cnv303	B	DE	chr11:3026905-3099912	deg	0.199397	NA	0.154994	1.50741	0.110251	1.73188	0.0021645	NA	0.283496	1.12429	0.0442223	2.22206
ENSMUSG00000023764.919	ENSMUSG00000023764	cnv919	D	DE	chr11:3026905-3099912	deg	0.199397	NA	0.154994	1.50741	0.110251	1.73188	0.0021645	NA	0.283496	1.12429	0.0442223	2.22206
ENSMUSG00000023764.1380	ENSMUSG00000023764	cnv1380	F	DE	chr11:3026905-3099912	deg	0.199397	NA	0.154994	1.50741	0.110251	1.73188	0.0021645	NA	0.283496	1.12429	0.0442223	2.22206
ENSMUSG00000023764.1701	ENSMUSG00000023764	cnv1701	I	DE	chr11:3030764-3099912	deg	0.199397	NA	0.154994	1.50741	0.110251	1.73188	0.0021645	NA	0.283496	1.12429	0.0442223	2.22206
ENSMUSG00000060923.75	ENSMUSG00000060923	cnv75	A	DE	chr11:30536315-30542125	deg	0.503319	-0.690175	0.603116	0.532519	0.0103179	-3.06723	0.0649351	NA	0.0351113	-2.38314	0.0269385	-2.48617
ENSMUSG00000060923.308	ENSMUSG00000060923	cnv308	B	DE	chr11:30513662-30513787	deg	0.503319	-0.690175	0.603116	0.532519	0.0103179	-3.06723	0.0649351	NA	0.0351113	-2.38314	0.0269385	-2.48617
ENSMUSG00000060923.309	ENSMUSG00000060923	cnv309	B	DE	chr11:30536315-30542125	deg	0.503319	-0.690175	0.603116	0.532519	0.0103179	-3.06723	0.0649351	NA	0.0351113	-2.38314	0.0269385	-2.48617
ENSMUSG00000060923.615	ENSMUSG00000060923	cnv615	C	FR	chr11:30501348-30504041	deg	0.503319	-0.690175	0.603116	0.532519	0.0103179	-3.06723	0.0649351	NA	0.0351113	-2.38314	0.0269385	-2.48617
ENSMUSG00000060923.616	ENSMUSG00000060923	cnv616	C	FR	chr11:30513662-30513787	deg	0.503319	-0.690175	0.603116	0.532519	0.0103179	-3.06723	0.0649351	NA	0.0351113	-2.38314	0.0269385	-2.48617
ENSMUSG00000060923.922	ENSMUSG00000060923	cnv922	D	DE	chr11:30513662-30513787	deg	0.503319	-0.690175	0.603116	0.532519	0.0103179	-3.06723	0.0649351	NA	0.0351113	-2.38314	0.0269385	-2.48617
ENSMUSG00000060923.1209	ENSMUSG00000060923	cnv1209	E	FR	chr11:30501348-30503908	deg	0.503319	-0.690175	0.603116	0.532519	0.0103179	-3.06723	0.0649351	NA	0.0351113	-2.38314	0.0269385	-2.48617
ENSMUSG00000060923.1210	ENSMUSG00000060923	cnv1210	E	FR	chr11:30513662-30513787	deg	0.503319	-0.690175	0.603116	0.532519	0.0103179	-3.06723	0.0649351	NA	0.0351113	-2.38314	0.0269385	-2.48617
ENSMUSG00000060923.1381	ENSMUSG00000060923	cnv1381	F	DE	chr11:30536315-30542125	deg	0.503319	-0.690175	0.603116	0.532519	0.0103179	-3.06723	0.0649351	NA	0.0351113	-2.38314	0.0269385	-2.48617
ENSMUSG00000060923.1702	ENSMUSG00000060923	cnv1702	I	DE	chr11:30536315-30542125	deg	0.503319	-0.690175	0.603116	0.532519	0.0103179	-3.06723	0.0649351	NA	0.0351113	-2.38314	0.0269385	-2.48617
ENSMUSG00000020271.77	ENSMUSG00000020271	cnv77	A	DE	chr11:32572386-32574160	deg	0.896119	0.133383	0.393939	NA	0.870516	NA	0.521161	0.658748	0.0021645	NA	0.0369458	-2.3186
ENSMUSG00000020271.310	ENSMUSG00000020271	cnv310	B	DE	chr11:32572386-32574160	deg	0.896119	0.133383	0.393939	NA	0.870516	NA	0.521161	0.658748	0.0021645	NA	0.0369458	-2.3186
ENSMUSG00000020271.618	ENSMUSG00000020271	cnv618	C	FR	chr11:32572490-32574160	deg	0.896119	0.133383	0.393939	NA	0.870516	NA	0.521161	0.658748	0.0021645	NA	0.0369458	-2.3186
ENSMUSG00000020271.923	ENSMUSG00000020271	cnv923	D	DE	chr11:32572490-32574160	deg	0.896119	0.133383	0.393939	NA	0.870516	NA	0.521161	0.658748	0.0021645	NA	0.0369458	-2.3186
ENSMUSG00000020271.1211	ENSMUSG00000020271	cnv1211	E	FR	chr11:32572386-32574160	deg	0.896119	0.133383	0.393939	NA	0.870516	NA	0.521161	0.658748	0.0021645	NA	0.0369458	-2.3186
ENSMUSG00000020271.1384	ENSMUSG00000020271	cnv1384	F	DE	chr11:32572490-32574160	deg	0.896119	0.133383	0.393939	NA	0.870516	NA	0.521161	0.658748	0.0021645	NA	0.0369458	-2.3186
ENSMUSG00000020271.1484	ENSMUSG00000020271	cnv1484	G	FR	chr11:32572490-32574160	deg	0.896119	0.133383	0.393939	NA	0.870516	NA	0.521161	0.658748	0.0021645	NA	0.0369458	-2.3186
ENSMUSG00000020271.1703	ENSMUSG00000020271	cnv1703	I	DE	chr11:32572490-32574160	deg	0.896119	0.133383	0.393939	NA	0.870516	NA	0.521161	0.658748	0.0021645	NA	0.0369458	-2.3186
ENSMUSG00000043419.80	ENSMUSG00000043419	cnv80	A	DE	chr11:69153523-69156161	deg	0.0103075	3.04272	0.0453636	2.20728	NA	NA	NA	NA	0.455462	0.772016	0.597699	-0.540639
ENSMUSG00000043419.623	ENSMUSG00000043419	cnv623	C	FR	chr11:69153987-69156161	deg	0.0103075	3.04272	0.0453636	2.20728	NA	NA	NA	NA	0.455462	0.772016	0.597699	-0.540639
ENSMUSG00000035441.81	ENSMUSG00000035441	cnv81	A	DE	chr11:80389083-80391302	deg	NA	NA	NA	NA	0.221477	-1.29342	0.0113799	-2.92866	0.0120183	-2.97041	0.00512754	-3.34492
ENSMUSG00000035441.1577	ENSMUSG00000035441	cnv1577	H	FR	chr11:80553117-80555523	deg	NA	NA	NA	NA	0.221477	-1.29342	0.0113799	-2.92866	0.0120183	-2.97041	0.00512754	-3.34492
ENSMUSG00000035441.1825	ENSMUSG00000035441	cnv1825	J	FR	chr11:80553117-80555523	deg	NA	NA	NA	NA	0.221477	-1.29342	0.0113799	-2.92866	0.0120183	-2.97041	0.00512754	-3.34492
ENSMUSG00000052812.83	ENSMUSG00000052812	cnv83	A	DE	chr12:5027440-5027866	other	NA	NA	NA	NA	NA	NA	NA	NA	NA	NA	NA	NA
ENSMUSG00000052812.933	ENSMUSG00000052812	cnv933	D	DE	chr12:5027440-5027866	other	NA	NA	NA	NA	NA	NA	NA	NA	NA	NA	NA	NA
ENSMUSG00000056899.84	ENSMUSG00000056899	cnv84	A	DE	chr12:42024051-42026418	deg	0.0125163	-2.93786	0.00865801	NA	0.000129005	-5.65752	0.000162319	-5.16528	0.136326	-1.59996	0.00200002	-3.8318
ENSMUSG00000056899.85	ENSMUSG00000056899	cnv85	A	DE	chr12:42026419-42027424	deg	0.0125163	-2.93786	0.00865801	NA	0.000129005	-5.65752	0.000162319	-5.16528	0.136326	-1.59996	0.00200002	-3.8318
ENSMUSG00000056899.86	ENSMUSG00000056899	cnv86	A	DE	chr12:42027425-42027628	deg	0.0125163	-2.93786	0.00865801	NA	0.000129005	-5.65752	0.000162319	-5.16528	0.136326	-1.59996	0.00200002	-3.8318
ENSMUSG00000056899.87	ENSMUSG00000056899	cnv87	A	DE	chr12:42027629-42028381	deg	0.0125163	-2.93786	0.00865801	NA	0.000129005	-5.65752	0.000162319	-5.16528	0.136326	-1.59996	0.00200002	-3.8318
ENSMUSG00000056899.88	ENSMUSG00000056899	cnv88	A	DE	chr12:42028663-42031659	deg	0.0125163	-2.93786	0.00865801	NA	0.000129005	-5.65752	0.000162319	-5.16528	0.136326	-1.59996	0.00200002	-3.8318
ENSMUSG00000056899.89	ENSMUSG00000056899	cnv89	A	DE	chr12:42031660-42032304	deg	0.0125163	-2.93786	0.00865801	NA	0.000129005	-5.65752	0.000162319	-5.16528	0.136326	-1.59996	0.00200002	-3.8318
ENSMUSG00000056899.90	ENSMUSG00000056899	cnv90	A	DE	chr12:42032305-42032492	deg	0.0125163	-2.93786	0.00865801	NA	0.000129005	-5.65752	0.000162319	-5.16528	0.136326	-1.59996	0.00200002	-3.8318
ENSMUSG00000056899.91	ENSMUSG00000056899	cnv91	A	DE	chr12:42032493-42032785	deg	0.0125163	-2.93786	0.00865801	NA	0.000129005	-5.65752	0.000162319	-5.16528	0.136326	-1.59996	0.00200002	-3.8318
ENSMUSG00000056899.92	ENSMUSG00000056899	cnv92	A	DE	chr12:42969143-42969770	deg	0.0125163	-2.93786	0.00865801	NA	0.000129005	-5.65752	0.000162319	-5.16528	0.136326	-1.59996	0.00200002	-3.8318
ENSMUSG00000056899.327	ENSMUSG00000056899	cnv327	B	DE	chr12:41821493-41821920	deg	0.0125163	-2.93786	0.00865801	NA	0.000129005	-5.65752	0.000162319	-5.16528	0.136326	-1.59996	0.00200002	-3.8318
ENSMUSG00000056899.328	ENSMUSG00000056899	cnv328	B	DE	chr12:41981587-41981954	deg	0.0125163	-2.93786	0.00865801	NA	0.000129005	-5.65752	0.000162319	-5.16528	0.136326	-1.59996	0.00200002	-3.8318
ENSMUSG00000056899.329	ENSMUSG00000056899	cnv329	B	DE	chr12:42024051-42026305	deg	0.0125163	-2.93786	0.00865801	NA	0.000129005	-5.65752	0.000162319	-5.16528	0.136326	-1.59996	0.00200002	-3.8318
ENSMUSG00000056899.330	ENSMUSG00000056899	cnv330	B	DE	chr12:42026452-42026716	deg	0.0125163	-2.93786	0.00865801	NA	0.000129005	-5.65752	0.000162319	-5.16528	0.136326	-1.59996	0.00200002	-3.8318
ENSMUSG00000056899.331	ENSMUSG00000056899	cnv331	B	DE	chr12:42026717-42027135	deg	0.0125163	-2.93786	0.00865801	NA	0.000129005	-5.65752	0.000162319	-5.16528	0.136326	-1.59996	0.00200002	-3.8318
ENSMUSG00000056899.332	ENSMUSG00000056899	cnv332	B	DE	chr12:42027136-42027628	deg	0.0125163	-2.93786	0.00865801	NA	0.000129005	-5.65752	0.000162319	-5.16528	0.136326	-1.59996	0.00200002	-3.8318
ENSMUSG00000056899.333	ENSMUSG00000056899	cnv333	B	DE	chr12:42027629-42028381	deg	0.0125163	-2.93786	0.00865801	NA	0.000129005	-5.65752	0.000162319	-5.16528	0.136326	-1.59996	0.00200002	-3.8318
ENSMUSG00000056899.334	ENSMUSG00000056899	cnv334	B	DE	chr12:42028663-42031659	deg	0.0125163	-2.93786	0.00865801	NA	0.000129005	-5.65752	0.000162319	-5.16528	0.136326	-1.59996	0.00200002	-3.8318
ENSMUSG00000056899.335	ENSMUSG00000056899	cnv335	B	DE	chr12:42031660-42032785	deg	0.0125163	-2.93786	0.00865801	NA	0.000129005	-5.65752	0.000162319	-5.16528	0.136326	-1.59996	0.00200002	-3.8318
ENSMUSG00000056899.336	ENSMUSG00000056899	cnv336	B	DE	chr12:42139801-42140115	deg	0.0125163	-2.93786	0.00865801	NA	0.000129005	-5.65752	0.000162319	-5.16528	0.136326	-1.59996	0.00200002	-3.8318
ENSMUSG00000056899.635	ENSMUSG00000056899	cnv635	C	FR	chr12:41766064-41766260	deg	0.0125163	-2.93786	0.00865801	NA	0.000129005	-5.65752	0.000162319	-5.16528	0.136326	-1.59996	0.00200002	-3.8318
ENSMUSG00000056899.636	ENSMUSG00000056899	cnv636	C	FR	chr12:41769559-41769854	deg	0.0125163	-2.93786	0.00865801	NA	0.000129005	-5.65752	0.000162319	-5.16528	0.136326	-1.59996	0.00200002	-3.8318
ENSMUSG00000056899.637	ENSMUSG00000056899	cnv637	C	FR	chr12:42024051-42026305	deg	0.0125163	-2.93786	0.00865801	NA	0.000129005	-5.65752	0.000162319	-5.16528	0.136326	-1.59996	0.00200002	-3.8318
ENSMUSG00000056899.638	ENSMUSG00000056899	cnv638	C	FR	chr12:42026452-42026716	deg	0.0125163	-2.93786	0.00865801	NA	0.000129005	-5.65752	0.000162319	-5.16528	0.136326	-1.59996	0.00200002	-3.8318
ENSMUSG00000056899.639	ENSMUSG00000056899	cnv639	C	FR	chr12:42026717-42027424	deg	0.0125163	-2.93786	0.00865801	NA	0.000129005	-5.65752	0.000162319	-5.16528	0.136326	-1.59996	0.00200002	-3.8318
ENSMUSG00000056899.640	ENSMUSG00000056899	cnv640	C	FR	chr12:42027425-42027628	deg	0.0125163	-2.93786	0.00865801	NA	0.000129005	-5.65752	0.000162319	-5.16528	0.136326	-1.59996	0.00200002	-3.8318
ENSMUSG00000056899.641	ENSMUSG00000056899	cnv641	C	FR	chr12:42027629-42028381	deg	0.0125163	-2.93786	0.00865801	NA	0.000129005	-5.65752	0.000162319	-5.16528	0.136326	-1.59996	0.00200002	-3.8318
ENSMUSG00000056899.642	ENSMUSG00000056899	cnv642	C	FR	chr12:42028663-42031659	deg	0.0125163	-2.93786	0.00865801	NA	0.000129005	-5.65752	0.000162319	-5.16528	0.136326	-1.59996	0.00200002	-3.8318
ENSMUSG00000056899.643	ENSMUSG00000056899	cnv643	C	FR	chr12:42031660-42032785	deg	0.0125163	-2.93786	0.00865801	NA	0.000129005	-5.65752	0.000162319	-5.16528	0.136326	-1.59996	0.00200002	-3.8318
ENSMUSG00000056899.644	ENSMUSG00000056899	cnv644	C	FR	chr12:42081571-42081977	deg	0.0125163	-2.93786	0.00865801	NA	0.000129005	-5.65752	0.000162319	-5.16528	0.136326	-1.59996	0.00200002	-3.8318
ENSMUSG00000056899.645	ENSMUSG00000056899	cnv645	C	FR	chr12:43009361-43009650	deg	0.0125163	-2.93786	0.00865801	NA	0.000129005	-5.65752	0.000162319	-5.16528	0.136326	-1.59996	0.00200002	-3.8318
ENSMUSG00000056899.937	ENSMUSG00000056899	cnv937	D	DE	chr12:41766131-41766260	deg	0.0125163	-2.93786	0.00865801	NA	0.000129005	-5.65752	0.000162319	-5.16528	0.136326	-1.59996	0.00200002	-3.8318
ENSMUSG00000056899.938	ENSMUSG00000056899	cnv938	D	DE	chr12:41769559-41769854	deg	0.0125163	-2.93786	0.00865801	NA	0.000129005	-5.65752	0.000162319	-5.16528	0.136326	-1.59996	0.00200002	-3.8318
ENSMUSG00000056899.939	ENSMUSG00000056899	cnv939	D	DE	chr12:41821493-41821920	deg	0.0125163	-2.93786	0.00865801	NA	0.000129005	-5.65752	0.000162319	-5.16528	0.136326	-1.59996	0.00200002	-3.8318
ENSMUSG00000056899.940	ENSMUSG00000056899	cnv940	D	DE	chr12:42024051-42026305	deg	0.0125163	-2.93786	0.00865801	NA	0.000129005	-5.65752	0.000162319	-5.16528	0.136326	-1.59996	0.00200002	-3.8318
ENSMUSG00000056899.941	ENSMUSG00000056899	cnv941	D	DE	chr12:42026306-42027635	deg	0.0125163	-2.93786	0.00865801	NA	0.000129005	-5.65752	0.000162319	-5.16528	0.136326	-1.59996	0.00200002	-3.8318
ENSMUSG00000056899.942	ENSMUSG00000056899	cnv942	D	DE	chr12:42027636-42028381	deg	0.0125163	-2.93786	0.00865801	NA	0.000129005	-5.65752	0.000162319	-5.16528	0.136326	-1.59996	0.00200002	-3.8318
ENSMUSG00000056899.943	ENSMUSG00000056899	cnv943	D	DE	chr12:42028663-42031659	deg	0.0125163	-2.93786	0.00865801	NA	0.000129005	-5.65752	0.000162319	-5.16528	0.136326	-1.59996	0.00200002	-3.8318
ENSMUSG00000056899.944	ENSMUSG00000056899	cnv944	D	DE	chr12:42031660-42032785	deg	0.0125163	-2.93786	0.00865801	NA	0.000129005	-5.65752	0.000162319	-5.16528	0.136326	-1.59996	0.00200002	-3.8318
ENSMUSG00000056899.945	ENSMUSG00000056899	cnv945	D	DE	chr12:42139801-42140115	deg	0.0125163	-2.93786	0.00865801	NA	0.000129005	-5.65752	0.000162319	-5.16528	0.136326	-1.59996	0.00200002	-3.8318
ENSMUSG00000056899.946	ENSMUSG00000056899	cnv946	D	DE	chr12:42262430-42262657	deg	0.0125163	-2.93786	0.00865801	NA	0.000129005	-5.65752	0.000162319	-5.16528	0.136326	-1.59996	0.00200002	-3.8318
ENSMUSG00000056899.1222	ENSMUSG00000056899	cnv1222	E	FR	chr12:41766131-41766260	deg	0.0125163	-2.93786	0.00865801	NA	0.000129005	-5.65752	0.000162319	-5.16528	0.136326	-1.59996	0.00200002	-3.8318
ENSMUSG00000056899.1223	ENSMUSG00000056899	cnv1223	E	FR	chr12:41769559-41769854	deg	0.0125163	-2.93786	0.00865801	NA	0.000129005	-5.65752	0.000162319	-5.16528	0.136326	-1.59996	0.00200002	-3.8318
ENSMUSG00000056899.1224	ENSMUSG00000056899	cnv1224	E	FR	chr12:41793483-41794165	deg	0.0125163	-2.93786	0.00865801	NA	0.000129005	-5.65752	0.000162319	-5.16528	0.136326	-1.59996	0.00200002	-3.8318
ENSMUSG00000056899.1225	ENSMUSG00000056899	cnv1225	E	FR	chr12:41952446-41952962	deg	0.0125163	-2.93786	0.00865801	NA	0.000129005	-5.65752	0.000162319	-5.16528	0.136326	-1.59996	0.00200002	-3.8318
ENSMUSG00000056899.1226	ENSMUSG00000056899	cnv1226	E	FR	chr12:41981587-41981954	deg	0.0125163	-2.93786	0.00865801	NA	0.000129005	-5.65752	0.000162319	-5.16528	0.136326	-1.59996	0.00200002	-3.8318
ENSMUSG00000056899.1227	ENSMUSG00000056899	cnv1227	E	FR	chr12:42024051-42025785	deg	0.0125163	-2.93786	0.00865801	NA	0.000129005	-5.65752	0.000162319	-5.16528	0.136326	-1.59996	0.00200002	-3.8318
ENSMUSG00000056899.1228	ENSMUSG00000056899	cnv1228	E	FR	chr12:42025786-42027635	deg	0.0125163	-2.93786	0.00865801	NA	0.000129005	-5.65752	0.000162319	-5.16528	0.136326	-1.59996	0.00200002	-3.8318
ENSMUSG00000056899.1229	ENSMUSG00000056899	cnv1229	E	FR	chr12:42027636-42028381	deg	0.0125163	-2.93786	0.00865801	NA	0.000129005	-5.65752	0.000162319	-5.16528	0.136326	-1.59996	0.00200002	-3.8318
ENSMUSG00000056899.1230	ENSMUSG00000056899	cnv1230	E	FR	chr12:42028663-42031659	deg	0.0125163	-2.93786	0.00865801	NA	0.000129005	-5.65752	0.000162319	-5.16528	0.136326	-1.59996	0.00200002	-3.8318
ENSMUSG00000056899.1231	ENSMUSG00000056899	cnv1231	E	FR	chr12:42031660-42032785	deg	0.0125163	-2.93786	0.00865801	NA	0.000129005	-5.65752	0.000162319	-5.16528	0.136326	-1.59996	0.00200002	-3.8318
ENSMUSG00000056899.1232	ENSMUSG00000056899	cnv1232	E	FR	chr12:42139223-42139518	deg	0.0125163	-2.93786	0.00865801	NA	0.000129005	-5.65752	0.000162319	-5.16528	0.136326	-1.59996	0.00200002	-3.8318
ENSMUSG00000056899.1233	ENSMUSG00000056899	cnv1233	E	FR	chr12:42139801-42140115	deg	0.0125163	-2.93786	0.00865801	NA	0.000129005	-5.65752	0.000162319	-5.16528	0.136326	-1.59996	0.00200002	-3.8318
ENSMUSG00000056899.1234	ENSMUSG00000056899	cnv1234	E	FR	chr12:42799307-42799529	deg	0.0125163	-2.93786	0.00865801	NA	0.000129005	-5.65752	0.000162319	-5.16528	0.136326	-1.59996	0.00200002	-3.8318
ENSMUSG00000056899.1235	ENSMUSG00000056899	cnv1235	E	FR	chr12:42969143-42969770	deg	0.0125163	-2.93786	0.00865801	NA	0.000129005	-5.65752	0.000162319	-5.16528	0.136326	-1.59996	0.00200002	-3.8318
ENSMUSG00000056899.1236	ENSMUSG00000056899	cnv1236	E	FR	chr12:43009361-43009650	deg	0.0125163	-2.93786	0.00865801	NA	0.000129005	-5.65752	0.000162319	-5.16528	0.136326	-1.59996	0.00200002	-3.8318
ENSMUSG00000056899.1388	ENSMUSG00000056899	cnv1388	F	DE	chr12:42024051-42032304	deg	0.0125163	-2.93786	0.00865801	NA	0.000129005	-5.65752	0.000162319	-5.16528	0.136326	-1.59996	0.00200002	-3.8318
ENSMUSG00000056899.1389	ENSMUSG00000056899	cnv1389	F	DE	chr12:42032305-42032492	deg	0.0125163	-2.93786	0.00865801	NA	0.000129005	-5.65752	0.000162319	-5.16528	0.136326	-1.59996	0.00200002	-3.8318
ENSMUSG00000056899.1390	ENSMUSG00000056899	cnv1390	F	DE	chr12:42032493-42032785	deg	0.0125163	-2.93786	0.00865801	NA	0.000129005	-5.65752	0.000162319	-5.16528	0.136326	-1.59996	0.00200002	-3.8318
ENSMUSG00000056899.1391	ENSMUSG00000056899	cnv1391	F	DE	chr12:42969143-42969770	deg	0.0125163	-2.93786	0.00865801	NA	0.000129005	-5.65752	0.000162319	-5.16528	0.136326	-1.59996	0.00200002	-3.8318
ENSMUSG00000056899.1488	ENSMUSG00000056899	cnv1488	G	FR	chr12:42024051-42032785	deg	0.0125163	-2.93786	0.00865801	NA	0.000129005	-5.65752	0.000162319	-5.16528	0.136326	-1.59996	0.00200002	-3.8318
ENSMUSG00000056899.1580	ENSMUSG00000056899	cnv1580	H	FR	chr12:42024051-42032785	deg	0.0125163	-2.93786	0.00865801	NA	0.000129005	-5.65752	0.000162319	-5.16528	0.136326	-1.59996	0.00200002	-3.8318
ENSMUSG00000056899.1706	ENSMUSG00000056899	cnv1706	I	DE	chr12:42024051-42027763	deg	0.0125163	-2.93786	0.00865801	NA	0.000129005	-5.65752	0.000162319	-5.16528	0.136326	-1.59996	0.00200002	-3.8318
ENSMUSG00000056899.1707	ENSMUSG00000056899	cnv1707	I	DE	chr12:42027764-42028381	deg	0.0125163	-2.93786	0.00865801	NA	0.000129005	-5.65752	0.000162319	-5.16528	0.136326	-1.59996	0.00200002	-3.8318
ENSMUSG00000056899.1708	ENSMUSG00000056899	cnv1708	I	DE	chr12:42028382-42032304	deg	0.0125163	-2.93786	0.00865801	NA	0.000129005	-5.65752	0.000162319	-5.16528	0.136326	-1.59996	0.00200002	-3.8318
ENSMUSG00000056899.1709	ENSMUSG00000056899	cnv1709	I	DE	chr12:42032305-42032492	deg	0.0125163	-2.93786	0.00865801	NA	0.000129005	-5.65752	0.000162319	-5.16528	0.136326	-1.59996	0.00200002	-3.8318
ENSMUSG00000056899.1710	ENSMUSG00000056899	cnv1710	I	DE	chr12:42032493-42032785	deg	0.0125163	-2.93786	0.00865801	NA	0.000129005	-5.65752	0.000162319	-5.16528	0.136326	-1.59996	0.00200002	-3.8318
ENSMUSG00000056899.1830	ENSMUSG00000056899	cnv1830	J	FR	chr12:42024051-42026418	deg	0.0125163	-2.93786	0.00865801	NA	0.000129005	-5.65752	0.000162319	-5.16528	0.136326	-1.59996	0.00200002	-3.8318
ENSMUSG00000056899.1831	ENSMUSG00000056899	cnv1831	J	FR	chr12:42026419-42027135	deg	0.0125163	-2.93786	0.00865801	NA	0.000129005	-5.65752	0.000162319	-5.16528	0.136326	-1.59996	0.00200002	-3.8318
ENSMUSG00000056899.1832	ENSMUSG00000056899	cnv1832	J	FR	chr12:42027136-42027628	deg	0.0125163	-2.93786	0.00865801	NA	0.000129005	-5.65752	0.000162319	-5.16528	0.136326	-1.59996	0.00200002	-3.8318
ENSMUSG00000056899.1833	ENSMUSG00000056899	cnv1833	J	FR	chr12:42027629-42028381	deg	0.0125163	-2.93786	0.00865801	NA	0.000129005	-5.65752	0.000162319	-5.16528	0.136326	-1.59996	0.00200002	-3.8318
ENSMUSG00000056899.1834	ENSMUSG00000056899	cnv1834	J	FR	chr12:42028663-42030715	deg	0.0125163	-2.93786	0.00865801	NA	0.000129005	-5.65752	0.000162319	-5.16528	0.136326	-1.59996	0.00200002	-3.8318
ENSMUSG00000056899.1835	ENSMUSG00000056899	cnv1835	J	FR	chr12:42030716-42032304	deg	0.0125163	-2.93786	0.00865801	NA	0.000129005	-5.65752	0.000162319	-5.16528	0.136326	-1.59996	0.00200002	-3.8318
ENSMUSG00000056899.1836	ENSMUSG00000056899	cnv1836	J	FR	chr12:42032305-42032492	deg	0.0125163	-2.93786	0.00865801	NA	0.000129005	-5.65752	0.000162319	-5.16528	0.136326	-1.59996	0.00200002	-3.8318
ENSMUSG00000056899.1837	ENSMUSG00000056899	cnv1837	J	FR	chr12:42032493-42032785	deg	0.0125163	-2.93786	0.00865801	NA	0.000129005	-5.65752	0.000162319	-5.16528	0.136326	-1.59996	0.00200002	-3.8318
ENSMUSG00000056899.1838	ENSMUSG00000056899	cnv1838	J	FR	chr12:42969143-42969770	deg	0.0125163	-2.93786	0.00865801	NA	0.000129005	-5.65752	0.000162319	-5.16528	0.136326	-1.59996	0.00200002	-3.8318
ENSMUSG00000056899.841	ENSMUSG00000056899	cnv84	A	DE	chr12:42024051-42026418	deg	0.0125163	-2.93786	0.00865801	NA	0.000129005	-5.65752	0.000162319	-5.16528	0.136326	-1.59996	0.00200002	-3.8318
ENSMUSG00000056899.851	ENSMUSG00000056899	cnv85	A	DE	chr12:42026419-42027424	deg	0.0125163	-2.93786	0.00865801	NA	0.000129005	-5.65752	0.000162319	-5.16528	0.136326	-1.59996	0.00200002	-3.8318
ENSMUSG00000056899.861	ENSMUSG00000056899	cnv86	A	DE	chr12:42027425-42027628	deg	0.0125163	-2.93786	0.00865801	NA	0.000129005	-5.65752	0.000162319	-5.16528	0.136326	-1.59996	0.00200002	-3.8318
ENSMUSG00000056899.871	ENSMUSG00000056899	cnv87	A	DE	chr12:42027629-42028381	deg	0.0125163	-2.93786	0.00865801	NA	0.000129005	-5.65752	0.000162319	-5.16528	0.136326	-1.59996	0.00200002	-3.8318
ENSMUSG00000056899.881	ENSMUSG00000056899	cnv88	A	DE	chr12:42028663-42031659	deg	0.0125163	-2.93786	0.00865801	NA	0.000129005	-5.65752	0.000162319	-5.16528	0.136326	-1.59996	0.00200002	-3.8318
ENSMUSG00000056899.891	ENSMUSG00000056899	cnv89	A	DE	chr12:42031660-42032304	deg	0.0125163	-2.93786	0.00865801	NA	0.000129005	-5.65752	0.000162319	-5.16528	0.136326	-1.59996	0.00200002	-3.8318
ENSMUSG00000056899.901	ENSMUSG00000056899	cnv90	A	DE	chr12:42032305-42032492	deg	0.0125163	-2.93786	0.00865801	NA	0.000129005	-5.65752	0.000162319	-5.16528	0.136326	-1.59996	0.00200002	-3.8318
ENSMUSG00000056899.911	ENSMUSG00000056899	cnv91	A	DE	chr12:42032493-42032785	deg	0.0125163	-2.93786	0.00865801	NA	0.000129005	-5.65752	0.000162319	-5.16528	0.136326	-1.59996	0.00200002	-3.8318
ENSMUSG00000056899.921	ENSMUSG00000056899	cnv92	A	DE	chr12:42969143-42969770	deg	0.0125163	-2.93786	0.00865801	NA	0.000129005	-5.65752	0.000162319	-5.16528	0.136326	-1.59996	0.00200002	-3.8318
ENSMUSG00000056899.3271	ENSMUSG00000056899	cnv327	B	DE	chr12:41821493-41821920	deg	0.0125163	-2.93786	0.00865801	NA	0.000129005	-5.65752	0.000162319	-5.16528	0.136326	-1.59996	0.00200002	-3.8318
ENSMUSG00000056899.3281	ENSMUSG00000056899	cnv328	B	DE	chr12:41981587-41981954	deg	0.0125163	-2.93786	0.00865801	NA	0.000129005	-5.65752	0.000162319	-5.16528	0.136326	-1.59996	0.00200002	-3.8318
ENSMUSG00000056899.3291	ENSMUSG00000056899	cnv329	B	DE	chr12:42024051-42026305	deg	0.0125163	-2.93786	0.00865801	NA	0.000129005	-5.65752	0.000162319	-5.16528	0.136326	-1.59996	0.00200002	-3.8318
ENSMUSG00000056899.3301	ENSMUSG00000056899	cnv330	B	DE	chr12:42026452-42026716	deg	0.0125163	-2.93786	0.00865801	NA	0.000129005	-5.65752	0.000162319	-5.16528	0.136326	-1.59996	0.00200002	-3.8318
ENSMUSG00000056899.3311	ENSMUSG00000056899	cnv331	B	DE	chr12:42026717-42027135	deg	0.0125163	-2.93786	0.00865801	NA	0.000129005	-5.65752	0.000162319	-5.16528	0.136326	-1.59996	0.00200002	-3.8318
ENSMUSG00000056899.3321	ENSMUSG00000056899	cnv332	B	DE	chr12:42027136-42027628	deg	0.0125163	-2.93786	0.00865801	NA	0.000129005	-5.65752	0.000162319	-5.16528	0.136326	-1.59996	0.00200002	-3.8318
ENSMUSG00000056899.3331	ENSMUSG00000056899	cnv333	B	DE	chr12:42027629-42028381	deg	0.0125163	-2.93786	0.00865801	NA	0.000129005	-5.65752	0.000162319	-5.16528	0.136326	-1.59996	0.00200002	-3.8318
ENSMUSG00000056899.3341	ENSMUSG00000056899	cnv334	B	DE	chr12:42028663-42031659	deg	0.0125163	-2.93786	0.00865801	NA	0.000129005	-5.65752	0.000162319	-5.16528	0.136326	-1.59996	0.00200002	-3.8318
ENSMUSG00000056899.3351	ENSMUSG00000056899	cnv335	B	DE	chr12:42031660-42032785	deg	0.0125163	-2.93786	0.00865801	NA	0.000129005	-5.65752	0.000162319	-5.16528	0.136326	-1.59996	0.00200002	-3.8318
ENSMUSG00000056899.3361	ENSMUSG00000056899	cnv336	B	DE	chr12:42139801-42140115	deg	0.0125163	-2.93786	0.00865801	NA	0.000129005	-5.65752	0.000162319	-5.16528	0.136326	-1.59996	0.00200002	-3.8318
ENSMUSG00000056899.6351	ENSMUSG00000056899	cnv635	C	FR	chr12:41766064-41766260	deg	0.0125163	-2.93786	0.00865801	NA	0.000129005	-5.65752	0.000162319	-5.16528	0.136326	-1.59996	0.00200002	-3.8318
ENSMUSG00000056899.6361	ENSMUSG00000056899	cnv636	C	FR	chr12:41769559-41769854	deg	0.0125163	-2.93786	0.00865801	NA	0.000129005	-5.65752	0.000162319	-5.16528	0.136326	-1.59996	0.00200002	-3.8318
ENSMUSG00000056899.6371	ENSMUSG00000056899	cnv637	C	FR	chr12:42024051-42026305	deg	0.0125163	-2.93786	0.00865801	NA	0.000129005	-5.65752	0.000162319	-5.16528	0.136326	-1.59996	0.00200002	-3.8318
ENSMUSG00000056899.6381	ENSMUSG00000056899	cnv638	C	FR	chr12:42026452-42026716	deg	0.0125163	-2.93786	0.00865801	NA	0.000129005	-5.65752	0.000162319	-5.16528	0.136326	-1.59996	0.00200002	-3.8318
ENSMUSG00000056899.6391	ENSMUSG00000056899	cnv639	C	FR	chr12:42026717-42027424	deg	0.0125163	-2.93786	0.00865801	NA	0.000129005	-5.65752	0.000162319	-5.16528	0.136326	-1.59996	0.00200002	-3.8318
ENSMUSG00000056899.6401	ENSMUSG00000056899	cnv640	C	FR	chr12:42027425-42027628	deg	0.0125163	-2.93786	0.00865801	NA	0.000129005	-5.65752	0.000162319	-5.16528	0.136326	-1.59996	0.00200002	-3.8318
ENSMUSG00000056899.6411	ENSMUSG00000056899	cnv641	C	FR	chr12:42027629-42028381	deg	0.0125163	-2.93786	0.00865801	NA	0.000129005	-5.65752	0.000162319	-5.16528	0.136326	-1.59996	0.00200002	-3.8318
ENSMUSG00000056899.6421	ENSMUSG00000056899	cnv642	C	FR	chr12:42028663-42031659	deg	0.0125163	-2.93786	0.00865801	NA	0.000129005	-5.65752	0.000162319	-5.16528	0.136326	-1.59996	0.00200002	-3.8318
ENSMUSG00000056899.6431	ENSMUSG00000056899	cnv643	C	FR	chr12:42031660-42032785	deg	0.0125163	-2.93786	0.00865801	NA	0.000129005	-5.65752	0.000162319	-5.16528	0.136326	-1.59996	0.00200002	-3.8318
ENSMUSG00000056899.6441	ENSMUSG00000056899	cnv644	C	FR	chr12:42081571-42081977	deg	0.0125163	-2.93786	0.00865801	NA	0.000129005	-5.65752	0.000162319	-5.16528	0.136326	-1.59996	0.00200002	-3.8318
ENSMUSG00000056899.6451	ENSMUSG00000056899	cnv645	C	FR	chr12:43009361-43009650	deg	0.0125163	-2.93786	0.00865801	NA	0.000129005	-5.65752	0.000162319	-5.16528	0.136326	-1.59996	0.00200002	-3.8318
ENSMUSG00000056899.9371	ENSMUSG00000056899	cnv937	D	DE	chr12:41766131-41766260	deg	0.0125163	-2.93786	0.00865801	NA	0.000129005	-5.65752	0.000162319	-5.16528	0.136326	-1.59996	0.00200002	-3.8318
ENSMUSG00000056899.9381	ENSMUSG00000056899	cnv938	D	DE	chr12:41769559-41769854	deg	0.0125163	-2.93786	0.00865801	NA	0.000129005	-5.65752	0.000162319	-5.16528	0.136326	-1.59996	0.00200002	-3.8318
ENSMUSG00000056899.9391	ENSMUSG00000056899	cnv939	D	DE	chr12:41821493-41821920	deg	0.0125163	-2.93786	0.00865801	NA	0.000129005	-5.65752	0.000162319	-5.16528	0.136326	-1.59996	0.00200002	-3.8318
ENSMUSG00000056899.9401	ENSMUSG00000056899	cnv940	D	DE	chr12:42024051-42026305	deg	0.0125163	-2.93786	0.00865801	NA	0.000129005	-5.65752	0.000162319	-5.16528	0.136326	-1.59996	0.00200002	-3.8318
ENSMUSG00000056899.9411	ENSMUSG00000056899	cnv941	D	DE	chr12:42026306-42027635	deg	0.0125163	-2.93786	0.00865801	NA	0.000129005	-5.65752	0.000162319	-5.16528	0.136326	-1.59996	0.00200002	-3.8318
ENSMUSG00000056899.9421	ENSMUSG00000056899	cnv942	D	DE	chr12:42027636-42028381	deg	0.0125163	-2.93786	0.00865801	NA	0.000129005	-5.65752	0.000162319	-5.16528	0.136326	-1.59996	0.00200002	-3.8318
ENSMUSG00000056899.9431	ENSMUSG00000056899	cnv943	D	DE	chr12:42028663-42031659	deg	0.0125163	-2.93786	0.00865801	NA	0.000129005	-5.65752	0.000162319	-5.16528	0.136326	-1.59996	0.00200002	-3.8318
ENSMUSG00000056899.9441	ENSMUSG00000056899	cnv944	D	DE	chr12:42031660-42032785	deg	0.0125163	-2.93786	0.00865801	NA	0.000129005	-5.65752	0.000162319	-5.16528	0.136326	-1.59996	0.00200002	-3.8318
ENSMUSG00000056899.9451	ENSMUSG00000056899	cnv945	D	DE	chr12:42139801-42140115	deg	0.0125163	-2.93786	0.00865801	NA	0.000129005	-5.65752	0.000162319	-5.16528	0.136326	-1.59996	0.00200002	-3.8318
ENSMUSG00000056899.9461	ENSMUSG00000056899	cnv946	D	DE	chr12:42262430-42262657	deg	0.0125163	-2.93786	0.00865801	NA	0.000129005	-5.65752	0.000162319	-5.16528	0.136326	-1.59996	0.00200002	-3.8318
ENSMUSG00000056899.12221	ENSMUSG00000056899	cnv1222	E	FR	chr12:41766131-41766260	deg	0.0125163	-2.93786	0.00865801	NA	0.000129005	-5.65752	0.000162319	-5.16528	0.136326	-1.59996	0.00200002	-3.8318
ENSMUSG00000056899.12231	ENSMUSG00000056899	cnv1223	E	FR	chr12:41769559-41769854	deg	0.0125163	-2.93786	0.00865801	NA	0.000129005	-5.65752	0.000162319	-5.16528	0.136326	-1.59996	0.00200002	-3.8318
ENSMUSG00000056899.12241	ENSMUSG00000056899	cnv1224	E	FR	chr12:41793483-41794165	deg	0.0125163	-2.93786	0.00865801	NA	0.000129005	-5.65752	0.000162319	-5.16528	0.136326	-1.59996	0.00200002	-3.8318
ENSMUSG00000056899.12251	ENSMUSG00000056899	cnv1225	E	FR	chr12:41952446-41952962	deg	0.0125163	-2.93786	0.00865801	NA	0.000129005	-5.65752	0.000162319	-5.16528	0.136326	-1.59996	0.00200002	-3.8318
ENSMUSG00000056899.12261	ENSMUSG00000056899	cnv1226	E	FR	chr12:41981587-41981954	deg	0.0125163	-2.93786	0.00865801	NA	0.000129005	-5.65752	0.000162319	-5.16528	0.136326	-1.59996	0.00200002	-3.8318
ENSMUSG00000056899.12271	ENSMUSG00000056899	cnv1227	E	FR	chr12:42024051-42025785	deg	0.0125163	-2.93786	0.00865801	NA	0.000129005	-5.65752	0.000162319	-5.16528	0.136326	-1.59996	0.00200002	-3.8318
ENSMUSG00000056899.12281	ENSMUSG00000056899	cnv1228	E	FR	chr12:42025786-42027635	deg	0.0125163	-2.93786	0.00865801	NA	0.000129005	-5.65752	0.000162319	-5.16528	0.136326	-1.59996	0.00200002	-3.8318
ENSMUSG00000056899.12291	ENSMUSG00000056899	cnv1229	E	FR	chr12:42027636-42028381	deg	0.0125163	-2.93786	0.00865801	NA	0.000129005	-5.65752	0.000162319	-5.16528	0.136326	-1.59996	0.00200002	-3.8318
ENSMUSG00000056899.12301	ENSMUSG00000056899	cnv1230	E	FR	chr12:42028663-42031659	deg	0.0125163	-2.93786	0.00865801	NA	0.000129005	-5.65752	0.000162319	-5.16528	0.136326	-1.59996	0.00200002	-3.8318
ENSMUSG00000056899.12311	ENSMUSG00000056899	cnv1231	E	FR	chr12:42031660-42032785	deg	0.0125163	-2.93786	0.00865801	NA	0.000129005	-5.65752	0.000162319	-5.16528	0.136326	-1.59996	0.00200002	-3.8318
ENSMUSG00000056899.12321	ENSMUSG00000056899	cnv1232	E	FR	chr12:42139223-42139518	deg	0.0125163	-2.93786	0.00865801	NA	0.000129005	-5.65752	0.000162319	-5.16528	0.136326	-1.59996	0.00200002	-3.8318
ENSMUSG00000056899.12331	ENSMUSG00000056899	cnv1233	E	FR	chr12:42139801-42140115	deg	0.0125163	-2.93786	0.00865801	NA	0.000129005	-5.65752	0.000162319	-5.16528	0.136326	-1.59996	0.00200002	-3.8318
ENSMUSG00000056899.12341	ENSMUSG00000056899	cnv1234	E	FR	chr12:42799307-42799529	deg	0.0125163	-2.93786	0.00865801	NA	0.000129005	-5.65752	0.000162319	-5.16528	0.136326	-1.59996	0.00200002	-3.8318
ENSMUSG00000056899.12351	ENSMUSG00000056899	cnv1235	E	FR	chr12:42969143-42969770	deg	0.0125163	-2.93786	0.00865801	NA	0.000129005	-5.65752	0.000162319	-5.16528	0.136326	-1.59996	0.00200002	-3.8318
ENSMUSG00000056899.12361	ENSMUSG00000056899	cnv1236	E	FR	chr12:43009361-43009650	deg	0.0125163	-2.93786	0.00865801	NA	0.000129005	-5.65752	0.000162319	-5.16528	0.136326	-1.59996	0.00200002	-3.8318
ENSMUSG00000056899.13881	ENSMUSG00000056899	cnv1388	F	DE	chr12:42024051-42032304	deg	0.0125163	-2.93786	0.00865801	NA	0.000129005	-5.65752	0.000162319	-5.16528	0.136326	-1.59996	0.00200002	-3.8318
ENSMUSG00000056899.13891	ENSMUSG00000056899	cnv1389	F	DE	chr12:42032305-42032492	deg	0.0125163	-2.93786	0.00865801	NA	0.000129005	-5.65752	0.000162319	-5.16528	0.136326	-1.59996	0.00200002	-3.8318
ENSMUSG00000056899.13901	ENSMUSG00000056899	cnv1390	F	DE	chr12:42032493-42032785	deg	0.0125163	-2.93786	0.00865801	NA	0.000129005	-5.65752	0.000162319	-5.16528	0.136326	-1.59996	0.00200002	-3.8318
ENSMUSG00000056899.13911	ENSMUSG00000056899	cnv1391	F	DE	chr12:42969143-42969770	deg	0.0125163	-2.93786	0.00865801	NA	0.000129005	-5.65752	0.000162319	-5.16528	0.136326	-1.59996	0.00200002	-3.8318
ENSMUSG00000056899.14881	ENSMUSG00000056899	cnv1488	G	FR	chr12:42024051-42032785	deg	0.0125163	-2.93786	0.00865801	NA	0.000129005	-5.65752	0.000162319	-5.16528	0.136326	-1.59996	0.00200002	-3.8318
ENSMUSG00000056899.15801	ENSMUSG00000056899	cnv1580	H	FR	chr12:42024051-42032785	deg	0.0125163	-2.93786	0.00865801	NA	0.000129005	-5.65752	0.000162319	-5.16528	0.136326	-1.59996	0.00200002	-3.8318
ENSMUSG00000056899.17061	ENSMUSG00000056899	cnv1706	I	DE	chr12:42024051-42027763	deg	0.0125163	-2.93786	0.00865801	NA	0.000129005	-5.65752	0.000162319	-5.16528	0.136326	-1.59996	0.00200002	-3.8318
ENSMUSG00000056899.17071	ENSMUSG00000056899	cnv1707	I	DE	chr12:42027764-42028381	deg	0.0125163	-2.93786	0.00865801	NA	0.000129005	-5.65752	0.000162319	-5.16528	0.136326	-1.59996	0.00200002	-3.8318
ENSMUSG00000056899.17081	ENSMUSG00000056899	cnv1708	I	DE	chr12:42028382-42032304	deg	0.0125163	-2.93786	0.00865801	NA	0.000129005	-5.65752	0.000162319	-5.16528	0.136326	-1.59996	0.00200002	-3.8318
ENSMUSG00000056899.17091	ENSMUSG00000056899	cnv1709	I	DE	chr12:42032305-42032492	deg	0.0125163	-2.93786	0.00865801	NA	0.000129005	-5.65752	0.000162319	-5.16528	0.136326	-1.59996	0.00200002	-3.8318
ENSMUSG00000056899.17101	ENSMUSG00000056899	cnv1710	I	DE	chr12:42032493-42032785	deg	0.0125163	-2.93786	0.00865801	NA	0.000129005	-5.65752	0.000162319	-5.16528	0.136326	-1.59996	0.00200002	-3.8318
ENSMUSG00000056899.18301	ENSMUSG00000056899	cnv1830	J	FR	chr12:42024051-42026418	deg	0.0125163	-2.93786	0.00865801	NA	0.000129005	-5.65752	0.000162319	-5.16528	0.136326	-1.59996	0.00200002	-3.8318
ENSMUSG00000056899.18311	ENSMUSG00000056899	cnv1831	J	FR	chr12:42026419-42027135	deg	0.0125163	-2.93786	0.00865801	NA	0.000129005	-5.65752	0.000162319	-5.16528	0.136326	-1.59996	0.00200002	-3.8318
ENSMUSG00000056899.18321	ENSMUSG00000056899	cnv1832	J	FR	chr12:42027136-42027628	deg	0.0125163	-2.93786	0.00865801	NA	0.000129005	-5.65752	0.000162319	-5.16528	0.136326	-1.59996	0.00200002	-3.8318
ENSMUSG00000056899.18331	ENSMUSG00000056899	cnv1833	J	FR	chr12:42027629-42028381	deg	0.0125163	-2.93786	0.00865801	NA	0.000129005	-5.65752	0.000162319	-5.16528	0.136326	-1.59996	0.00200002	-3.8318
ENSMUSG00000056899.18341	ENSMUSG00000056899	cnv1834	J	FR	chr12:42028663-42030715	deg	0.0125163	-2.93786	0.00865801	NA	0.000129005	-5.65752	0.000162319	-5.16528	0.136326	-1.59996	0.00200002	-3.8318
ENSMUSG00000056899.18351	ENSMUSG00000056899	cnv1835	J	FR	chr12:42030716-42032304	deg	0.0125163	-2.93786	0.00865801	NA	0.000129005	-5.65752	0.000162319	-5.16528	0.136326	-1.59996	0.00200002	-3.8318
ENSMUSG00000056899.18361	ENSMUSG00000056899	cnv1836	J	FR	chr12:42032305-42032492	deg	0.0125163	-2.93786	0.00865801	NA	0.000129005	-5.65752	0.000162319	-5.16528	0.136326	-1.59996	0.00200002	-3.8318
ENSMUSG00000056899.18371	ENSMUSG00000056899	cnv1837	J	FR	chr12:42032493-42032785	deg	0.0125163	-2.93786	0.00865801	NA	0.000129005	-5.65752	0.000162319	-5.16528	0.136326	-1.59996	0.00200002	-3.8318
ENSMUSG00000056899.18381	ENSMUSG00000056899	cnv1838	J	FR	chr12:42969143-42969770	deg	0.0125163	-2.93786	0.00865801	NA	0.000129005	-5.65752	0.000162319	-5.16528	0.136326	-1.59996	0.00200002	-3.8318
ENSMUSG00000056899.842	ENSMUSG00000056899	cnv84	A	DE	chr12:42024051-42026418	deg	0.0125163	-2.93786	0.00865801	NA	0.000129005	-5.65752	0.000162319	-5.16528	0.136326	-1.59996	0.00200002	-3.8318
ENSMUSG00000056899.852	ENSMUSG00000056899	cnv85	A	DE	chr12:42026419-42027424	deg	0.0125163	-2.93786	0.00865801	NA	0.000129005	-5.65752	0.000162319	-5.16528	0.136326	-1.59996	0.00200002	-3.8318
ENSMUSG00000056899.862	ENSMUSG00000056899	cnv86	A	DE	chr12:42027425-42027628	deg	0.0125163	-2.93786	0.00865801	NA	0.000129005	-5.65752	0.000162319	-5.16528	0.136326	-1.59996	0.00200002	-3.8318
ENSMUSG00000056899.872	ENSMUSG00000056899	cnv87	A	DE	chr12:42027629-42028381	deg	0.0125163	-2.93786	0.00865801	NA	0.000129005	-5.65752	0.000162319	-5.16528	0.136326	-1.59996	0.00200002	-3.8318
ENSMUSG00000056899.882	ENSMUSG00000056899	cnv88	A	DE	chr12:42028663-42031659	deg	0.0125163	-2.93786	0.00865801	NA	0.000129005	-5.65752	0.000162319	-5.16528	0.136326	-1.59996	0.00200002	-3.8318
ENSMUSG00000056899.892	ENSMUSG00000056899	cnv89	A	DE	chr12:42031660-42032304	deg	0.0125163	-2.93786	0.00865801	NA	0.000129005	-5.65752	0.000162319	-5.16528	0.136326	-1.59996	0.00200002	-3.8318
ENSMUSG00000056899.902	ENSMUSG00000056899	cnv90	A	DE	chr12:42032305-42032492	deg	0.0125163	-2.93786	0.00865801	NA	0.000129005	-5.65752	0.000162319	-5.16528	0.136326	-1.59996	0.00200002	-3.8318
ENSMUSG00000056899.912	ENSMUSG00000056899	cnv91	A	DE	chr12:42032493-42032785	deg	0.0125163	-2.93786	0.00865801	NA	0.000129005	-5.65752	0.000162319	-5.16528	0.136326	-1.59996	0.00200002	-3.8318
ENSMUSG00000056899.922	ENSMUSG00000056899	cnv92	A	DE	chr12:42969143-42969770	deg	0.0125163	-2.93786	0.00865801	NA	0.000129005	-5.65752	0.000162319	-5.16528	0.136326	-1.59996	0.00200002	-3.8318
ENSMUSG00000056899.3272	ENSMUSG00000056899	cnv327	B	DE	chr12:41821493-41821920	deg	0.0125163	-2.93786	0.00865801	NA	0.000129005	-5.65752	0.000162319	-5.16528	0.136326	-1.59996	0.00200002	-3.8318
ENSMUSG00000056899.3282	ENSMUSG00000056899	cnv328	B	DE	chr12:41981587-41981954	deg	0.0125163	-2.93786	0.00865801	NA	0.000129005	-5.65752	0.000162319	-5.16528	0.136326	-1.59996	0.00200002	-3.8318
ENSMUSG00000056899.3292	ENSMUSG00000056899	cnv329	B	DE	chr12:42024051-42026305	deg	0.0125163	-2.93786	0.00865801	NA	0.000129005	-5.65752	0.000162319	-5.16528	0.136326	-1.59996	0.00200002	-3.8318
ENSMUSG00000056899.3302	ENSMUSG00000056899	cnv330	B	DE	chr12:42026452-42026716	deg	0.0125163	-2.93786	0.00865801	NA	0.000129005	-5.65752	0.000162319	-5.16528	0.136326	-1.59996	0.00200002	-3.8318
ENSMUSG00000056899.3312	ENSMUSG00000056899	cnv331	B	DE	chr12:42026717-42027135	deg	0.0125163	-2.93786	0.00865801	NA	0.000129005	-5.65752	0.000162319	-5.16528	0.136326	-1.59996	0.00200002	-3.8318
ENSMUSG00000056899.3322	ENSMUSG00000056899	cnv332	B	DE	chr12:42027136-42027628	deg	0.0125163	-2.93786	0.00865801	NA	0.000129005	-5.65752	0.000162319	-5.16528	0.136326	-1.59996	0.00200002	-3.8318
ENSMUSG00000056899.3332	ENSMUSG00000056899	cnv333	B	DE	chr12:42027629-42028381	deg	0.0125163	-2.93786	0.00865801	NA	0.000129005	-5.65752	0.000162319	-5.16528	0.136326	-1.59996	0.00200002	-3.8318
ENSMUSG00000056899.3342	ENSMUSG00000056899	cnv334	B	DE	chr12:42028663-42031659	deg	0.0125163	-2.93786	0.00865801	NA	0.000129005	-5.65752	0.000162319	-5.16528	0.136326	-1.59996	0.00200002	-3.8318
ENSMUSG00000056899.3352	ENSMUSG00000056899	cnv335	B	DE	chr12:42031660-42032785	deg	0.0125163	-2.93786	0.00865801	NA	0.000129005	-5.65752	0.000162319	-5.16528	0.136326	-1.59996	0.00200002	-3.8318
ENSMUSG00000056899.3362	ENSMUSG00000056899	cnv336	B	DE	chr12:42139801-42140115	deg	0.0125163	-2.93786	0.00865801	NA	0.000129005	-5.65752	0.000162319	-5.16528	0.136326	-1.59996	0.00200002	-3.8318
ENSMUSG00000056899.6352	ENSMUSG00000056899	cnv635	C	FR	chr12:41766064-41766260	deg	0.0125163	-2.93786	0.00865801	NA	0.000129005	-5.65752	0.000162319	-5.16528	0.136326	-1.59996	0.00200002	-3.8318
ENSMUSG00000056899.6362	ENSMUSG00000056899	cnv636	C	FR	chr12:41769559-41769854	deg	0.0125163	-2.93786	0.00865801	NA	0.000129005	-5.65752	0.000162319	-5.16528	0.136326	-1.59996	0.00200002	-3.8318
ENSMUSG00000056899.6372	ENSMUSG00000056899	cnv637	C	FR	chr12:42024051-42026305	deg	0.0125163	-2.93786	0.00865801	NA	0.000129005	-5.65752	0.000162319	-5.16528	0.136326	-1.59996	0.00200002	-3.8318
ENSMUSG00000056899.6382	ENSMUSG00000056899	cnv638	C	FR	chr12:42026452-42026716	deg	0.0125163	-2.93786	0.00865801	NA	0.000129005	-5.65752	0.000162319	-5.16528	0.136326	-1.59996	0.00200002	-3.8318
ENSMUSG00000056899.6392	ENSMUSG00000056899	cnv639	C	FR	chr12:42026717-42027424	deg	0.0125163	-2.93786	0.00865801	NA	0.000129005	-5.65752	0.000162319	-5.16528	0.136326	-1.59996	0.00200002	-3.8318
ENSMUSG00000056899.6402	ENSMUSG00000056899	cnv640	C	FR	chr12:42027425-42027628	deg	0.0125163	-2.93786	0.00865801	NA	0.000129005	-5.65752	0.000162319	-5.16528	0.136326	-1.59996	0.00200002	-3.8318
ENSMUSG00000056899.6412	ENSMUSG00000056899	cnv641	C	FR	chr12:42027629-42028381	deg	0.0125163	-2.93786	0.00865801	NA	0.000129005	-5.65752	0.000162319	-5.16528	0.136326	-1.59996	0.00200002	-3.8318
ENSMUSG00000056899.6422	ENSMUSG00000056899	cnv642	C	FR	chr12:42028663-42031659	deg	0.0125163	-2.93786	0.00865801	NA	0.000129005	-5.65752	0.000162319	-5.16528	0.136326	-1.59996	0.00200002	-3.8318
ENSMUSG00000056899.6432	ENSMUSG00000056899	cnv643	C	FR	chr12:42031660-42032785	deg	0.0125163	-2.93786	0.00865801	NA	0.000129005	-5.65752	0.000162319	-5.16528	0.136326	-1.59996	0.00200002	-3.8318
ENSMUSG00000056899.6442	ENSMUSG00000056899	cnv644	C	FR	chr12:42081571-42081977	deg	0.0125163	-2.93786	0.00865801	NA	0.000129005	-5.65752	0.000162319	-5.16528	0.136326	-1.59996	0.00200002	-3.8318
ENSMUSG00000056899.6452	ENSMUSG00000056899	cnv645	C	FR	chr12:43009361-43009650	deg	0.0125163	-2.93786	0.00865801	NA	0.000129005	-5.65752	0.000162319	-5.16528	0.136326	-1.59996	0.00200002	-3.8318
ENSMUSG00000056899.9372	ENSMUSG00000056899	cnv937	D	DE	chr12:41766131-41766260	deg	0.0125163	-2.93786	0.00865801	NA	0.000129005	-5.65752	0.000162319	-5.16528	0.136326	-1.59996	0.00200002	-3.8318
ENSMUSG00000056899.9382	ENSMUSG00000056899	cnv938	D	DE	chr12:41769559-41769854	deg	0.0125163	-2.93786	0.00865801	NA	0.000129005	-5.65752	0.000162319	-5.16528	0.136326	-1.59996	0.00200002	-3.8318
ENSMUSG00000056899.9392	ENSMUSG00000056899	cnv939	D	DE	chr12:41821493-41821920	deg	0.0125163	-2.93786	0.00865801	NA	0.000129005	-5.65752	0.000162319	-5.16528	0.136326	-1.59996	0.00200002	-3.8318
ENSMUSG00000056899.9402	ENSMUSG00000056899	cnv940	D	DE	chr12:42024051-42026305	deg	0.0125163	-2.93786	0.00865801	NA	0.000129005	-5.65752	0.000162319	-5.16528	0.136326	-1.59996	0.00200002	-3.8318
ENSMUSG00000056899.9412	ENSMUSG00000056899	cnv941	D	DE	chr12:42026306-42027635	deg	0.0125163	-2.93786	0.00865801	NA	0.000129005	-5.65752	0.000162319	-5.16528	0.136326	-1.59996	0.00200002	-3.8318
ENSMUSG00000056899.9422	ENSMUSG00000056899	cnv942	D	DE	chr12:42027636-42028381	deg	0.0125163	-2.93786	0.00865801	NA	0.000129005	-5.65752	0.000162319	-5.16528	0.136326	-1.59996	0.00200002	-3.8318
ENSMUSG00000056899.9432	ENSMUSG00000056899	cnv943	D	DE	chr12:42028663-42031659	deg	0.0125163	-2.93786	0.00865801	NA	0.000129005	-5.65752	0.000162319	-5.16528	0.136326	-1.59996	0.00200002	-3.8318
ENSMUSG00000056899.9442	ENSMUSG00000056899	cnv944	D	DE	chr12:42031660-42032785	deg	0.0125163	-2.93786	0.00865801	NA	0.000129005	-5.65752	0.000162319	-5.16528	0.136326	-1.59996	0.00200002	-3.8318
ENSMUSG00000056899.9452	ENSMUSG00000056899	cnv945	D	DE	chr12:42139801-42140115	deg	0.0125163	-2.93786	0.00865801	NA	0.000129005	-5.65752	0.000162319	-5.16528	0.136326	-1.59996	0.00200002	-3.8318
ENSMUSG00000056899.9462	ENSMUSG00000056899	cnv946	D	DE	chr12:42262430-42262657	deg	0.0125163	-2.93786	0.00865801	NA	0.000129005	-5.65752	0.000162319	-5.16528	0.136326	-1.59996	0.00200002	-3.8318
ENSMUSG00000056899.12222	ENSMUSG00000056899	cnv1222	E	FR	chr12:41766131-41766260	deg	0.0125163	-2.93786	0.00865801	NA	0.000129005	-5.65752	0.000162319	-5.16528	0.136326	-1.59996	0.00200002	-3.8318
ENSMUSG00000056899.12232	ENSMUSG00000056899	cnv1223	E	FR	chr12:41769559-41769854	deg	0.0125163	-2.93786	0.00865801	NA	0.000129005	-5.65752	0.000162319	-5.16528	0.136326	-1.59996	0.00200002	-3.8318
ENSMUSG00000056899.12242	ENSMUSG00000056899	cnv1224	E	FR	chr12:41793483-41794165	deg	0.0125163	-2.93786	0.00865801	NA	0.000129005	-5.65752	0.000162319	-5.16528	0.136326	-1.59996	0.00200002	-3.8318
ENSMUSG00000056899.12252	ENSMUSG00000056899	cnv1225	E	FR	chr12:41952446-41952962	deg	0.0125163	-2.93786	0.00865801	NA	0.000129005	-5.65752	0.000162319	-5.16528	0.136326	-1.59996	0.00200002	-3.8318
ENSMUSG00000056899.12262	ENSMUSG00000056899	cnv1226	E	FR	chr12:41981587-41981954	deg	0.0125163	-2.93786	0.00865801	NA	0.000129005	-5.65752	0.000162319	-5.16528	0.136326	-1.59996	0.00200002	-3.8318
ENSMUSG00000056899.12272	ENSMUSG00000056899	cnv1227	E	FR	chr12:42024051-42025785	deg	0.0125163	-2.93786	0.00865801	NA	0.000129005	-5.65752	0.000162319	-5.16528	0.136326	-1.59996	0.00200002	-3.8318
ENSMUSG00000056899.12282	ENSMUSG00000056899	cnv1228	E	FR	chr12:42025786-42027635	deg	0.0125163	-2.93786	0.00865801	NA	0.000129005	-5.65752	0.000162319	-5.16528	0.136326	-1.59996	0.00200002	-3.8318
ENSMUSG00000056899.12292	ENSMUSG00000056899	cnv1229	E	FR	chr12:42027636-42028381	deg	0.0125163	-2.93786	0.00865801	NA	0.000129005	-5.65752	0.000162319	-5.16528	0.136326	-1.59996	0.00200002	-3.8318
ENSMUSG00000056899.12302	ENSMUSG00000056899	cnv1230	E	FR	chr12:42028663-42031659	deg	0.0125163	-2.93786	0.00865801	NA	0.000129005	-5.65752	0.000162319	-5.16528	0.136326	-1.59996	0.00200002	-3.8318
ENSMUSG00000056899.12312	ENSMUSG00000056899	cnv1231	E	FR	chr12:42031660-42032785	deg	0.0125163	-2.93786	0.00865801	NA	0.000129005	-5.65752	0.000162319	-5.16528	0.136326	-1.59996	0.00200002	-3.8318
ENSMUSG00000056899.12322	ENSMUSG00000056899	cnv1232	E	FR	chr12:42139223-42139518	deg	0.0125163	-2.93786	0.00865801	NA	0.000129005	-5.65752	0.000162319	-5.16528	0.136326	-1.59996	0.00200002	-3.8318
ENSMUSG00000056899.12332	ENSMUSG00000056899	cnv1233	E	FR	chr12:42139801-42140115	deg	0.0125163	-2.93786	0.00865801	NA	0.000129005	-5.65752	0.000162319	-5.16528	0.136326	-1.59996	0.00200002	-3.8318
ENSMUSG00000056899.12342	ENSMUSG00000056899	cnv1234	E	FR	chr12:42799307-42799529	deg	0.0125163	-2.93786	0.00865801	NA	0.000129005	-5.65752	0.000162319	-5.16528	0.136326	-1.59996	0.00200002	-3.8318
ENSMUSG00000056899.12352	ENSMUSG00000056899	cnv1235	E	FR	chr12:42969143-42969770	deg	0.0125163	-2.93786	0.00865801	NA	0.000129005	-5.65752	0.000162319	-5.16528	0.136326	-1.59996	0.00200002	-3.8318
ENSMUSG00000056899.12362	ENSMUSG00000056899	cnv1236	E	FR	chr12:43009361-43009650	deg	0.0125163	-2.93786	0.00865801	NA	0.000129005	-5.65752	0.000162319	-5.16528	0.136326	-1.59996	0.00200002	-3.8318
ENSMUSG00000056899.13882	ENSMUSG00000056899	cnv1388	F	DE	chr12:42024051-42032304	deg	0.0125163	-2.93786	0.00865801	NA	0.000129005	-5.65752	0.000162319	-5.16528	0.136326	-1.59996	0.00200002	-3.8318
ENSMUSG00000056899.13892	ENSMUSG00000056899	cnv1389	F	DE	chr12:42032305-42032492	deg	0.0125163	-2.93786	0.00865801	NA	0.000129005	-5.65752	0.000162319	-5.16528	0.136326	-1.59996	0.00200002	-3.8318
ENSMUSG00000056899.13902	ENSMUSG00000056899	cnv1390	F	DE	chr12:42032493-42032785	deg	0.0125163	-2.93786	0.00865801	NA	0.000129005	-5.65752	0.000162319	-5.16528	0.136326	-1.59996	0.00200002	-3.8318
ENSMUSG00000056899.13912	ENSMUSG00000056899	cnv1391	F	DE	chr12:42969143-42969770	deg	0.0125163	-2.93786	0.00865801	NA	0.000129005	-5.65752	0.000162319	-5.16528	0.136326	-1.59996	0.00200002	-3.8318
ENSMUSG00000056899.14882	ENSMUSG00000056899	cnv1488	G	FR	chr12:42024051-42032785	deg	0.0125163	-2.93786	0.00865801	NA	0.000129005	-5.65752	0.000162319	-5.16528	0.136326	-1.59996	0.00200002	-3.8318
ENSMUSG00000056899.15802	ENSMUSG00000056899	cnv1580	H	FR	chr12:42024051-42032785	deg	0.0125163	-2.93786	0.00865801	NA	0.000129005	-5.65752	0.000162319	-5.16528	0.136326	-1.59996	0.00200002	-3.8318
ENSMUSG00000056899.17062	ENSMUSG00000056899	cnv1706	I	DE	chr12:42024051-42027763	deg	0.0125163	-2.93786	0.00865801	NA	0.000129005	-5.65752	0.000162319	-5.16528	0.136326	-1.59996	0.00200002	-3.8318
ENSMUSG00000056899.17072	ENSMUSG00000056899	cnv1707	I	DE	chr12:42027764-42028381	deg	0.0125163	-2.93786	0.00865801	NA	0.000129005	-5.65752	0.000162319	-5.16528	0.136326	-1.59996	0.00200002	-3.8318
ENSMUSG00000056899.17082	ENSMUSG00000056899	cnv1708	I	DE	chr12:42028382-42032304	deg	0.0125163	-2.93786	0.00865801	NA	0.000129005	-5.65752	0.000162319	-5.16528	0.136326	-1.59996	0.00200002	-3.8318
ENSMUSG00000056899.17092	ENSMUSG00000056899	cnv1709	I	DE	chr12:42032305-42032492	deg	0.0125163	-2.93786	0.00865801	NA	0.000129005	-5.65752	0.000162319	-5.16528	0.136326	-1.59996	0.00200002	-3.8318
ENSMUSG00000056899.17102	ENSMUSG00000056899	cnv1710	I	DE	chr12:42032493-42032785	deg	0.0125163	-2.93786	0.00865801	NA	0.000129005	-5.65752	0.000162319	-5.16528	0.136326	-1.59996	0.00200002	-3.8318
ENSMUSG00000056899.18302	ENSMUSG00000056899	cnv1830	J	FR	chr12:42024051-42026418	deg	0.0125163	-2.93786	0.00865801	NA	0.000129005	-5.65752	0.000162319	-5.16528	0.136326	-1.59996	0.00200002	-3.8318
ENSMUSG00000056899.18312	ENSMUSG00000056899	cnv1831	J	FR	chr12:42026419-42027135	deg	0.0125163	-2.93786	0.00865801	NA	0.000129005	-5.65752	0.000162319	-5.16528	0.136326	-1.59996	0.00200002	-3.8318
ENSMUSG00000056899.18322	ENSMUSG00000056899	cnv1832	J	FR	chr12:42027136-42027628	deg	0.0125163	-2.93786	0.00865801	NA	0.000129005	-5.65752	0.000162319	-5.16528	0.136326	-1.59996	0.00200002	-3.8318
ENSMUSG00000056899.18332	ENSMUSG00000056899	cnv1833	J	FR	chr12:42027629-42028381	deg	0.0125163	-2.93786	0.00865801	NA	0.000129005	-5.65752	0.000162319	-5.16528	0.136326	-1.59996	0.00200002	-3.8318
ENSMUSG00000056899.18342	ENSMUSG00000056899	cnv1834	J	FR	chr12:42028663-42030715	deg	0.0125163	-2.93786	0.00865801	NA	0.000129005	-5.65752	0.000162319	-5.16528	0.136326	-1.59996	0.00200002	-3.8318
ENSMUSG00000056899.18352	ENSMUSG00000056899	cnv1835	J	FR	chr12:42030716-42032304	deg	0.0125163	-2.93786	0.00865801	NA	0.000129005	-5.65752	0.000162319	-5.16528	0.136326	-1.59996	0.00200002	-3.8318
ENSMUSG00000056899.18362	ENSMUSG00000056899	cnv1836	J	FR	chr12:42032305-42032492	deg	0.0125163	-2.93786	0.00865801	NA	0.000129005	-5.65752	0.000162319	-5.16528	0.136326	-1.59996	0.00200002	-3.8318
ENSMUSG00000056899.18372	ENSMUSG00000056899	cnv1837	J	FR	chr12:42032493-42032785	deg	0.0125163	-2.93786	0.00865801	NA	0.000129005	-5.65752	0.000162319	-5.16528	0.136326	-1.59996	0.00200002	-3.8318
ENSMUSG00000056899.18382	ENSMUSG00000056899	cnv1838	J	FR	chr12:42969143-42969770	deg	0.0125163	-2.93786	0.00865801	NA	0.000129005	-5.65752	0.000162319	-5.16528	0.136326	-1.59996	0.00200002	-3.8318
ENSMUSG00000056899.843	ENSMUSG00000056899	cnv84	A	DE	chr12:42024051-42026418	deg	0.0125163	-2.93786	0.00865801	NA	0.000129005	-5.65752	0.000162319	-5.16528	0.136326	-1.59996	0.00200002	-3.8318
ENSMUSG00000056899.853	ENSMUSG00000056899	cnv85	A	DE	chr12:42026419-42027424	deg	0.0125163	-2.93786	0.00865801	NA	0.000129005	-5.65752	0.000162319	-5.16528	0.136326	-1.59996	0.00200002	-3.8318
ENSMUSG00000056899.863	ENSMUSG00000056899	cnv86	A	DE	chr12:42027425-42027628	deg	0.0125163	-2.93786	0.00865801	NA	0.000129005	-5.65752	0.000162319	-5.16528	0.136326	-1.59996	0.00200002	-3.8318
ENSMUSG00000056899.873	ENSMUSG00000056899	cnv87	A	DE	chr12:42027629-42028381	deg	0.0125163	-2.93786	0.00865801	NA	0.000129005	-5.65752	0.000162319	-5.16528	0.136326	-1.59996	0.00200002	-3.8318
ENSMUSG00000056899.883	ENSMUSG00000056899	cnv88	A	DE	chr12:42028663-42031659	deg	0.0125163	-2.93786	0.00865801	NA	0.000129005	-5.65752	0.000162319	-5.16528	0.136326	-1.59996	0.00200002	-3.8318
ENSMUSG00000056899.893	ENSMUSG00000056899	cnv89	A	DE	chr12:42031660-42032304	deg	0.0125163	-2.93786	0.00865801	NA	0.000129005	-5.65752	0.000162319	-5.16528	0.136326	-1.59996	0.00200002	-3.8318
ENSMUSG00000056899.903	ENSMUSG00000056899	cnv90	A	DE	chr12:42032305-42032492	deg	0.0125163	-2.93786	0.00865801	NA	0.000129005	-5.65752	0.000162319	-5.16528	0.136326	-1.59996	0.00200002	-3.8318
ENSMUSG00000056899.913	ENSMUSG00000056899	cnv91	A	DE	chr12:42032493-42032785	deg	0.0125163	-2.93786	0.00865801	NA	0.000129005	-5.65752	0.000162319	-5.16528	0.136326	-1.59996	0.00200002	-3.8318
ENSMUSG00000056899.923	ENSMUSG00000056899	cnv92	A	DE	chr12:42969143-42969770	deg	0.0125163	-2.93786	0.00865801	NA	0.000129005	-5.65752	0.000162319	-5.16528	0.136326	-1.59996	0.00200002	-3.8318
ENSMUSG00000056899.3273	ENSMUSG00000056899	cnv327	B	DE	chr12:41821493-41821920	deg	0.0125163	-2.93786	0.00865801	NA	0.000129005	-5.65752	0.000162319	-5.16528	0.136326	-1.59996	0.00200002	-3.8318
ENSMUSG00000056899.3283	ENSMUSG00000056899	cnv328	B	DE	chr12:41981587-41981954	deg	0.0125163	-2.93786	0.00865801	NA	0.000129005	-5.65752	0.000162319	-5.16528	0.136326	-1.59996	0.00200002	-3.8318
ENSMUSG00000056899.3293	ENSMUSG00000056899	cnv329	B	DE	chr12:42024051-42026305	deg	0.0125163	-2.93786	0.00865801	NA	0.000129005	-5.65752	0.000162319	-5.16528	0.136326	-1.59996	0.00200002	-3.8318
ENSMUSG00000056899.3303	ENSMUSG00000056899	cnv330	B	DE	chr12:42026452-42026716	deg	0.0125163	-2.93786	0.00865801	NA	0.000129005	-5.65752	0.000162319	-5.16528	0.136326	-1.59996	0.00200002	-3.8318
ENSMUSG00000056899.3313	ENSMUSG00000056899	cnv331	B	DE	chr12:42026717-42027135	deg	0.0125163	-2.93786	0.00865801	NA	0.000129005	-5.65752	0.000162319	-5.16528	0.136326	-1.59996	0.00200002	-3.8318
ENSMUSG00000056899.3323	ENSMUSG00000056899	cnv332	B	DE	chr12:42027136-42027628	deg	0.0125163	-2.93786	0.00865801	NA	0.000129005	-5.65752	0.000162319	-5.16528	0.136326	-1.59996	0.00200002	-3.8318
ENSMUSG00000056899.3333	ENSMUSG00000056899	cnv333	B	DE	chr12:42027629-42028381	deg	0.0125163	-2.93786	0.00865801	NA	0.000129005	-5.65752	0.000162319	-5.16528	0.136326	-1.59996	0.00200002	-3.8318
ENSMUSG00000056899.3343	ENSMUSG00000056899	cnv334	B	DE	chr12:42028663-42031659	deg	0.0125163	-2.93786	0.00865801	NA	0.000129005	-5.65752	0.000162319	-5.16528	0.136326	-1.59996	0.00200002	-3.8318
ENSMUSG00000056899.3353	ENSMUSG00000056899	cnv335	B	DE	chr12:42031660-42032785	deg	0.0125163	-2.93786	0.00865801	NA	0.000129005	-5.65752	0.000162319	-5.16528	0.136326	-1.59996	0.00200002	-3.8318
ENSMUSG00000056899.3363	ENSMUSG00000056899	cnv336	B	DE	chr12:42139801-42140115	deg	0.0125163	-2.93786	0.00865801	NA	0.000129005	-5.65752	0.000162319	-5.16528	0.136326	-1.59996	0.00200002	-3.8318
ENSMUSG00000056899.6353	ENSMUSG00000056899	cnv635	C	FR	chr12:41766064-41766260	deg	0.0125163	-2.93786	0.00865801	NA	0.000129005	-5.65752	0.000162319	-5.16528	0.136326	-1.59996	0.00200002	-3.8318
ENSMUSG00000056899.6363	ENSMUSG00000056899	cnv636	C	FR	chr12:41769559-41769854	deg	0.0125163	-2.93786	0.00865801	NA	0.000129005	-5.65752	0.000162319	-5.16528	0.136326	-1.59996	0.00200002	-3.8318
ENSMUSG00000056899.6373	ENSMUSG00000056899	cnv637	C	FR	chr12:42024051-42026305	deg	0.0125163	-2.93786	0.00865801	NA	0.000129005	-5.65752	0.000162319	-5.16528	0.136326	-1.59996	0.00200002	-3.8318
ENSMUSG00000056899.6383	ENSMUSG00000056899	cnv638	C	FR	chr12:42026452-42026716	deg	0.0125163	-2.93786	0.00865801	NA	0.000129005	-5.65752	0.000162319	-5.16528	0.136326	-1.59996	0.00200002	-3.8318
ENSMUSG00000056899.6393	ENSMUSG00000056899	cnv639	C	FR	chr12:42026717-42027424	deg	0.0125163	-2.93786	0.00865801	NA	0.000129005	-5.65752	0.000162319	-5.16528	0.136326	-1.59996	0.00200002	-3.8318
ENSMUSG00000056899.6403	ENSMUSG00000056899	cnv640	C	FR	chr12:42027425-42027628	deg	0.0125163	-2.93786	0.00865801	NA	0.000129005	-5.65752	0.000162319	-5.16528	0.136326	-1.59996	0.00200002	-3.8318
ENSMUSG00000056899.6413	ENSMUSG00000056899	cnv641	C	FR	chr12:42027629-42028381	deg	0.0125163	-2.93786	0.00865801	NA	0.000129005	-5.65752	0.000162319	-5.16528	0.136326	-1.59996	0.00200002	-3.8318
ENSMUSG00000056899.6423	ENSMUSG00000056899	cnv642	C	FR	chr12:42028663-42031659	deg	0.0125163	-2.93786	0.00865801	NA	0.000129005	-5.65752	0.000162319	-5.16528	0.136326	-1.59996	0.00200002	-3.8318
ENSMUSG00000056899.6433	ENSMUSG00000056899	cnv643	C	FR	chr12:42031660-42032785	deg	0.0125163	-2.93786	0.00865801	NA	0.000129005	-5.65752	0.000162319	-5.16528	0.136326	-1.59996	0.00200002	-3.8318
ENSMUSG00000056899.6443	ENSMUSG00000056899	cnv644	C	FR	chr12:42081571-42081977	deg	0.0125163	-2.93786	0.00865801	NA	0.000129005	-5.65752	0.000162319	-5.16528	0.136326	-1.59996	0.00200002	-3.8318
ENSMUSG00000056899.6453	ENSMUSG00000056899	cnv645	C	FR	chr12:43009361-43009650	deg	0.0125163	-2.93786	0.00865801	NA	0.000129005	-5.65752	0.000162319	-5.16528	0.136326	-1.59996	0.00200002	-3.8318
ENSMUSG00000056899.9373	ENSMUSG00000056899	cnv937	D	DE	chr12:41766131-41766260	deg	0.0125163	-2.93786	0.00865801	NA	0.000129005	-5.65752	0.000162319	-5.16528	0.136326	-1.59996	0.00200002	-3.8318
ENSMUSG00000056899.9383	ENSMUSG00000056899	cnv938	D	DE	chr12:41769559-41769854	deg	0.0125163	-2.93786	0.00865801	NA	0.000129005	-5.65752	0.000162319	-5.16528	0.136326	-1.59996	0.00200002	-3.8318
ENSMUSG00000056899.9393	ENSMUSG00000056899	cnv939	D	DE	chr12:41821493-41821920	deg	0.0125163	-2.93786	0.00865801	NA	0.000129005	-5.65752	0.000162319	-5.16528	0.136326	-1.59996	0.00200002	-3.8318
ENSMUSG00000056899.9403	ENSMUSG00000056899	cnv940	D	DE	chr12:42024051-42026305	deg	0.0125163	-2.93786	0.00865801	NA	0.000129005	-5.65752	0.000162319	-5.16528	0.136326	-1.59996	0.00200002	-3.8318
ENSMUSG00000056899.9413	ENSMUSG00000056899	cnv941	D	DE	chr12:42026306-42027635	deg	0.0125163	-2.93786	0.00865801	NA	0.000129005	-5.65752	0.000162319	-5.16528	0.136326	-1.59996	0.00200002	-3.8318
ENSMUSG00000056899.9423	ENSMUSG00000056899	cnv942	D	DE	chr12:42027636-42028381	deg	0.0125163	-2.93786	0.00865801	NA	0.000129005	-5.65752	0.000162319	-5.16528	0.136326	-1.59996	0.00200002	-3.8318
ENSMUSG00000056899.9433	ENSMUSG00000056899	cnv943	D	DE	chr12:42028663-42031659	deg	0.0125163	-2.93786	0.00865801	NA	0.000129005	-5.65752	0.000162319	-5.16528	0.136326	-1.59996	0.00200002	-3.8318
ENSMUSG00000056899.9443	ENSMUSG00000056899	cnv944	D	DE	chr12:42031660-42032785	deg	0.0125163	-2.93786	0.00865801	NA	0.000129005	-5.65752	0.000162319	-5.16528	0.136326	-1.59996	0.00200002	-3.8318
ENSMUSG00000056899.9453	ENSMUSG00000056899	cnv945	D	DE	chr12:42139801-42140115	deg	0.0125163	-2.93786	0.00865801	NA	0.000129005	-5.65752	0.000162319	-5.16528	0.136326	-1.59996	0.00200002	-3.8318
ENSMUSG00000056899.9463	ENSMUSG00000056899	cnv946	D	DE	chr12:42262430-42262657	deg	0.0125163	-2.93786	0.00865801	NA	0.000129005	-5.65752	0.000162319	-5.16528	0.136326	-1.59996	0.00200002	-3.8318
ENSMUSG00000056899.12223	ENSMUSG00000056899	cnv1222	E	FR	chr12:41766131-41766260	deg	0.0125163	-2.93786	0.00865801	NA	0.000129005	-5.65752	0.000162319	-5.16528	0.136326	-1.59996	0.00200002	-3.8318
ENSMUSG00000056899.12233	ENSMUSG00000056899	cnv1223	E	FR	chr12:41769559-41769854	deg	0.0125163	-2.93786	0.00865801	NA	0.000129005	-5.65752	0.000162319	-5.16528	0.136326	-1.59996	0.00200002	-3.8318
ENSMUSG00000056899.12243	ENSMUSG00000056899	cnv1224	E	FR	chr12:41793483-41794165	deg	0.0125163	-2.93786	0.00865801	NA	0.000129005	-5.65752	0.000162319	-5.16528	0.136326	-1.59996	0.00200002	-3.8318
ENSMUSG00000056899.12253	ENSMUSG00000056899	cnv1225	E	FR	chr12:41952446-41952962	deg	0.0125163	-2.93786	0.00865801	NA	0.000129005	-5.65752	0.000162319	-5.16528	0.136326	-1.59996	0.00200002	-3.8318
ENSMUSG00000056899.12263	ENSMUSG00000056899	cnv1226	E	FR	chr12:41981587-41981954	deg	0.0125163	-2.93786	0.00865801	NA	0.000129005	-5.65752	0.000162319	-5.16528	0.136326	-1.59996	0.00200002	-3.8318
ENSMUSG00000056899.12273	ENSMUSG00000056899	cnv1227	E	FR	chr12:42024051-42025785	deg	0.0125163	-2.93786	0.00865801	NA	0.000129005	-5.65752	0.000162319	-5.16528	0.136326	-1.59996	0.00200002	-3.8318
ENSMUSG00000056899.12283	ENSMUSG00000056899	cnv1228	E	FR	chr12:42025786-42027635	deg	0.0125163	-2.93786	0.00865801	NA	0.000129005	-5.65752	0.000162319	-5.16528	0.136326	-1.59996	0.00200002	-3.8318
ENSMUSG00000056899.12293	ENSMUSG00000056899	cnv1229	E	FR	chr12:42027636-42028381	deg	0.0125163	-2.93786	0.00865801	NA	0.000129005	-5.65752	0.000162319	-5.16528	0.136326	-1.59996	0.00200002	-3.8318
ENSMUSG00000056899.12303	ENSMUSG00000056899	cnv1230	E	FR	chr12:42028663-42031659	deg	0.0125163	-2.93786	0.00865801	NA	0.000129005	-5.65752	0.000162319	-5.16528	0.136326	-1.59996	0.00200002	-3.8318
ENSMUSG00000056899.12313	ENSMUSG00000056899	cnv1231	E	FR	chr12:42031660-42032785	deg	0.0125163	-2.93786	0.00865801	NA	0.000129005	-5.65752	0.000162319	-5.16528	0.136326	-1.59996	0.00200002	-3.8318
ENSMUSG00000056899.12323	ENSMUSG00000056899	cnv1232	E	FR	chr12:42139223-42139518	deg	0.0125163	-2.93786	0.00865801	NA	0.000129005	-5.65752	0.000162319	-5.16528	0.136326	-1.59996	0.00200002	-3.8318
ENSMUSG00000056899.12333	ENSMUSG00000056899	cnv1233	E	FR	chr12:42139801-42140115	deg	0.0125163	-2.93786	0.00865801	NA	0.000129005	-5.65752	0.000162319	-5.16528	0.136326	-1.59996	0.00200002	-3.8318
ENSMUSG00000056899.12343	ENSMUSG00000056899	cnv1234	E	FR	chr12:42799307-42799529	deg	0.0125163	-2.93786	0.00865801	NA	0.000129005	-5.65752	0.000162319	-5.16528	0.136326	-1.59996	0.00200002	-3.8318
ENSMUSG00000056899.12353	ENSMUSG00000056899	cnv1235	E	FR	chr12:42969143-42969770	deg	0.0125163	-2.93786	0.00865801	NA	0.000129005	-5.65752	0.000162319	-5.16528	0.136326	-1.59996	0.00200002	-3.8318
ENSMUSG00000056899.12363	ENSMUSG00000056899	cnv1236	E	FR	chr12:43009361-43009650	deg	0.0125163	-2.93786	0.00865801	NA	0.000129005	-5.65752	0.000162319	-5.16528	0.136326	-1.59996	0.00200002	-3.8318
ENSMUSG00000056899.13883	ENSMUSG00000056899	cnv1388	F	DE	chr12:42024051-42032304	deg	0.0125163	-2.93786	0.00865801	NA	0.000129005	-5.65752	0.000162319	-5.16528	0.136326	-1.59996	0.00200002	-3.8318
ENSMUSG00000056899.13893	ENSMUSG00000056899	cnv1389	F	DE	chr12:42032305-42032492	deg	0.0125163	-2.93786	0.00865801	NA	0.000129005	-5.65752	0.000162319	-5.16528	0.136326	-1.59996	0.00200002	-3.8318
ENSMUSG00000056899.13903	ENSMUSG00000056899	cnv1390	F	DE	chr12:42032493-42032785	deg	0.0125163	-2.93786	0.00865801	NA	0.000129005	-5.65752	0.000162319	-5.16528	0.136326	-1.59996	0.00200002	-3.8318
ENSMUSG00000056899.13913	ENSMUSG00000056899	cnv1391	F	DE	chr12:42969143-42969770	deg	0.0125163	-2.93786	0.00865801	NA	0.000129005	-5.65752	0.000162319	-5.16528	0.136326	-1.59996	0.00200002	-3.8318
ENSMUSG00000056899.14883	ENSMUSG00000056899	cnv1488	G	FR	chr12:42024051-42032785	deg	0.0125163	-2.93786	0.00865801	NA	0.000129005	-5.65752	0.000162319	-5.16528	0.136326	-1.59996	0.00200002	-3.8318
ENSMUSG00000056899.15803	ENSMUSG00000056899	cnv1580	H	FR	chr12:42024051-42032785	deg	0.0125163	-2.93786	0.00865801	NA	0.000129005	-5.65752	0.000162319	-5.16528	0.136326	-1.59996	0.00200002	-3.8318
ENSMUSG00000056899.17063	ENSMUSG00000056899	cnv1706	I	DE	chr12:42024051-42027763	deg	0.0125163	-2.93786	0.00865801	NA	0.000129005	-5.65752	0.000162319	-5.16528	0.136326	-1.59996	0.00200002	-3.8318
ENSMUSG00000056899.17073	ENSMUSG00000056899	cnv1707	I	DE	chr12:42027764-42028381	deg	0.0125163	-2.93786	0.00865801	NA	0.000129005	-5.65752	0.000162319	-5.16528	0.136326	-1.59996	0.00200002	-3.8318
ENSMUSG00000056899.17083	ENSMUSG00000056899	cnv1708	I	DE	chr12:42028382-42032304	deg	0.0125163	-2.93786	0.00865801	NA	0.000129005	-5.65752	0.000162319	-5.16528	0.136326	-1.59996	0.00200002	-3.8318
ENSMUSG00000056899.17093	ENSMUSG00000056899	cnv1709	I	DE	chr12:42032305-42032492	deg	0.0125163	-2.93786	0.00865801	NA	0.000129005	-5.65752	0.000162319	-5.16528	0.136326	-1.59996	0.00200002	-3.8318
ENSMUSG00000056899.17103	ENSMUSG00000056899	cnv1710	I	DE	chr12:42032493-42032785	deg	0.0125163	-2.93786	0.00865801	NA	0.000129005	-5.65752	0.000162319	-5.16528	0.136326	-1.59996	0.00200002	-3.8318
ENSMUSG00000056899.18303	ENSMUSG00000056899	cnv1830	J	FR	chr12:42024051-42026418	deg	0.0125163	-2.93786	0.00865801	NA	0.000129005	-5.65752	0.000162319	-5.16528	0.136326	-1.59996	0.00200002	-3.8318
ENSMUSG00000056899.18313	ENSMUSG00000056899	cnv1831	J	FR	chr12:42026419-42027135	deg	0.0125163	-2.93786	0.00865801	NA	0.000129005	-5.65752	0.000162319	-5.16528	0.136326	-1.59996	0.00200002	-3.8318
ENSMUSG00000056899.18323	ENSMUSG00000056899	cnv1832	J	FR	chr12:42027136-42027628	deg	0.0125163	-2.93786	0.00865801	NA	0.000129005	-5.65752	0.000162319	-5.16528	0.136326	-1.59996	0.00200002	-3.8318
ENSMUSG00000056899.18333	ENSMUSG00000056899	cnv1833	J	FR	chr12:42027629-42028381	deg	0.0125163	-2.93786	0.00865801	NA	0.000129005	-5.65752	0.000162319	-5.16528	0.136326	-1.59996	0.00200002	-3.8318
ENSMUSG00000056899.18343	ENSMUSG00000056899	cnv1834	J	FR	chr12:42028663-42030715	deg	0.0125163	-2.93786	0.00865801	NA	0.000129005	-5.65752	0.000162319	-5.16528	0.136326	-1.59996	0.00200002	-3.8318
ENSMUSG00000056899.18353	ENSMUSG00000056899	cnv1835	J	FR	chr12:42030716-42032304	deg	0.0125163	-2.93786	0.00865801	NA	0.000129005	-5.65752	0.000162319	-5.16528	0.136326	-1.59996	0.00200002	-3.8318
ENSMUSG00000056899.18363	ENSMUSG00000056899	cnv1836	J	FR	chr12:42032305-42032492	deg	0.0125163	-2.93786	0.00865801	NA	0.000129005	-5.65752	0.000162319	-5.16528	0.136326	-1.59996	0.00200002	-3.8318
ENSMUSG00000056899.18373	ENSMUSG00000056899	cnv1837	J	FR	chr12:42032493-42032785	deg	0.0125163	-2.93786	0.00865801	NA	0.000129005	-5.65752	0.000162319	-5.16528	0.136326	-1.59996	0.00200002	-3.8318
ENSMUSG00000056899.18383	ENSMUSG00000056899	cnv1838	J	FR	chr12:42969143-42969770	deg	0.0125163	-2.93786	0.00865801	NA	0.000129005	-5.65752	0.000162319	-5.16528	0.136326	-1.59996	0.00200002	-3.8318
ENSMUSG00000056899.844	ENSMUSG00000056899	cnv84	A	DE	chr12:42024051-42026418	deg	0.0125163	-2.93786	0.00865801	NA	0.000129005	-5.65752	0.000162319	-5.16528	0.136326	-1.59996	0.00200002	-3.8318
ENSMUSG00000056899.854	ENSMUSG00000056899	cnv85	A	DE	chr12:42026419-42027424	deg	0.0125163	-2.93786	0.00865801	NA	0.000129005	-5.65752	0.000162319	-5.16528	0.136326	-1.59996	0.00200002	-3.8318
ENSMUSG00000056899.864	ENSMUSG00000056899	cnv86	A	DE	chr12:42027425-42027628	deg	0.0125163	-2.93786	0.00865801	NA	0.000129005	-5.65752	0.000162319	-5.16528	0.136326	-1.59996	0.00200002	-3.8318
ENSMUSG00000056899.874	ENSMUSG00000056899	cnv87	A	DE	chr12:42027629-42028381	deg	0.0125163	-2.93786	0.00865801	NA	0.000129005	-5.65752	0.000162319	-5.16528	0.136326	-1.59996	0.00200002	-3.8318
ENSMUSG00000056899.884	ENSMUSG00000056899	cnv88	A	DE	chr12:42028663-42031659	deg	0.0125163	-2.93786	0.00865801	NA	0.000129005	-5.65752	0.000162319	-5.16528	0.136326	-1.59996	0.00200002	-3.8318
ENSMUSG00000056899.894	ENSMUSG00000056899	cnv89	A	DE	chr12:42031660-42032304	deg	0.0125163	-2.93786	0.00865801	NA	0.000129005	-5.65752	0.000162319	-5.16528	0.136326	-1.59996	0.00200002	-3.8318
ENSMUSG00000056899.904	ENSMUSG00000056899	cnv90	A	DE	chr12:42032305-42032492	deg	0.0125163	-2.93786	0.00865801	NA	0.000129005	-5.65752	0.000162319	-5.16528	0.136326	-1.59996	0.00200002	-3.8318
ENSMUSG00000056899.914	ENSMUSG00000056899	cnv91	A	DE	chr12:42032493-42032785	deg	0.0125163	-2.93786	0.00865801	NA	0.000129005	-5.65752	0.000162319	-5.16528	0.136326	-1.59996	0.00200002	-3.8318
ENSMUSG00000056899.924	ENSMUSG00000056899	cnv92	A	DE	chr12:42969143-42969770	deg	0.0125163	-2.93786	0.00865801	NA	0.000129005	-5.65752	0.000162319	-5.16528	0.136326	-1.59996	0.00200002	-3.8318
ENSMUSG00000056899.3274	ENSMUSG00000056899	cnv327	B	DE	chr12:41821493-41821920	deg	0.0125163	-2.93786	0.00865801	NA	0.000129005	-5.65752	0.000162319	-5.16528	0.136326	-1.59996	0.00200002	-3.8318
ENSMUSG00000056899.3284	ENSMUSG00000056899	cnv328	B	DE	chr12:41981587-41981954	deg	0.0125163	-2.93786	0.00865801	NA	0.000129005	-5.65752	0.000162319	-5.16528	0.136326	-1.59996	0.00200002	-3.8318
ENSMUSG00000056899.3294	ENSMUSG00000056899	cnv329	B	DE	chr12:42024051-42026305	deg	0.0125163	-2.93786	0.00865801	NA	0.000129005	-5.65752	0.000162319	-5.16528	0.136326	-1.59996	0.00200002	-3.8318
ENSMUSG00000056899.3304	ENSMUSG00000056899	cnv330	B	DE	chr12:42026452-42026716	deg	0.0125163	-2.93786	0.00865801	NA	0.000129005	-5.65752	0.000162319	-5.16528	0.136326	-1.59996	0.00200002	-3.8318
ENSMUSG00000056899.3314	ENSMUSG00000056899	cnv331	B	DE	chr12:42026717-42027135	deg	0.0125163	-2.93786	0.00865801	NA	0.000129005	-5.65752	0.000162319	-5.16528	0.136326	-1.59996	0.00200002	-3.8318
ENSMUSG00000056899.3324	ENSMUSG00000056899	cnv332	B	DE	chr12:42027136-42027628	deg	0.0125163	-2.93786	0.00865801	NA	0.000129005	-5.65752	0.000162319	-5.16528	0.136326	-1.59996	0.00200002	-3.8318
ENSMUSG00000056899.3334	ENSMUSG00000056899	cnv333	B	DE	chr12:42027629-42028381	deg	0.0125163	-2.93786	0.00865801	NA	0.000129005	-5.65752	0.000162319	-5.16528	0.136326	-1.59996	0.00200002	-3.8318
ENSMUSG00000056899.3344	ENSMUSG00000056899	cnv334	B	DE	chr12:42028663-42031659	deg	0.0125163	-2.93786	0.00865801	NA	0.000129005	-5.65752	0.000162319	-5.16528	0.136326	-1.59996	0.00200002	-3.8318
ENSMUSG00000056899.3354	ENSMUSG00000056899	cnv335	B	DE	chr12:42031660-42032785	deg	0.0125163	-2.93786	0.00865801	NA	0.000129005	-5.65752	0.000162319	-5.16528	0.136326	-1.59996	0.00200002	-3.8318
ENSMUSG00000056899.3364	ENSMUSG00000056899	cnv336	B	DE	chr12:42139801-42140115	deg	0.0125163	-2.93786	0.00865801	NA	0.000129005	-5.65752	0.000162319	-5.16528	0.136326	-1.59996	0.00200002	-3.8318
ENSMUSG00000056899.6354	ENSMUSG00000056899	cnv635	C	FR	chr12:41766064-41766260	deg	0.0125163	-2.93786	0.00865801	NA	0.000129005	-5.65752	0.000162319	-5.16528	0.136326	-1.59996	0.00200002	-3.8318
ENSMUSG00000056899.6364	ENSMUSG00000056899	cnv636	C	FR	chr12:41769559-41769854	deg	0.0125163	-2.93786	0.00865801	NA	0.000129005	-5.65752	0.000162319	-5.16528	0.136326	-1.59996	0.00200002	-3.8318
ENSMUSG00000056899.6374	ENSMUSG00000056899	cnv637	C	FR	chr12:42024051-42026305	deg	0.0125163	-2.93786	0.00865801	NA	0.000129005	-5.65752	0.000162319	-5.16528	0.136326	-1.59996	0.00200002	-3.8318
ENSMUSG00000056899.6384	ENSMUSG00000056899	cnv638	C	FR	chr12:42026452-42026716	deg	0.0125163	-2.93786	0.00865801	NA	0.000129005	-5.65752	0.000162319	-5.16528	0.136326	-1.59996	0.00200002	-3.8318
ENSMUSG00000056899.6394	ENSMUSG00000056899	cnv639	C	FR	chr12:42026717-42027424	deg	0.0125163	-2.93786	0.00865801	NA	0.000129005	-5.65752	0.000162319	-5.16528	0.136326	-1.59996	0.00200002	-3.8318
ENSMUSG00000056899.6404	ENSMUSG00000056899	cnv640	C	FR	chr12:42027425-42027628	deg	0.0125163	-2.93786	0.00865801	NA	0.000129005	-5.65752	0.000162319	-5.16528	0.136326	-1.59996	0.00200002	-3.8318
ENSMUSG00000056899.6414	ENSMUSG00000056899	cnv641	C	FR	chr12:42027629-42028381	deg	0.0125163	-2.93786	0.00865801	NA	0.000129005	-5.65752	0.000162319	-5.16528	0.136326	-1.59996	0.00200002	-3.8318
ENSMUSG00000056899.6424	ENSMUSG00000056899	cnv642	C	FR	chr12:42028663-42031659	deg	0.0125163	-2.93786	0.00865801	NA	0.000129005	-5.65752	0.000162319	-5.16528	0.136326	-1.59996	0.00200002	-3.8318
ENSMUSG00000056899.6434	ENSMUSG00000056899	cnv643	C	FR	chr12:42031660-42032785	deg	0.0125163	-2.93786	0.00865801	NA	0.000129005	-5.65752	0.000162319	-5.16528	0.136326	-1.59996	0.00200002	-3.8318
ENSMUSG00000056899.6444	ENSMUSG00000056899	cnv644	C	FR	chr12:42081571-42081977	deg	0.0125163	-2.93786	0.00865801	NA	0.000129005	-5.65752	0.000162319	-5.16528	0.136326	-1.59996	0.00200002	-3.8318
ENSMUSG00000056899.6454	ENSMUSG00000056899	cnv645	C	FR	chr12:43009361-43009650	deg	0.0125163	-2.93786	0.00865801	NA	0.000129005	-5.65752	0.000162319	-5.16528	0.136326	-1.59996	0.00200002	-3.8318
ENSMUSG00000056899.9374	ENSMUSG00000056899	cnv937	D	DE	chr12:41766131-41766260	deg	0.0125163	-2.93786	0.00865801	NA	0.000129005	-5.65752	0.000162319	-5.16528	0.136326	-1.59996	0.00200002	-3.8318
ENSMUSG00000056899.9384	ENSMUSG00000056899	cnv938	D	DE	chr12:41769559-41769854	deg	0.0125163	-2.93786	0.00865801	NA	0.000129005	-5.65752	0.000162319	-5.16528	0.136326	-1.59996	0.00200002	-3.8318
ENSMUSG00000056899.9394	ENSMUSG00000056899	cnv939	D	DE	chr12:41821493-41821920	deg	0.0125163	-2.93786	0.00865801	NA	0.000129005	-5.65752	0.000162319	-5.16528	0.136326	-1.59996	0.00200002	-3.8318
ENSMUSG00000056899.9404	ENSMUSG00000056899	cnv940	D	DE	chr12:42024051-42026305	deg	0.0125163	-2.93786	0.00865801	NA	0.000129005	-5.65752	0.000162319	-5.16528	0.136326	-1.59996	0.00200002	-3.8318
ENSMUSG00000056899.9414	ENSMUSG00000056899	cnv941	D	DE	chr12:42026306-42027635	deg	0.0125163	-2.93786	0.00865801	NA	0.000129005	-5.65752	0.000162319	-5.16528	0.136326	-1.59996	0.00200002	-3.8318
ENSMUSG00000056899.9424	ENSMUSG00000056899	cnv942	D	DE	chr12:42027636-42028381	deg	0.0125163	-2.93786	0.00865801	NA	0.000129005	-5.65752	0.000162319	-5.16528	0.136326	-1.59996	0.00200002	-3.8318
ENSMUSG00000056899.9434	ENSMUSG00000056899	cnv943	D	DE	chr12:42028663-42031659	deg	0.0125163	-2.93786	0.00865801	NA	0.000129005	-5.65752	0.000162319	-5.16528	0.136326	-1.59996	0.00200002	-3.8318
ENSMUSG00000056899.9444	ENSMUSG00000056899	cnv944	D	DE	chr12:42031660-42032785	deg	0.0125163	-2.93786	0.00865801	NA	0.000129005	-5.65752	0.000162319	-5.16528	0.136326	-1.59996	0.00200002	-3.8318
ENSMUSG00000056899.9454	ENSMUSG00000056899	cnv945	D	DE	chr12:42139801-42140115	deg	0.0125163	-2.93786	0.00865801	NA	0.000129005	-5.65752	0.000162319	-5.16528	0.136326	-1.59996	0.00200002	-3.8318
ENSMUSG00000056899.9464	ENSMUSG00000056899	cnv946	D	DE	chr12:42262430-42262657	deg	0.0125163	-2.93786	0.00865801	NA	0.000129005	-5.65752	0.000162319	-5.16528	0.136326	-1.59996	0.00200002	-3.8318
ENSMUSG00000056899.12224	ENSMUSG00000056899	cnv1222	E	FR	chr12:41766131-41766260	deg	0.0125163	-2.93786	0.00865801	NA	0.000129005	-5.65752	0.000162319	-5.16528	0.136326	-1.59996	0.00200002	-3.8318
ENSMUSG00000056899.12234	ENSMUSG00000056899	cnv1223	E	FR	chr12:41769559-41769854	deg	0.0125163	-2.93786	0.00865801	NA	0.000129005	-5.65752	0.000162319	-5.16528	0.136326	-1.59996	0.00200002	-3.8318
ENSMUSG00000056899.12244	ENSMUSG00000056899	cnv1224	E	FR	chr12:41793483-41794165	deg	0.0125163	-2.93786	0.00865801	NA	0.000129005	-5.65752	0.000162319	-5.16528	0.136326	-1.59996	0.00200002	-3.8318
ENSMUSG00000056899.12254	ENSMUSG00000056899	cnv1225	E	FR	chr12:41952446-41952962	deg	0.0125163	-2.93786	0.00865801	NA	0.000129005	-5.65752	0.000162319	-5.16528	0.136326	-1.59996	0.00200002	-3.8318
ENSMUSG00000056899.12264	ENSMUSG00000056899	cnv1226	E	FR	chr12:41981587-41981954	deg	0.0125163	-2.93786	0.00865801	NA	0.000129005	-5.65752	0.000162319	-5.16528	0.136326	-1.59996	0.00200002	-3.8318
ENSMUSG00000056899.12274	ENSMUSG00000056899	cnv1227	E	FR	chr12:42024051-42025785	deg	0.0125163	-2.93786	0.00865801	NA	0.000129005	-5.65752	0.000162319	-5.16528	0.136326	-1.59996	0.00200002	-3.8318
ENSMUSG00000056899.12284	ENSMUSG00000056899	cnv1228	E	FR	chr12:42025786-42027635	deg	0.0125163	-2.93786	0.00865801	NA	0.000129005	-5.65752	0.000162319	-5.16528	0.136326	-1.59996	0.00200002	-3.8318
ENSMUSG00000056899.12294	ENSMUSG00000056899	cnv1229	E	FR	chr12:42027636-42028381	deg	0.0125163	-2.93786	0.00865801	NA	0.000129005	-5.65752	0.000162319	-5.16528	0.136326	-1.59996	0.00200002	-3.8318
ENSMUSG00000056899.12304	ENSMUSG00000056899	cnv1230	E	FR	chr12:42028663-42031659	deg	0.0125163	-2.93786	0.00865801	NA	0.000129005	-5.65752	0.000162319	-5.16528	0.136326	-1.59996	0.00200002	-3.8318
ENSMUSG00000056899.12314	ENSMUSG00000056899	cnv1231	E	FR	chr12:42031660-42032785	deg	0.0125163	-2.93786	0.00865801	NA	0.000129005	-5.65752	0.000162319	-5.16528	0.136326	-1.59996	0.00200002	-3.8318
ENSMUSG00000056899.12324	ENSMUSG00000056899	cnv1232	E	FR	chr12:42139223-42139518	deg	0.0125163	-2.93786	0.00865801	NA	0.000129005	-5.65752	0.000162319	-5.16528	0.136326	-1.59996	0.00200002	-3.8318
ENSMUSG00000056899.12334	ENSMUSG00000056899	cnv1233	E	FR	chr12:42139801-42140115	deg	0.0125163	-2.93786	0.00865801	NA	0.000129005	-5.65752	0.000162319	-5.16528	0.136326	-1.59996	0.00200002	-3.8318
ENSMUSG00000056899.12344	ENSMUSG00000056899	cnv1234	E	FR	chr12:42799307-42799529	deg	0.0125163	-2.93786	0.00865801	NA	0.000129005	-5.65752	0.000162319	-5.16528	0.136326	-1.59996	0.00200002	-3.8318
ENSMUSG00000056899.12354	ENSMUSG00000056899	cnv1235	E	FR	chr12:42969143-42969770	deg	0.0125163	-2.93786	0.00865801	NA	0.000129005	-5.65752	0.000162319	-5.16528	0.136326	-1.59996	0.00200002	-3.8318
ENSMUSG00000056899.12364	ENSMUSG00000056899	cnv1236	E	FR	chr12:43009361-43009650	deg	0.0125163	-2.93786	0.00865801	NA	0.000129005	-5.65752	0.000162319	-5.16528	0.136326	-1.59996	0.00200002	-3.8318
ENSMUSG00000056899.13884	ENSMUSG00000056899	cnv1388	F	DE	chr12:42024051-42032304	deg	0.0125163	-2.93786	0.00865801	NA	0.000129005	-5.65752	0.000162319	-5.16528	0.136326	-1.59996	0.00200002	-3.8318
ENSMUSG00000056899.13894	ENSMUSG00000056899	cnv1389	F	DE	chr12:42032305-42032492	deg	0.0125163	-2.93786	0.00865801	NA	0.000129005	-5.65752	0.000162319	-5.16528	0.136326	-1.59996	0.00200002	-3.8318
ENSMUSG00000056899.13904	ENSMUSG00000056899	cnv1390	F	DE	chr12:42032493-42032785	deg	0.0125163	-2.93786	0.00865801	NA	0.000129005	-5.65752	0.000162319	-5.16528	0.136326	-1.59996	0.00200002	-3.8318
ENSMUSG00000056899.13914	ENSMUSG00000056899	cnv1391	F	DE	chr12:42969143-42969770	deg	0.0125163	-2.93786	0.00865801	NA	0.000129005	-5.65752	0.000162319	-5.16528	0.136326	-1.59996	0.00200002	-3.8318
ENSMUSG00000056899.14884	ENSMUSG00000056899	cnv1488	G	FR	chr12:42024051-42032785	deg	0.0125163	-2.93786	0.00865801	NA	0.000129005	-5.65752	0.000162319	-5.16528	0.136326	-1.59996	0.00200002	-3.8318
ENSMUSG00000056899.15804	ENSMUSG00000056899	cnv1580	H	FR	chr12:42024051-42032785	deg	0.0125163	-2.93786	0.00865801	NA	0.000129005	-5.65752	0.000162319	-5.16528	0.136326	-1.59996	0.00200002	-3.8318
ENSMUSG00000056899.17064	ENSMUSG00000056899	cnv1706	I	DE	chr12:42024051-42027763	deg	0.0125163	-2.93786	0.00865801	NA	0.000129005	-5.65752	0.000162319	-5.16528	0.136326	-1.59996	0.00200002	-3.8318
ENSMUSG00000056899.17074	ENSMUSG00000056899	cnv1707	I	DE	chr12:42027764-42028381	deg	0.0125163	-2.93786	0.00865801	NA	0.000129005	-5.65752	0.000162319	-5.16528	0.136326	-1.59996	0.00200002	-3.8318
ENSMUSG00000056899.17084	ENSMUSG00000056899	cnv1708	I	DE	chr12:42028382-42032304	deg	0.0125163	-2.93786	0.00865801	NA	0.000129005	-5.65752	0.000162319	-5.16528	0.136326	-1.59996	0.00200002	-3.8318
ENSMUSG00000056899.17094	ENSMUSG00000056899	cnv1709	I	DE	chr12:42032305-42032492	deg	0.0125163	-2.93786	0.00865801	NA	0.000129005	-5.65752	0.000162319	-5.16528	0.136326	-1.59996	0.00200002	-3.8318
ENSMUSG00000056899.17104	ENSMUSG00000056899	cnv1710	I	DE	chr12:42032493-42032785	deg	0.0125163	-2.93786	0.00865801	NA	0.000129005	-5.65752	0.000162319	-5.16528	0.136326	-1.59996	0.00200002	-3.8318
ENSMUSG00000056899.18304	ENSMUSG00000056899	cnv1830	J	FR	chr12:42024051-42026418	deg	0.0125163	-2.93786	0.00865801	NA	0.000129005	-5.65752	0.000162319	-5.16528	0.136326	-1.59996	0.00200002	-3.8318
ENSMUSG00000056899.18314	ENSMUSG00000056899	cnv1831	J	FR	chr12:42026419-42027135	deg	0.0125163	-2.93786	0.00865801	NA	0.000129005	-5.65752	0.000162319	-5.16528	0.136326	-1.59996	0.00200002	-3.8318
ENSMUSG00000056899.18324	ENSMUSG00000056899	cnv1832	J	FR	chr12:42027136-42027628	deg	0.0125163	-2.93786	0.00865801	NA	0.000129005	-5.65752	0.000162319	-5.16528	0.136326	-1.59996	0.00200002	-3.8318
ENSMUSG00000056899.18334	ENSMUSG00000056899	cnv1833	J	FR	chr12:42027629-42028381	deg	0.0125163	-2.93786	0.00865801	NA	0.000129005	-5.65752	0.000162319	-5.16528	0.136326	-1.59996	0.00200002	-3.8318
ENSMUSG00000056899.18344	ENSMUSG00000056899	cnv1834	J	FR	chr12:42028663-42030715	deg	0.0125163	-2.93786	0.00865801	NA	0.000129005	-5.65752	0.000162319	-5.16528	0.136326	-1.59996	0.00200002	-3.8318
ENSMUSG00000056899.18354	ENSMUSG00000056899	cnv1835	J	FR	chr12:42030716-42032304	deg	0.0125163	-2.93786	0.00865801	NA	0.000129005	-5.65752	0.000162319	-5.16528	0.136326	-1.59996	0.00200002	-3.8318
ENSMUSG00000056899.18364	ENSMUSG00000056899	cnv1836	J	FR	chr12:42032305-42032492	deg	0.0125163	-2.93786	0.00865801	NA	0.000129005	-5.65752	0.000162319	-5.16528	0.136326	-1.59996	0.00200002	-3.8318
ENSMUSG00000056899.18374	ENSMUSG00000056899	cnv1837	J	FR	chr12:42032493-42032785	deg	0.0125163	-2.93786	0.00865801	NA	0.000129005	-5.65752	0.000162319	-5.16528	0.136326	-1.59996	0.00200002	-3.8318
ENSMUSG00000056899.18384	ENSMUSG00000056899	cnv1838	J	FR	chr12:42969143-42969770	deg	0.0125163	-2.93786	0.00865801	NA	0.000129005	-5.65752	0.000162319	-5.16528	0.136326	-1.59996	0.00200002	-3.8318
ENSMUSG00000056899.845	ENSMUSG00000056899	cnv84	A	DE	chr12:42024051-42026418	deg	0.0125163	-2.93786	0.00865801	NA	0.000129005	-5.65752	0.000162319	-5.16528	0.136326	-1.59996	0.00200002	-3.8318
ENSMUSG00000056899.855	ENSMUSG00000056899	cnv85	A	DE	chr12:42026419-42027424	deg	0.0125163	-2.93786	0.00865801	NA	0.000129005	-5.65752	0.000162319	-5.16528	0.136326	-1.59996	0.00200002	-3.8318
ENSMUSG00000056899.865	ENSMUSG00000056899	cnv86	A	DE	chr12:42027425-42027628	deg	0.0125163	-2.93786	0.00865801	NA	0.000129005	-5.65752	0.000162319	-5.16528	0.136326	-1.59996	0.00200002	-3.8318
ENSMUSG00000056899.875	ENSMUSG00000056899	cnv87	A	DE	chr12:42027629-42028381	deg	0.0125163	-2.93786	0.00865801	NA	0.000129005	-5.65752	0.000162319	-5.16528	0.136326	-1.59996	0.00200002	-3.8318
ENSMUSG00000056899.885	ENSMUSG00000056899	cnv88	A	DE	chr12:42028663-42031659	deg	0.0125163	-2.93786	0.00865801	NA	0.000129005	-5.65752	0.000162319	-5.16528	0.136326	-1.59996	0.00200002	-3.8318
ENSMUSG00000056899.895	ENSMUSG00000056899	cnv89	A	DE	chr12:42031660-42032304	deg	0.0125163	-2.93786	0.00865801	NA	0.000129005	-5.65752	0.000162319	-5.16528	0.136326	-1.59996	0.00200002	-3.8318
ENSMUSG00000056899.905	ENSMUSG00000056899	cnv90	A	DE	chr12:42032305-42032492	deg	0.0125163	-2.93786	0.00865801	NA	0.000129005	-5.65752	0.000162319	-5.16528	0.136326	-1.59996	0.00200002	-3.8318
ENSMUSG00000056899.915	ENSMUSG00000056899	cnv91	A	DE	chr12:42032493-42032785	deg	0.0125163	-2.93786	0.00865801	NA	0.000129005	-5.65752	0.000162319	-5.16528	0.136326	-1.59996	0.00200002	-3.8318
ENSMUSG00000056899.925	ENSMUSG00000056899	cnv92	A	DE	chr12:42969143-42969770	deg	0.0125163	-2.93786	0.00865801	NA	0.000129005	-5.65752	0.000162319	-5.16528	0.136326	-1.59996	0.00200002	-3.8318
ENSMUSG00000056899.3275	ENSMUSG00000056899	cnv327	B	DE	chr12:41821493-41821920	deg	0.0125163	-2.93786	0.00865801	NA	0.000129005	-5.65752	0.000162319	-5.16528	0.136326	-1.59996	0.00200002	-3.8318
ENSMUSG00000056899.3285	ENSMUSG00000056899	cnv328	B	DE	chr12:41981587-41981954	deg	0.0125163	-2.93786	0.00865801	NA	0.000129005	-5.65752	0.000162319	-5.16528	0.136326	-1.59996	0.00200002	-3.8318
ENSMUSG00000056899.3295	ENSMUSG00000056899	cnv329	B	DE	chr12:42024051-42026305	deg	0.0125163	-2.93786	0.00865801	NA	0.000129005	-5.65752	0.000162319	-5.16528	0.136326	-1.59996	0.00200002	-3.8318
ENSMUSG00000056899.3305	ENSMUSG00000056899	cnv330	B	DE	chr12:42026452-42026716	deg	0.0125163	-2.93786	0.00865801	NA	0.000129005	-5.65752	0.000162319	-5.16528	0.136326	-1.59996	0.00200002	-3.8318
ENSMUSG00000056899.3315	ENSMUSG00000056899	cnv331	B	DE	chr12:42026717-42027135	deg	0.0125163	-2.93786	0.00865801	NA	0.000129005	-5.65752	0.000162319	-5.16528	0.136326	-1.59996	0.00200002	-3.8318
ENSMUSG00000056899.3325	ENSMUSG00000056899	cnv332	B	DE	chr12:42027136-42027628	deg	0.0125163	-2.93786	0.00865801	NA	0.000129005	-5.65752	0.000162319	-5.16528	0.136326	-1.59996	0.00200002	-3.8318
ENSMUSG00000056899.3335	ENSMUSG00000056899	cnv333	B	DE	chr12:42027629-42028381	deg	0.0125163	-2.93786	0.00865801	NA	0.000129005	-5.65752	0.000162319	-5.16528	0.136326	-1.59996	0.00200002	-3.8318
ENSMUSG00000056899.3345	ENSMUSG00000056899	cnv334	B	DE	chr12:42028663-42031659	deg	0.0125163	-2.93786	0.00865801	NA	0.000129005	-5.65752	0.000162319	-5.16528	0.136326	-1.59996	0.00200002	-3.8318
ENSMUSG00000056899.3355	ENSMUSG00000056899	cnv335	B	DE	chr12:42031660-42032785	deg	0.0125163	-2.93786	0.00865801	NA	0.000129005	-5.65752	0.000162319	-5.16528	0.136326	-1.59996	0.00200002	-3.8318
ENSMUSG00000056899.3365	ENSMUSG00000056899	cnv336	B	DE	chr12:42139801-42140115	deg	0.0125163	-2.93786	0.00865801	NA	0.000129005	-5.65752	0.000162319	-5.16528	0.136326	-1.59996	0.00200002	-3.8318
ENSMUSG00000056899.6355	ENSMUSG00000056899	cnv635	C	FR	chr12:41766064-41766260	deg	0.0125163	-2.93786	0.00865801	NA	0.000129005	-5.65752	0.000162319	-5.16528	0.136326	-1.59996	0.00200002	-3.8318
ENSMUSG00000056899.6365	ENSMUSG00000056899	cnv636	C	FR	chr12:41769559-41769854	deg	0.0125163	-2.93786	0.00865801	NA	0.000129005	-5.65752	0.000162319	-5.16528	0.136326	-1.59996	0.00200002	-3.8318
ENSMUSG00000056899.6375	ENSMUSG00000056899	cnv637	C	FR	chr12:42024051-42026305	deg	0.0125163	-2.93786	0.00865801	NA	0.000129005	-5.65752	0.000162319	-5.16528	0.136326	-1.59996	0.00200002	-3.8318
ENSMUSG00000056899.6385	ENSMUSG00000056899	cnv638	C	FR	chr12:42026452-42026716	deg	0.0125163	-2.93786	0.00865801	NA	0.000129005	-5.65752	0.000162319	-5.16528	0.136326	-1.59996	0.00200002	-3.8318
ENSMUSG00000056899.6395	ENSMUSG00000056899	cnv639	C	FR	chr12:42026717-42027424	deg	0.0125163	-2.93786	0.00865801	NA	0.000129005	-5.65752	0.000162319	-5.16528	0.136326	-1.59996	0.00200002	-3.8318
ENSMUSG00000056899.6405	ENSMUSG00000056899	cnv640	C	FR	chr12:42027425-42027628	deg	0.0125163	-2.93786	0.00865801	NA	0.000129005	-5.65752	0.000162319	-5.16528	0.136326	-1.59996	0.00200002	-3.8318
ENSMUSG00000056899.6415	ENSMUSG00000056899	cnv641	C	FR	chr12:42027629-42028381	deg	0.0125163	-2.93786	0.00865801	NA	0.000129005	-5.65752	0.000162319	-5.16528	0.136326	-1.59996	0.00200002	-3.8318
ENSMUSG00000056899.6425	ENSMUSG00000056899	cnv642	C	FR	chr12:42028663-42031659	deg	0.0125163	-2.93786	0.00865801	NA	0.000129005	-5.65752	0.000162319	-5.16528	0.136326	-1.59996	0.00200002	-3.8318
ENSMUSG00000056899.6435	ENSMUSG00000056899	cnv643	C	FR	chr12:42031660-42032785	deg	0.0125163	-2.93786	0.00865801	NA	0.000129005	-5.65752	0.000162319	-5.16528	0.136326	-1.59996	0.00200002	-3.8318
ENSMUSG00000056899.6445	ENSMUSG00000056899	cnv644	C	FR	chr12:42081571-42081977	deg	0.0125163	-2.93786	0.00865801	NA	0.000129005	-5.65752	0.000162319	-5.16528	0.136326	-1.59996	0.00200002	-3.8318
ENSMUSG00000056899.6455	ENSMUSG00000056899	cnv645	C	FR	chr12:43009361-43009650	deg	0.0125163	-2.93786	0.00865801	NA	0.000129005	-5.65752	0.000162319	-5.16528	0.136326	-1.59996	0.00200002	-3.8318
ENSMUSG00000056899.9375	ENSMUSG00000056899	cnv937	D	DE	chr12:41766131-41766260	deg	0.0125163	-2.93786	0.00865801	NA	0.000129005	-5.65752	0.000162319	-5.16528	0.136326	-1.59996	0.00200002	-3.8318
ENSMUSG00000056899.9385	ENSMUSG00000056899	cnv938	D	DE	chr12:41769559-41769854	deg	0.0125163	-2.93786	0.00865801	NA	0.000129005	-5.65752	0.000162319	-5.16528	0.136326	-1.59996	0.00200002	-3.8318
ENSMUSG00000056899.9395	ENSMUSG00000056899	cnv939	D	DE	chr12:41821493-41821920	deg	0.0125163	-2.93786	0.00865801	NA	0.000129005	-5.65752	0.000162319	-5.16528	0.136326	-1.59996	0.00200002	-3.8318
ENSMUSG00000056899.9405	ENSMUSG00000056899	cnv940	D	DE	chr12:42024051-42026305	deg	0.0125163	-2.93786	0.00865801	NA	0.000129005	-5.65752	0.000162319	-5.16528	0.136326	-1.59996	0.00200002	-3.8318
ENSMUSG00000056899.9415	ENSMUSG00000056899	cnv941	D	DE	chr12:42026306-42027635	deg	0.0125163	-2.93786	0.00865801	NA	0.000129005	-5.65752	0.000162319	-5.16528	0.136326	-1.59996	0.00200002	-3.8318
ENSMUSG00000056899.9425	ENSMUSG00000056899	cnv942	D	DE	chr12:42027636-42028381	deg	0.0125163	-2.93786	0.00865801	NA	0.000129005	-5.65752	0.000162319	-5.16528	0.136326	-1.59996	0.00200002	-3.8318
ENSMUSG00000056899.9435	ENSMUSG00000056899	cnv943	D	DE	chr12:42028663-42031659	deg	0.0125163	-2.93786	0.00865801	NA	0.000129005	-5.65752	0.000162319	-5.16528	0.136326	-1.59996	0.00200002	-3.8318
ENSMUSG00000056899.9445	ENSMUSG00000056899	cnv944	D	DE	chr12:42031660-42032785	deg	0.0125163	-2.93786	0.00865801	NA	0.000129005	-5.65752	0.000162319	-5.16528	0.136326	-1.59996	0.00200002	-3.8318
ENSMUSG00000056899.9455	ENSMUSG00000056899	cnv945	D	DE	chr12:42139801-42140115	deg	0.0125163	-2.93786	0.00865801	NA	0.000129005	-5.65752	0.000162319	-5.16528	0.136326	-1.59996	0.00200002	-3.8318
ENSMUSG00000056899.9465	ENSMUSG00000056899	cnv946	D	DE	chr12:42262430-42262657	deg	0.0125163	-2.93786	0.00865801	NA	0.000129005	-5.65752	0.000162319	-5.16528	0.136326	-1.59996	0.00200002	-3.8318
ENSMUSG00000056899.12225	ENSMUSG00000056899	cnv1222	E	FR	chr12:41766131-41766260	deg	0.0125163	-2.93786	0.00865801	NA	0.000129005	-5.65752	0.000162319	-5.16528	0.136326	-1.59996	0.00200002	-3.8318
ENSMUSG00000056899.12235	ENSMUSG00000056899	cnv1223	E	FR	chr12:41769559-41769854	deg	0.0125163	-2.93786	0.00865801	NA	0.000129005	-5.65752	0.000162319	-5.16528	0.136326	-1.59996	0.00200002	-3.8318
ENSMUSG00000056899.12245	ENSMUSG00000056899	cnv1224	E	FR	chr12:41793483-41794165	deg	0.0125163	-2.93786	0.00865801	NA	0.000129005	-5.65752	0.000162319	-5.16528	0.136326	-1.59996	0.00200002	-3.8318
ENSMUSG00000056899.12255	ENSMUSG00000056899	cnv1225	E	FR	chr12:41952446-41952962	deg	0.0125163	-2.93786	0.00865801	NA	0.000129005	-5.65752	0.000162319	-5.16528	0.136326	-1.59996	0.00200002	-3.8318
ENSMUSG00000056899.12265	ENSMUSG00000056899	cnv1226	E	FR	chr12:41981587-41981954	deg	0.0125163	-2.93786	0.00865801	NA	0.000129005	-5.65752	0.000162319	-5.16528	0.136326	-1.59996	0.00200002	-3.8318
ENSMUSG00000056899.12275	ENSMUSG00000056899	cnv1227	E	FR	chr12:42024051-42025785	deg	0.0125163	-2.93786	0.00865801	NA	0.000129005	-5.65752	0.000162319	-5.16528	0.136326	-1.59996	0.00200002	-3.8318
ENSMUSG00000056899.12285	ENSMUSG00000056899	cnv1228	E	FR	chr12:42025786-42027635	deg	0.0125163	-2.93786	0.00865801	NA	0.000129005	-5.65752	0.000162319	-5.16528	0.136326	-1.59996	0.00200002	-3.8318
ENSMUSG00000056899.12295	ENSMUSG00000056899	cnv1229	E	FR	chr12:42027636-42028381	deg	0.0125163	-2.93786	0.00865801	NA	0.000129005	-5.65752	0.000162319	-5.16528	0.136326	-1.59996	0.00200002	-3.8318
ENSMUSG00000056899.12305	ENSMUSG00000056899	cnv1230	E	FR	chr12:42028663-42031659	deg	0.0125163	-2.93786	0.00865801	NA	0.000129005	-5.65752	0.000162319	-5.16528	0.136326	-1.59996	0.00200002	-3.8318
ENSMUSG00000056899.12315	ENSMUSG00000056899	cnv1231	E	FR	chr12:42031660-42032785	deg	0.0125163	-2.93786	0.00865801	NA	0.000129005	-5.65752	0.000162319	-5.16528	0.136326	-1.59996	0.00200002	-3.8318
ENSMUSG00000056899.12325	ENSMUSG00000056899	cnv1232	E	FR	chr12:42139223-42139518	deg	0.0125163	-2.93786	0.00865801	NA	0.000129005	-5.65752	0.000162319	-5.16528	0.136326	-1.59996	0.00200002	-3.8318
ENSMUSG00000056899.12335	ENSMUSG00000056899	cnv1233	E	FR	chr12:42139801-42140115	deg	0.0125163	-2.93786	0.00865801	NA	0.000129005	-5.65752	0.000162319	-5.16528	0.136326	-1.59996	0.00200002	-3.8318
ENSMUSG00000056899.12345	ENSMUSG00000056899	cnv1234	E	FR	chr12:42799307-42799529	deg	0.0125163	-2.93786	0.00865801	NA	0.000129005	-5.65752	0.000162319	-5.16528	0.136326	-1.59996	0.00200002	-3.8318
ENSMUSG00000056899.12355	ENSMUSG00000056899	cnv1235	E	FR	chr12:42969143-42969770	deg	0.0125163	-2.93786	0.00865801	NA	0.000129005	-5.65752	0.000162319	-5.16528	0.136326	-1.59996	0.00200002	-3.8318
ENSMUSG00000056899.12365	ENSMUSG00000056899	cnv1236	E	FR	chr12:43009361-43009650	deg	0.0125163	-2.93786	0.00865801	NA	0.000129005	-5.65752	0.000162319	-5.16528	0.136326	-1.59996	0.00200002	-3.8318
ENSMUSG00000056899.13885	ENSMUSG00000056899	cnv1388	F	DE	chr12:42024051-42032304	deg	0.0125163	-2.93786	0.00865801	NA	0.000129005	-5.65752	0.000162319	-5.16528	0.136326	-1.59996	0.00200002	-3.8318
ENSMUSG00000056899.13895	ENSMUSG00000056899	cnv1389	F	DE	chr12:42032305-42032492	deg	0.0125163	-2.93786	0.00865801	NA	0.000129005	-5.65752	0.000162319	-5.16528	0.136326	-1.59996	0.00200002	-3.8318
ENSMUSG00000056899.13905	ENSMUSG00000056899	cnv1390	F	DE	chr12:42032493-42032785	deg	0.0125163	-2.93786	0.00865801	NA	0.000129005	-5.65752	0.000162319	-5.16528	0.136326	-1.59996	0.00200002	-3.8318
ENSMUSG00000056899.13915	ENSMUSG00000056899	cnv1391	F	DE	chr12:42969143-42969770	deg	0.0125163	-2.93786	0.00865801	NA	0.000129005	-5.65752	0.000162319	-5.16528	0.136326	-1.59996	0.00200002	-3.8318
ENSMUSG00000056899.14885	ENSMUSG00000056899	cnv1488	G	FR	chr12:42024051-42032785	deg	0.0125163	-2.93786	0.00865801	NA	0.000129005	-5.65752	0.000162319	-5.16528	0.136326	-1.59996	0.00200002	-3.8318
ENSMUSG00000056899.15805	ENSMUSG00000056899	cnv1580	H	FR	chr12:42024051-42032785	deg	0.0125163	-2.93786	0.00865801	NA	0.000129005	-5.65752	0.000162319	-5.16528	0.136326	-1.59996	0.00200002	-3.8318
ENSMUSG00000056899.17065	ENSMUSG00000056899	cnv1706	I	DE	chr12:42024051-42027763	deg	0.0125163	-2.93786	0.00865801	NA	0.000129005	-5.65752	0.000162319	-5.16528	0.136326	-1.59996	0.00200002	-3.8318
ENSMUSG00000056899.17075	ENSMUSG00000056899	cnv1707	I	DE	chr12:42027764-42028381	deg	0.0125163	-2.93786	0.00865801	NA	0.000129005	-5.65752	0.000162319	-5.16528	0.136326	-1.59996	0.00200002	-3.8318
ENSMUSG00000056899.17085	ENSMUSG00000056899	cnv1708	I	DE	chr12:42028382-42032304	deg	0.0125163	-2.93786	0.00865801	NA	0.000129005	-5.65752	0.000162319	-5.16528	0.136326	-1.59996	0.00200002	-3.8318
ENSMUSG00000056899.17095	ENSMUSG00000056899	cnv1709	I	DE	chr12:42032305-42032492	deg	0.0125163	-2.93786	0.00865801	NA	0.000129005	-5.65752	0.000162319	-5.16528	0.136326	-1.59996	0.00200002	-3.8318
ENSMUSG00000056899.17105	ENSMUSG00000056899	cnv1710	I	DE	chr12:42032493-42032785	deg	0.0125163	-2.93786	0.00865801	NA	0.000129005	-5.65752	0.000162319	-5.16528	0.136326	-1.59996	0.00200002	-3.8318
ENSMUSG00000056899.18305	ENSMUSG00000056899	cnv1830	J	FR	chr12:42024051-42026418	deg	0.0125163	-2.93786	0.00865801	NA	0.000129005	-5.65752	0.000162319	-5.16528	0.136326	-1.59996	0.00200002	-3.8318
ENSMUSG00000056899.18315	ENSMUSG00000056899	cnv1831	J	FR	chr12:42026419-42027135	deg	0.0125163	-2.93786	0.00865801	NA	0.000129005	-5.65752	0.000162319	-5.16528	0.136326	-1.59996	0.00200002	-3.8318
ENSMUSG00000056899.18325	ENSMUSG00000056899	cnv1832	J	FR	chr12:42027136-42027628	deg	0.0125163	-2.93786	0.00865801	NA	0.000129005	-5.65752	0.000162319	-5.16528	0.136326	-1.59996	0.00200002	-3.8318
ENSMUSG00000056899.18335	ENSMUSG00000056899	cnv1833	J	FR	chr12:42027629-42028381	deg	0.0125163	-2.93786	0.00865801	NA	0.000129005	-5.65752	0.000162319	-5.16528	0.136326	-1.59996	0.00200002	-3.8318
ENSMUSG00000056899.18345	ENSMUSG00000056899	cnv1834	J	FR	chr12:42028663-42030715	deg	0.0125163	-2.93786	0.00865801	NA	0.000129005	-5.65752	0.000162319	-5.16528	0.136326	-1.59996	0.00200002	-3.8318
ENSMUSG00000056899.18355	ENSMUSG00000056899	cnv1835	J	FR	chr12:42030716-42032304	deg	0.0125163	-2.93786	0.00865801	NA	0.000129005	-5.65752	0.000162319	-5.16528	0.136326	-1.59996	0.00200002	-3.8318
ENSMUSG00000056899.18365	ENSMUSG00000056899	cnv1836	J	FR	chr12:42032305-42032492	deg	0.0125163	-2.93786	0.00865801	NA	0.000129005	-5.65752	0.000162319	-5.16528	0.136326	-1.59996	0.00200002	-3.8318
ENSMUSG00000056899.18375	ENSMUSG00000056899	cnv1837	J	FR	chr12:42032493-42032785	deg	0.0125163	-2.93786	0.00865801	NA	0.000129005	-5.65752	0.000162319	-5.16528	0.136326	-1.59996	0.00200002	-3.8318
ENSMUSG00000056899.18385	ENSMUSG00000056899	cnv1838	J	FR	chr12:42969143-42969770	deg	0.0125163	-2.93786	0.00865801	NA	0.000129005	-5.65752	0.000162319	-5.16528	0.136326	-1.59996	0.00200002	-3.8318
ENSMUSG00000056899.846	ENSMUSG00000056899	cnv84	A	DE	chr12:42024051-42026418	deg	0.0125163	-2.93786	0.00865801	NA	0.000129005	-5.65752	0.000162319	-5.16528	0.136326	-1.59996	0.00200002	-3.8318
ENSMUSG00000056899.856	ENSMUSG00000056899	cnv85	A	DE	chr12:42026419-42027424	deg	0.0125163	-2.93786	0.00865801	NA	0.000129005	-5.65752	0.000162319	-5.16528	0.136326	-1.59996	0.00200002	-3.8318
ENSMUSG00000056899.866	ENSMUSG00000056899	cnv86	A	DE	chr12:42027425-42027628	deg	0.0125163	-2.93786	0.00865801	NA	0.000129005	-5.65752	0.000162319	-5.16528	0.136326	-1.59996	0.00200002	-3.8318
ENSMUSG00000056899.876	ENSMUSG00000056899	cnv87	A	DE	chr12:42027629-42028381	deg	0.0125163	-2.93786	0.00865801	NA	0.000129005	-5.65752	0.000162319	-5.16528	0.136326	-1.59996	0.00200002	-3.8318
ENSMUSG00000056899.886	ENSMUSG00000056899	cnv88	A	DE	chr12:42028663-42031659	deg	0.0125163	-2.93786	0.00865801	NA	0.000129005	-5.65752	0.000162319	-5.16528	0.136326	-1.59996	0.00200002	-3.8318
ENSMUSG00000056899.896	ENSMUSG00000056899	cnv89	A	DE	chr12:42031660-42032304	deg	0.0125163	-2.93786	0.00865801	NA	0.000129005	-5.65752	0.000162319	-5.16528	0.136326	-1.59996	0.00200002	-3.8318
ENSMUSG00000056899.906	ENSMUSG00000056899	cnv90	A	DE	chr12:42032305-42032492	deg	0.0125163	-2.93786	0.00865801	NA	0.000129005	-5.65752	0.000162319	-5.16528	0.136326	-1.59996	0.00200002	-3.8318
ENSMUSG00000056899.916	ENSMUSG00000056899	cnv91	A	DE	chr12:42032493-42032785	deg	0.0125163	-2.93786	0.00865801	NA	0.000129005	-5.65752	0.000162319	-5.16528	0.136326	-1.59996	0.00200002	-3.8318
ENSMUSG00000056899.926	ENSMUSG00000056899	cnv92	A	DE	chr12:42969143-42969770	deg	0.0125163	-2.93786	0.00865801	NA	0.000129005	-5.65752	0.000162319	-5.16528	0.136326	-1.59996	0.00200002	-3.8318
ENSMUSG00000056899.3276	ENSMUSG00000056899	cnv327	B	DE	chr12:41821493-41821920	deg	0.0125163	-2.93786	0.00865801	NA	0.000129005	-5.65752	0.000162319	-5.16528	0.136326	-1.59996	0.00200002	-3.8318
ENSMUSG00000056899.3286	ENSMUSG00000056899	cnv328	B	DE	chr12:41981587-41981954	deg	0.0125163	-2.93786	0.00865801	NA	0.000129005	-5.65752	0.000162319	-5.16528	0.136326	-1.59996	0.00200002	-3.8318
ENSMUSG00000056899.3296	ENSMUSG00000056899	cnv329	B	DE	chr12:42024051-42026305	deg	0.0125163	-2.93786	0.00865801	NA	0.000129005	-5.65752	0.000162319	-5.16528	0.136326	-1.59996	0.00200002	-3.8318
ENSMUSG00000056899.3306	ENSMUSG00000056899	cnv330	B	DE	chr12:42026452-42026716	deg	0.0125163	-2.93786	0.00865801	NA	0.000129005	-5.65752	0.000162319	-5.16528	0.136326	-1.59996	0.00200002	-3.8318
ENSMUSG00000056899.3316	ENSMUSG00000056899	cnv331	B	DE	chr12:42026717-42027135	deg	0.0125163	-2.93786	0.00865801	NA	0.000129005	-5.65752	0.000162319	-5.16528	0.136326	-1.59996	0.00200002	-3.8318
ENSMUSG00000056899.3326	ENSMUSG00000056899	cnv332	B	DE	chr12:42027136-42027628	deg	0.0125163	-2.93786	0.00865801	NA	0.000129005	-5.65752	0.000162319	-5.16528	0.136326	-1.59996	0.00200002	-3.8318
ENSMUSG00000056899.3336	ENSMUSG00000056899	cnv333	B	DE	chr12:42027629-42028381	deg	0.0125163	-2.93786	0.00865801	NA	0.000129005	-5.65752	0.000162319	-5.16528	0.136326	-1.59996	0.00200002	-3.8318
ENSMUSG00000056899.3346	ENSMUSG00000056899	cnv334	B	DE	chr12:42028663-42031659	deg	0.0125163	-2.93786	0.00865801	NA	0.000129005	-5.65752	0.000162319	-5.16528	0.136326	-1.59996	0.00200002	-3.8318
ENSMUSG00000056899.3356	ENSMUSG00000056899	cnv335	B	DE	chr12:42031660-42032785	deg	0.0125163	-2.93786	0.00865801	NA	0.000129005	-5.65752	0.000162319	-5.16528	0.136326	-1.59996	0.00200002	-3.8318
ENSMUSG00000056899.3366	ENSMUSG00000056899	cnv336	B	DE	chr12:42139801-42140115	deg	0.0125163	-2.93786	0.00865801	NA	0.000129005	-5.65752	0.000162319	-5.16528	0.136326	-1.59996	0.00200002	-3.8318
ENSMUSG00000056899.6356	ENSMUSG00000056899	cnv635	C	FR	chr12:41766064-41766260	deg	0.0125163	-2.93786	0.00865801	NA	0.000129005	-5.65752	0.000162319	-5.16528	0.136326	-1.59996	0.00200002	-3.8318
ENSMUSG00000056899.6366	ENSMUSG00000056899	cnv636	C	FR	chr12:41769559-41769854	deg	0.0125163	-2.93786	0.00865801	NA	0.000129005	-5.65752	0.000162319	-5.16528	0.136326	-1.59996	0.00200002	-3.8318
ENSMUSG00000056899.6376	ENSMUSG00000056899	cnv637	C	FR	chr12:42024051-42026305	deg	0.0125163	-2.93786	0.00865801	NA	0.000129005	-5.65752	0.000162319	-5.16528	0.136326	-1.59996	0.00200002	-3.8318
ENSMUSG00000056899.6386	ENSMUSG00000056899	cnv638	C	FR	chr12:42026452-42026716	deg	0.0125163	-2.93786	0.00865801	NA	0.000129005	-5.65752	0.000162319	-5.16528	0.136326	-1.59996	0.00200002	-3.8318
ENSMUSG00000056899.6396	ENSMUSG00000056899	cnv639	C	FR	chr12:42026717-42027424	deg	0.0125163	-2.93786	0.00865801	NA	0.000129005	-5.65752	0.000162319	-5.16528	0.136326	-1.59996	0.00200002	-3.8318
ENSMUSG00000056899.6406	ENSMUSG00000056899	cnv640	C	FR	chr12:42027425-42027628	deg	0.0125163	-2.93786	0.00865801	NA	0.000129005	-5.65752	0.000162319	-5.16528	0.136326	-1.59996	0.00200002	-3.8318
ENSMUSG00000056899.6416	ENSMUSG00000056899	cnv641	C	FR	chr12:42027629-42028381	deg	0.0125163	-2.93786	0.00865801	NA	0.000129005	-5.65752	0.000162319	-5.16528	0.136326	-1.59996	0.00200002	-3.8318
ENSMUSG00000056899.6426	ENSMUSG00000056899	cnv642	C	FR	chr12:42028663-42031659	deg	0.0125163	-2.93786	0.00865801	NA	0.000129005	-5.65752	0.000162319	-5.16528	0.136326	-1.59996	0.00200002	-3.8318
ENSMUSG00000056899.6436	ENSMUSG00000056899	cnv643	C	FR	chr12:42031660-42032785	deg	0.0125163	-2.93786	0.00865801	NA	0.000129005	-5.65752	0.000162319	-5.16528	0.136326	-1.59996	0.00200002	-3.8318
ENSMUSG00000056899.6446	ENSMUSG00000056899	cnv644	C	FR	chr12:42081571-42081977	deg	0.0125163	-2.93786	0.00865801	NA	0.000129005	-5.65752	0.000162319	-5.16528	0.136326	-1.59996	0.00200002	-3.8318
ENSMUSG00000056899.6456	ENSMUSG00000056899	cnv645	C	FR	chr12:43009361-43009650	deg	0.0125163	-2.93786	0.00865801	NA	0.000129005	-5.65752	0.000162319	-5.16528	0.136326	-1.59996	0.00200002	-3.8318
ENSMUSG00000056899.9376	ENSMUSG00000056899	cnv937	D	DE	chr12:41766131-41766260	deg	0.0125163	-2.93786	0.00865801	NA	0.000129005	-5.65752	0.000162319	-5.16528	0.136326	-1.59996	0.00200002	-3.8318
ENSMUSG00000056899.9386	ENSMUSG00000056899	cnv938	D	DE	chr12:41769559-41769854	deg	0.0125163	-2.93786	0.00865801	NA	0.000129005	-5.65752	0.000162319	-5.16528	0.136326	-1.59996	0.00200002	-3.8318
ENSMUSG00000056899.9396	ENSMUSG00000056899	cnv939	D	DE	chr12:41821493-41821920	deg	0.0125163	-2.93786	0.00865801	NA	0.000129005	-5.65752	0.000162319	-5.16528	0.136326	-1.59996	0.00200002	-3.8318
ENSMUSG00000056899.9406	ENSMUSG00000056899	cnv940	D	DE	chr12:42024051-42026305	deg	0.0125163	-2.93786	0.00865801	NA	0.000129005	-5.65752	0.000162319	-5.16528	0.136326	-1.59996	0.00200002	-3.8318
ENSMUSG00000056899.9416	ENSMUSG00000056899	cnv941	D	DE	chr12:42026306-42027635	deg	0.0125163	-2.93786	0.00865801	NA	0.000129005	-5.65752	0.000162319	-5.16528	0.136326	-1.59996	0.00200002	-3.8318
ENSMUSG00000056899.9426	ENSMUSG00000056899	cnv942	D	DE	chr12:42027636-42028381	deg	0.0125163	-2.93786	0.00865801	NA	0.000129005	-5.65752	0.000162319	-5.16528	0.136326	-1.59996	0.00200002	-3.8318
ENSMUSG00000056899.9436	ENSMUSG00000056899	cnv943	D	DE	chr12:42028663-42031659	deg	0.0125163	-2.93786	0.00865801	NA	0.000129005	-5.65752	0.000162319	-5.16528	0.136326	-1.59996	0.00200002	-3.8318
ENSMUSG00000056899.9446	ENSMUSG00000056899	cnv944	D	DE	chr12:42031660-42032785	deg	0.0125163	-2.93786	0.00865801	NA	0.000129005	-5.65752	0.000162319	-5.16528	0.136326	-1.59996	0.00200002	-3.8318
ENSMUSG00000056899.9456	ENSMUSG00000056899	cnv945	D	DE	chr12:42139801-42140115	deg	0.0125163	-2.93786	0.00865801	NA	0.000129005	-5.65752	0.000162319	-5.16528	0.136326	-1.59996	0.00200002	-3.8318
ENSMUSG00000056899.9466	ENSMUSG00000056899	cnv946	D	DE	chr12:42262430-42262657	deg	0.0125163	-2.93786	0.00865801	NA	0.000129005	-5.65752	0.000162319	-5.16528	0.136326	-1.59996	0.00200002	-3.8318
ENSMUSG00000056899.12226	ENSMUSG00000056899	cnv1222	E	FR	chr12:41766131-41766260	deg	0.0125163	-2.93786	0.00865801	NA	0.000129005	-5.65752	0.000162319	-5.16528	0.136326	-1.59996	0.00200002	-3.8318
ENSMUSG00000056899.12236	ENSMUSG00000056899	cnv1223	E	FR	chr12:41769559-41769854	deg	0.0125163	-2.93786	0.00865801	NA	0.000129005	-5.65752	0.000162319	-5.16528	0.136326	-1.59996	0.00200002	-3.8318
ENSMUSG00000056899.12246	ENSMUSG00000056899	cnv1224	E	FR	chr12:41793483-41794165	deg	0.0125163	-2.93786	0.00865801	NA	0.000129005	-5.65752	0.000162319	-5.16528	0.136326	-1.59996	0.00200002	-3.8318
ENSMUSG00000056899.12256	ENSMUSG00000056899	cnv1225	E	FR	chr12:41952446-41952962	deg	0.0125163	-2.93786	0.00865801	NA	0.000129005	-5.65752	0.000162319	-5.16528	0.136326	-1.59996	0.00200002	-3.8318
ENSMUSG00000056899.12266	ENSMUSG00000056899	cnv1226	E	FR	chr12:41981587-41981954	deg	0.0125163	-2.93786	0.00865801	NA	0.000129005	-5.65752	0.000162319	-5.16528	0.136326	-1.59996	0.00200002	-3.8318
ENSMUSG00000056899.12276	ENSMUSG00000056899	cnv1227	E	FR	chr12:42024051-42025785	deg	0.0125163	-2.93786	0.00865801	NA	0.000129005	-5.65752	0.000162319	-5.16528	0.136326	-1.59996	0.00200002	-3.8318
ENSMUSG00000056899.12286	ENSMUSG00000056899	cnv1228	E	FR	chr12:42025786-42027635	deg	0.0125163	-2.93786	0.00865801	NA	0.000129005	-5.65752	0.000162319	-5.16528	0.136326	-1.59996	0.00200002	-3.8318
ENSMUSG00000056899.12296	ENSMUSG00000056899	cnv1229	E	FR	chr12:42027636-42028381	deg	0.0125163	-2.93786	0.00865801	NA	0.000129005	-5.65752	0.000162319	-5.16528	0.136326	-1.59996	0.00200002	-3.8318
ENSMUSG00000056899.12306	ENSMUSG00000056899	cnv1230	E	FR	chr12:42028663-42031659	deg	0.0125163	-2.93786	0.00865801	NA	0.000129005	-5.65752	0.000162319	-5.16528	0.136326	-1.59996	0.00200002	-3.8318
ENSMUSG00000056899.12316	ENSMUSG00000056899	cnv1231	E	FR	chr12:42031660-42032785	deg	0.0125163	-2.93786	0.00865801	NA	0.000129005	-5.65752	0.000162319	-5.16528	0.136326	-1.59996	0.00200002	-3.8318
ENSMUSG00000056899.12326	ENSMUSG00000056899	cnv1232	E	FR	chr12:42139223-42139518	deg	0.0125163	-2.93786	0.00865801	NA	0.000129005	-5.65752	0.000162319	-5.16528	0.136326	-1.59996	0.00200002	-3.8318
ENSMUSG00000056899.12336	ENSMUSG00000056899	cnv1233	E	FR	chr12:42139801-42140115	deg	0.0125163	-2.93786	0.00865801	NA	0.000129005	-5.65752	0.000162319	-5.16528	0.136326	-1.59996	0.00200002	-3.8318
ENSMUSG00000056899.12346	ENSMUSG00000056899	cnv1234	E	FR	chr12:42799307-42799529	deg	0.0125163	-2.93786	0.00865801	NA	0.000129005	-5.65752	0.000162319	-5.16528	0.136326	-1.59996	0.00200002	-3.8318
ENSMUSG00000056899.12356	ENSMUSG00000056899	cnv1235	E	FR	chr12:42969143-42969770	deg	0.0125163	-2.93786	0.00865801	NA	0.000129005	-5.65752	0.000162319	-5.16528	0.136326	-1.59996	0.00200002	-3.8318
ENSMUSG00000056899.12366	ENSMUSG00000056899	cnv1236	E	FR	chr12:43009361-43009650	deg	0.0125163	-2.93786	0.00865801	NA	0.000129005	-5.65752	0.000162319	-5.16528	0.136326	-1.59996	0.00200002	-3.8318
ENSMUSG00000056899.13886	ENSMUSG00000056899	cnv1388	F	DE	chr12:42024051-42032304	deg	0.0125163	-2.93786	0.00865801	NA	0.000129005	-5.65752	0.000162319	-5.16528	0.136326	-1.59996	0.00200002	-3.8318
ENSMUSG00000056899.13896	ENSMUSG00000056899	cnv1389	F	DE	chr12:42032305-42032492	deg	0.0125163	-2.93786	0.00865801	NA	0.000129005	-5.65752	0.000162319	-5.16528	0.136326	-1.59996	0.00200002	-3.8318
ENSMUSG00000056899.13906	ENSMUSG00000056899	cnv1390	F	DE	chr12:42032493-42032785	deg	0.0125163	-2.93786	0.00865801	NA	0.000129005	-5.65752	0.000162319	-5.16528	0.136326	-1.59996	0.00200002	-3.8318
ENSMUSG00000056899.13916	ENSMUSG00000056899	cnv1391	F	DE	chr12:42969143-42969770	deg	0.0125163	-2.93786	0.00865801	NA	0.000129005	-5.65752	0.000162319	-5.16528	0.136326	-1.59996	0.00200002	-3.8318
ENSMUSG00000056899.14886	ENSMUSG00000056899	cnv1488	G	FR	chr12:42024051-42032785	deg	0.0125163	-2.93786	0.00865801	NA	0.000129005	-5.65752	0.000162319	-5.16528	0.136326	-1.59996	0.00200002	-3.8318
ENSMUSG00000056899.15806	ENSMUSG00000056899	cnv1580	H	FR	chr12:42024051-42032785	deg	0.0125163	-2.93786	0.00865801	NA	0.000129005	-5.65752	0.000162319	-5.16528	0.136326	-1.59996	0.00200002	-3.8318
ENSMUSG00000056899.17066	ENSMUSG00000056899	cnv1706	I	DE	chr12:42024051-42027763	deg	0.0125163	-2.93786	0.00865801	NA	0.000129005	-5.65752	0.000162319	-5.16528	0.136326	-1.59996	0.00200002	-3.8318
ENSMUSG00000056899.17076	ENSMUSG00000056899	cnv1707	I	DE	chr12:42027764-42028381	deg	0.0125163	-2.93786	0.00865801	NA	0.000129005	-5.65752	0.000162319	-5.16528	0.136326	-1.59996	0.00200002	-3.8318
ENSMUSG00000056899.17086	ENSMUSG00000056899	cnv1708	I	DE	chr12:42028382-42032304	deg	0.0125163	-2.93786	0.00865801	NA	0.000129005	-5.65752	0.000162319	-5.16528	0.136326	-1.59996	0.00200002	-3.8318
ENSMUSG00000056899.17096	ENSMUSG00000056899	cnv1709	I	DE	chr12:42032305-42032492	deg	0.0125163	-2.93786	0.00865801	NA	0.000129005	-5.65752	0.000162319	-5.16528	0.136326	-1.59996	0.00200002	-3.8318
ENSMUSG00000056899.17106	ENSMUSG00000056899	cnv1710	I	DE	chr12:42032493-42032785	deg	0.0125163	-2.93786	0.00865801	NA	0.000129005	-5.65752	0.000162319	-5.16528	0.136326	-1.59996	0.00200002	-3.8318
ENSMUSG00000056899.18306	ENSMUSG00000056899	cnv1830	J	FR	chr12:42024051-42026418	deg	0.0125163	-2.93786	0.00865801	NA	0.000129005	-5.65752	0.000162319	-5.16528	0.136326	-1.59996	0.00200002	-3.8318
ENSMUSG00000056899.18316	ENSMUSG00000056899	cnv1831	J	FR	chr12:42026419-42027135	deg	0.0125163	-2.93786	0.00865801	NA	0.000129005	-5.65752	0.000162319	-5.16528	0.136326	-1.59996	0.00200002	-3.8318
ENSMUSG00000056899.18326	ENSMUSG00000056899	cnv1832	J	FR	chr12:42027136-42027628	deg	0.0125163	-2.93786	0.00865801	NA	0.000129005	-5.65752	0.000162319	-5.16528	0.136326	-1.59996	0.00200002	-3.8318
ENSMUSG00000056899.18336	ENSMUSG00000056899	cnv1833	J	FR	chr12:42027629-42028381	deg	0.0125163	-2.93786	0.00865801	NA	0.000129005	-5.65752	0.000162319	-5.16528	0.136326	-1.59996	0.00200002	-3.8318
ENSMUSG00000056899.18346	ENSMUSG00000056899	cnv1834	J	FR	chr12:42028663-42030715	deg	0.0125163	-2.93786	0.00865801	NA	0.000129005	-5.65752	0.000162319	-5.16528	0.136326	-1.59996	0.00200002	-3.8318
ENSMUSG00000056899.18356	ENSMUSG00000056899	cnv1835	J	FR	chr12:42030716-42032304	deg	0.0125163	-2.93786	0.00865801	NA	0.000129005	-5.65752	0.000162319	-5.16528	0.136326	-1.59996	0.00200002	-3.8318
ENSMUSG00000056899.18366	ENSMUSG00000056899	cnv1836	J	FR	chr12:42032305-42032492	deg	0.0125163	-2.93786	0.00865801	NA	0.000129005	-5.65752	0.000162319	-5.16528	0.136326	-1.59996	0.00200002	-3.8318
ENSMUSG00000056899.18376	ENSMUSG00000056899	cnv1837	J	FR	chr12:42032493-42032785	deg	0.0125163	-2.93786	0.00865801	NA	0.000129005	-5.65752	0.000162319	-5.16528	0.136326	-1.59996	0.00200002	-3.8318
ENSMUSG00000056899.18386	ENSMUSG00000056899	cnv1838	J	FR	chr12:42969143-42969770	deg	0.0125163	-2.93786	0.00865801	NA	0.000129005	-5.65752	0.000162319	-5.16528	0.136326	-1.59996	0.00200002	-3.8318
ENSMUSG00000056899.847	ENSMUSG00000056899	cnv84	A	DE	chr12:42024051-42026418	deg	0.0125163	-2.93786	0.00865801	NA	0.000129005	-5.65752	0.000162319	-5.16528	0.136326	-1.59996	0.00200002	-3.8318
ENSMUSG00000056899.857	ENSMUSG00000056899	cnv85	A	DE	chr12:42026419-42027424	deg	0.0125163	-2.93786	0.00865801	NA	0.000129005	-5.65752	0.000162319	-5.16528	0.136326	-1.59996	0.00200002	-3.8318
ENSMUSG00000056899.867	ENSMUSG00000056899	cnv86	A	DE	chr12:42027425-42027628	deg	0.0125163	-2.93786	0.00865801	NA	0.000129005	-5.65752	0.000162319	-5.16528	0.136326	-1.59996	0.00200002	-3.8318
ENSMUSG00000056899.877	ENSMUSG00000056899	cnv87	A	DE	chr12:42027629-42028381	deg	0.0125163	-2.93786	0.00865801	NA	0.000129005	-5.65752	0.000162319	-5.16528	0.136326	-1.59996	0.00200002	-3.8318
ENSMUSG00000056899.887	ENSMUSG00000056899	cnv88	A	DE	chr12:42028663-42031659	deg	0.0125163	-2.93786	0.00865801	NA	0.000129005	-5.65752	0.000162319	-5.16528	0.136326	-1.59996	0.00200002	-3.8318
ENSMUSG00000056899.897	ENSMUSG00000056899	cnv89	A	DE	chr12:42031660-42032304	deg	0.0125163	-2.93786	0.00865801	NA	0.000129005	-5.65752	0.000162319	-5.16528	0.136326	-1.59996	0.00200002	-3.8318
ENSMUSG00000056899.907	ENSMUSG00000056899	cnv90	A	DE	chr12:42032305-42032492	deg	0.0125163	-2.93786	0.00865801	NA	0.000129005	-5.65752	0.000162319	-5.16528	0.136326	-1.59996	0.00200002	-3.8318
ENSMUSG00000056899.917	ENSMUSG00000056899	cnv91	A	DE	chr12:42032493-42032785	deg	0.0125163	-2.93786	0.00865801	NA	0.000129005	-5.65752	0.000162319	-5.16528	0.136326	-1.59996	0.00200002	-3.8318
ENSMUSG00000056899.927	ENSMUSG00000056899	cnv92	A	DE	chr12:42969143-42969770	deg	0.0125163	-2.93786	0.00865801	NA	0.000129005	-5.65752	0.000162319	-5.16528	0.136326	-1.59996	0.00200002	-3.8318
ENSMUSG00000056899.3277	ENSMUSG00000056899	cnv327	B	DE	chr12:41821493-41821920	deg	0.0125163	-2.93786	0.00865801	NA	0.000129005	-5.65752	0.000162319	-5.16528	0.136326	-1.59996	0.00200002	-3.8318
ENSMUSG00000056899.3287	ENSMUSG00000056899	cnv328	B	DE	chr12:41981587-41981954	deg	0.0125163	-2.93786	0.00865801	NA	0.000129005	-5.65752	0.000162319	-5.16528	0.136326	-1.59996	0.00200002	-3.8318
ENSMUSG00000056899.3297	ENSMUSG00000056899	cnv329	B	DE	chr12:42024051-42026305	deg	0.0125163	-2.93786	0.00865801	NA	0.000129005	-5.65752	0.000162319	-5.16528	0.136326	-1.59996	0.00200002	-3.8318
ENSMUSG00000056899.3307	ENSMUSG00000056899	cnv330	B	DE	chr12:42026452-42026716	deg	0.0125163	-2.93786	0.00865801	NA	0.000129005	-5.65752	0.000162319	-5.16528	0.136326	-1.59996	0.00200002	-3.8318
ENSMUSG00000056899.3317	ENSMUSG00000056899	cnv331	B	DE	chr12:42026717-42027135	deg	0.0125163	-2.93786	0.00865801	NA	0.000129005	-5.65752	0.000162319	-5.16528	0.136326	-1.59996	0.00200002	-3.8318
ENSMUSG00000056899.3327	ENSMUSG00000056899	cnv332	B	DE	chr12:42027136-42027628	deg	0.0125163	-2.93786	0.00865801	NA	0.000129005	-5.65752	0.000162319	-5.16528	0.136326	-1.59996	0.00200002	-3.8318
ENSMUSG00000056899.3337	ENSMUSG00000056899	cnv333	B	DE	chr12:42027629-42028381	deg	0.0125163	-2.93786	0.00865801	NA	0.000129005	-5.65752	0.000162319	-5.16528	0.136326	-1.59996	0.00200002	-3.8318
ENSMUSG00000056899.3347	ENSMUSG00000056899	cnv334	B	DE	chr12:42028663-42031659	deg	0.0125163	-2.93786	0.00865801	NA	0.000129005	-5.65752	0.000162319	-5.16528	0.136326	-1.59996	0.00200002	-3.8318
ENSMUSG00000056899.3357	ENSMUSG00000056899	cnv335	B	DE	chr12:42031660-42032785	deg	0.0125163	-2.93786	0.00865801	NA	0.000129005	-5.65752	0.000162319	-5.16528	0.136326	-1.59996	0.00200002	-3.8318
ENSMUSG00000056899.3367	ENSMUSG00000056899	cnv336	B	DE	chr12:42139801-42140115	deg	0.0125163	-2.93786	0.00865801	NA	0.000129005	-5.65752	0.000162319	-5.16528	0.136326	-1.59996	0.00200002	-3.8318
ENSMUSG00000056899.6357	ENSMUSG00000056899	cnv635	C	FR	chr12:41766064-41766260	deg	0.0125163	-2.93786	0.00865801	NA	0.000129005	-5.65752	0.000162319	-5.16528	0.136326	-1.59996	0.00200002	-3.8318
ENSMUSG00000056899.6367	ENSMUSG00000056899	cnv636	C	FR	chr12:41769559-41769854	deg	0.0125163	-2.93786	0.00865801	NA	0.000129005	-5.65752	0.000162319	-5.16528	0.136326	-1.59996	0.00200002	-3.8318
ENSMUSG00000056899.6377	ENSMUSG00000056899	cnv637	C	FR	chr12:42024051-42026305	deg	0.0125163	-2.93786	0.00865801	NA	0.000129005	-5.65752	0.000162319	-5.16528	0.136326	-1.59996	0.00200002	-3.8318
ENSMUSG00000056899.6387	ENSMUSG00000056899	cnv638	C	FR	chr12:42026452-42026716	deg	0.0125163	-2.93786	0.00865801	NA	0.000129005	-5.65752	0.000162319	-5.16528	0.136326	-1.59996	0.00200002	-3.8318
ENSMUSG00000056899.6397	ENSMUSG00000056899	cnv639	C	FR	chr12:42026717-42027424	deg	0.0125163	-2.93786	0.00865801	NA	0.000129005	-5.65752	0.000162319	-5.16528	0.136326	-1.59996	0.00200002	-3.8318
ENSMUSG00000056899.6407	ENSMUSG00000056899	cnv640	C	FR	chr12:42027425-42027628	deg	0.0125163	-2.93786	0.00865801	NA	0.000129005	-5.65752	0.000162319	-5.16528	0.136326	-1.59996	0.00200002	-3.8318
ENSMUSG00000056899.6417	ENSMUSG00000056899	cnv641	C	FR	chr12:42027629-42028381	deg	0.0125163	-2.93786	0.00865801	NA	0.000129005	-5.65752	0.000162319	-5.16528	0.136326	-1.59996	0.00200002	-3.8318
ENSMUSG00000056899.6427	ENSMUSG00000056899	cnv642	C	FR	chr12:42028663-42031659	deg	0.0125163	-2.93786	0.00865801	NA	0.000129005	-5.65752	0.000162319	-5.16528	0.136326	-1.59996	0.00200002	-3.8318
ENSMUSG00000056899.6437	ENSMUSG00000056899	cnv643	C	FR	chr12:42031660-42032785	deg	0.0125163	-2.93786	0.00865801	NA	0.000129005	-5.65752	0.000162319	-5.16528	0.136326	-1.59996	0.00200002	-3.8318
ENSMUSG00000056899.6447	ENSMUSG00000056899	cnv644	C	FR	chr12:42081571-42081977	deg	0.0125163	-2.93786	0.00865801	NA	0.000129005	-5.65752	0.000162319	-5.16528	0.136326	-1.59996	0.00200002	-3.8318
ENSMUSG00000056899.6457	ENSMUSG00000056899	cnv645	C	FR	chr12:43009361-43009650	deg	0.0125163	-2.93786	0.00865801	NA	0.000129005	-5.65752	0.000162319	-5.16528	0.136326	-1.59996	0.00200002	-3.8318
ENSMUSG00000056899.9377	ENSMUSG00000056899	cnv937	D	DE	chr12:41766131-41766260	deg	0.0125163	-2.93786	0.00865801	NA	0.000129005	-5.65752	0.000162319	-5.16528	0.136326	-1.59996	0.00200002	-3.8318
ENSMUSG00000056899.9387	ENSMUSG00000056899	cnv938	D	DE	chr12:41769559-41769854	deg	0.0125163	-2.93786	0.00865801	NA	0.000129005	-5.65752	0.000162319	-5.16528	0.136326	-1.59996	0.00200002	-3.8318
ENSMUSG00000056899.9397	ENSMUSG00000056899	cnv939	D	DE	chr12:41821493-41821920	deg	0.0125163	-2.93786	0.00865801	NA	0.000129005	-5.65752	0.000162319	-5.16528	0.136326	-1.59996	0.00200002	-3.8318
ENSMUSG00000056899.9407	ENSMUSG00000056899	cnv940	D	DE	chr12:42024051-42026305	deg	0.0125163	-2.93786	0.00865801	NA	0.000129005	-5.65752	0.000162319	-5.16528	0.136326	-1.59996	0.00200002	-3.8318
ENSMUSG00000056899.9417	ENSMUSG00000056899	cnv941	D	DE	chr12:42026306-42027635	deg	0.0125163	-2.93786	0.00865801	NA	0.000129005	-5.65752	0.000162319	-5.16528	0.136326	-1.59996	0.00200002	-3.8318
ENSMUSG00000056899.9427	ENSMUSG00000056899	cnv942	D	DE	chr12:42027636-42028381	deg	0.0125163	-2.93786	0.00865801	NA	0.000129005	-5.65752	0.000162319	-5.16528	0.136326	-1.59996	0.00200002	-3.8318
ENSMUSG00000056899.9437	ENSMUSG00000056899	cnv943	D	DE	chr12:42028663-42031659	deg	0.0125163	-2.93786	0.00865801	NA	0.000129005	-5.65752	0.000162319	-5.16528	0.136326	-1.59996	0.00200002	-3.8318
ENSMUSG00000056899.9447	ENSMUSG00000056899	cnv944	D	DE	chr12:42031660-42032785	deg	0.0125163	-2.93786	0.00865801	NA	0.000129005	-5.65752	0.000162319	-5.16528	0.136326	-1.59996	0.00200002	-3.8318
ENSMUSG00000056899.9457	ENSMUSG00000056899	cnv945	D	DE	chr12:42139801-42140115	deg	0.0125163	-2.93786	0.00865801	NA	0.000129005	-5.65752	0.000162319	-5.16528	0.136326	-1.59996	0.00200002	-3.8318
ENSMUSG00000056899.9467	ENSMUSG00000056899	cnv946	D	DE	chr12:42262430-42262657	deg	0.0125163	-2.93786	0.00865801	NA	0.000129005	-5.65752	0.000162319	-5.16528	0.136326	-1.59996	0.00200002	-3.8318
ENSMUSG00000056899.12227	ENSMUSG00000056899	cnv1222	E	FR	chr12:41766131-41766260	deg	0.0125163	-2.93786	0.00865801	NA	0.000129005	-5.65752	0.000162319	-5.16528	0.136326	-1.59996	0.00200002	-3.8318
ENSMUSG00000056899.12237	ENSMUSG00000056899	cnv1223	E	FR	chr12:41769559-41769854	deg	0.0125163	-2.93786	0.00865801	NA	0.000129005	-5.65752	0.000162319	-5.16528	0.136326	-1.59996	0.00200002	-3.8318
ENSMUSG00000056899.12247	ENSMUSG00000056899	cnv1224	E	FR	chr12:41793483-41794165	deg	0.0125163	-2.93786	0.00865801	NA	0.000129005	-5.65752	0.000162319	-5.16528	0.136326	-1.59996	0.00200002	-3.8318
ENSMUSG00000056899.12257	ENSMUSG00000056899	cnv1225	E	FR	chr12:41952446-41952962	deg	0.0125163	-2.93786	0.00865801	NA	0.000129005	-5.65752	0.000162319	-5.16528	0.136326	-1.59996	0.00200002	-3.8318
ENSMUSG00000056899.12267	ENSMUSG00000056899	cnv1226	E	FR	chr12:41981587-41981954	deg	0.0125163	-2.93786	0.00865801	NA	0.000129005	-5.65752	0.000162319	-5.16528	0.136326	-1.59996	0.00200002	-3.8318
ENSMUSG00000056899.12277	ENSMUSG00000056899	cnv1227	E	FR	chr12:42024051-42025785	deg	0.0125163	-2.93786	0.00865801	NA	0.000129005	-5.65752	0.000162319	-5.16528	0.136326	-1.59996	0.00200002	-3.8318
ENSMUSG00000056899.12287	ENSMUSG00000056899	cnv1228	E	FR	chr12:42025786-42027635	deg	0.0125163	-2.93786	0.00865801	NA	0.000129005	-5.65752	0.000162319	-5.16528	0.136326	-1.59996	0.00200002	-3.8318
ENSMUSG00000056899.12297	ENSMUSG00000056899	cnv1229	E	FR	chr12:42027636-42028381	deg	0.0125163	-2.93786	0.00865801	NA	0.000129005	-5.65752	0.000162319	-5.16528	0.136326	-1.59996	0.00200002	-3.8318
ENSMUSG00000056899.12307	ENSMUSG00000056899	cnv1230	E	FR	chr12:42028663-42031659	deg	0.0125163	-2.93786	0.00865801	NA	0.000129005	-5.65752	0.000162319	-5.16528	0.136326	-1.59996	0.00200002	-3.8318
ENSMUSG00000056899.12317	ENSMUSG00000056899	cnv1231	E	FR	chr12:42031660-42032785	deg	0.0125163	-2.93786	0.00865801	NA	0.000129005	-5.65752	0.000162319	-5.16528	0.136326	-1.59996	0.00200002	-3.8318
ENSMUSG00000056899.12327	ENSMUSG00000056899	cnv1232	E	FR	chr12:42139223-42139518	deg	0.0125163	-2.93786	0.00865801	NA	0.000129005	-5.65752	0.000162319	-5.16528	0.136326	-1.59996	0.00200002	-3.8318
ENSMUSG00000056899.12337	ENSMUSG00000056899	cnv1233	E	FR	chr12:42139801-42140115	deg	0.0125163	-2.93786	0.00865801	NA	0.000129005	-5.65752	0.000162319	-5.16528	0.136326	-1.59996	0.00200002	-3.8318
ENSMUSG00000056899.12347	ENSMUSG00000056899	cnv1234	E	FR	chr12:42799307-42799529	deg	0.0125163	-2.93786	0.00865801	NA	0.000129005	-5.65752	0.000162319	-5.16528	0.136326	-1.59996	0.00200002	-3.8318
ENSMUSG00000056899.12357	ENSMUSG00000056899	cnv1235	E	FR	chr12:42969143-42969770	deg	0.0125163	-2.93786	0.00865801	NA	0.000129005	-5.65752	0.000162319	-5.16528	0.136326	-1.59996	0.00200002	-3.8318
ENSMUSG00000056899.12367	ENSMUSG00000056899	cnv1236	E	FR	chr12:43009361-43009650	deg	0.0125163	-2.93786	0.00865801	NA	0.000129005	-5.65752	0.000162319	-5.16528	0.136326	-1.59996	0.00200002	-3.8318
ENSMUSG00000056899.13887	ENSMUSG00000056899	cnv1388	F	DE	chr12:42024051-42032304	deg	0.0125163	-2.93786	0.00865801	NA	0.000129005	-5.65752	0.000162319	-5.16528	0.136326	-1.59996	0.00200002	-3.8318
ENSMUSG00000056899.13897	ENSMUSG00000056899	cnv1389	F	DE	chr12:42032305-42032492	deg	0.0125163	-2.93786	0.00865801	NA	0.000129005	-5.65752	0.000162319	-5.16528	0.136326	-1.59996	0.00200002	-3.8318
ENSMUSG00000056899.13907	ENSMUSG00000056899	cnv1390	F	DE	chr12:42032493-42032785	deg	0.0125163	-2.93786	0.00865801	NA	0.000129005	-5.65752	0.000162319	-5.16528	0.136326	-1.59996	0.00200002	-3.8318
ENSMUSG00000056899.13917	ENSMUSG00000056899	cnv1391	F	DE	chr12:42969143-42969770	deg	0.0125163	-2.93786	0.00865801	NA	0.000129005	-5.65752	0.000162319	-5.16528	0.136326	-1.59996	0.00200002	-3.8318
ENSMUSG00000056899.14887	ENSMUSG00000056899	cnv1488	G	FR	chr12:42024051-42032785	deg	0.0125163	-2.93786	0.00865801	NA	0.000129005	-5.65752	0.000162319	-5.16528	0.136326	-1.59996	0.00200002	-3.8318
ENSMUSG00000056899.15807	ENSMUSG00000056899	cnv1580	H	FR	chr12:42024051-42032785	deg	0.0125163	-2.93786	0.00865801	NA	0.000129005	-5.65752	0.000162319	-5.16528	0.136326	-1.59996	0.00200002	-3.8318
ENSMUSG00000056899.17067	ENSMUSG00000056899	cnv1706	I	DE	chr12:42024051-42027763	deg	0.0125163	-2.93786	0.00865801	NA	0.000129005	-5.65752	0.000162319	-5.16528	0.136326	-1.59996	0.00200002	-3.8318
ENSMUSG00000056899.17077	ENSMUSG00000056899	cnv1707	I	DE	chr12:42027764-42028381	deg	0.0125163	-2.93786	0.00865801	NA	0.000129005	-5.65752	0.000162319	-5.16528	0.136326	-1.59996	0.00200002	-3.8318
ENSMUSG00000056899.17087	ENSMUSG00000056899	cnv1708	I	DE	chr12:42028382-42032304	deg	0.0125163	-2.93786	0.00865801	NA	0.000129005	-5.65752	0.000162319	-5.16528	0.136326	-1.59996	0.00200002	-3.8318
ENSMUSG00000056899.17097	ENSMUSG00000056899	cnv1709	I	DE	chr12:42032305-42032492	deg	0.0125163	-2.93786	0.00865801	NA	0.000129005	-5.65752	0.000162319	-5.16528	0.136326	-1.59996	0.00200002	-3.8318
ENSMUSG00000056899.17107	ENSMUSG00000056899	cnv1710	I	DE	chr12:42032493-42032785	deg	0.0125163	-2.93786	0.00865801	NA	0.000129005	-5.65752	0.000162319	-5.16528	0.136326	-1.59996	0.00200002	-3.8318
ENSMUSG00000056899.18307	ENSMUSG00000056899	cnv1830	J	FR	chr12:42024051-42026418	deg	0.0125163	-2.93786	0.00865801	NA	0.000129005	-5.65752	0.000162319	-5.16528	0.136326	-1.59996	0.00200002	-3.8318
ENSMUSG00000056899.18317	ENSMUSG00000056899	cnv1831	J	FR	chr12:42026419-42027135	deg	0.0125163	-2.93786	0.00865801	NA	0.000129005	-5.65752	0.000162319	-5.16528	0.136326	-1.59996	0.00200002	-3.8318
ENSMUSG00000056899.18327	ENSMUSG00000056899	cnv1832	J	FR	chr12:42027136-42027628	deg	0.0125163	-2.93786	0.00865801	NA	0.000129005	-5.65752	0.000162319	-5.16528	0.136326	-1.59996	0.00200002	-3.8318
ENSMUSG00000056899.18337	ENSMUSG00000056899	cnv1833	J	FR	chr12:42027629-42028381	deg	0.0125163	-2.93786	0.00865801	NA	0.000129005	-5.65752	0.000162319	-5.16528	0.136326	-1.59996	0.00200002	-3.8318
ENSMUSG00000056899.18347	ENSMUSG00000056899	cnv1834	J	FR	chr12:42028663-42030715	deg	0.0125163	-2.93786	0.00865801	NA	0.000129005	-5.65752	0.000162319	-5.16528	0.136326	-1.59996	0.00200002	-3.8318
ENSMUSG00000056899.18357	ENSMUSG00000056899	cnv1835	J	FR	chr12:42030716-42032304	deg	0.0125163	-2.93786	0.00865801	NA	0.000129005	-5.65752	0.000162319	-5.16528	0.136326	-1.59996	0.00200002	-3.8318
ENSMUSG00000056899.18367	ENSMUSG00000056899	cnv1836	J	FR	chr12:42032305-42032492	deg	0.0125163	-2.93786	0.00865801	NA	0.000129005	-5.65752	0.000162319	-5.16528	0.136326	-1.59996	0.00200002	-3.8318
ENSMUSG00000056899.18377	ENSMUSG00000056899	cnv1837	J	FR	chr12:42032493-42032785	deg	0.0125163	-2.93786	0.00865801	NA	0.000129005	-5.65752	0.000162319	-5.16528	0.136326	-1.59996	0.00200002	-3.8318
ENSMUSG00000056899.18387	ENSMUSG00000056899	cnv1838	J	FR	chr12:42969143-42969770	deg	0.0125163	-2.93786	0.00865801	NA	0.000129005	-5.65752	0.000162319	-5.16528	0.136326	-1.59996	0.00200002	-3.8318
ENSMUSG00000056899.848	ENSMUSG00000056899	cnv84	A	DE	chr12:42024051-42026418	deg	0.0125163	-2.93786	0.00865801	NA	0.000129005	-5.65752	0.000162319	-5.16528	0.136326	-1.59996	0.00200002	-3.8318
ENSMUSG00000056899.858	ENSMUSG00000056899	cnv85	A	DE	chr12:42026419-42027424	deg	0.0125163	-2.93786	0.00865801	NA	0.000129005	-5.65752	0.000162319	-5.16528	0.136326	-1.59996	0.00200002	-3.8318
ENSMUSG00000056899.868	ENSMUSG00000056899	cnv86	A	DE	chr12:42027425-42027628	deg	0.0125163	-2.93786	0.00865801	NA	0.000129005	-5.65752	0.000162319	-5.16528	0.136326	-1.59996	0.00200002	-3.8318
ENSMUSG00000056899.878	ENSMUSG00000056899	cnv87	A	DE	chr12:42027629-42028381	deg	0.0125163	-2.93786	0.00865801	NA	0.000129005	-5.65752	0.000162319	-5.16528	0.136326	-1.59996	0.00200002	-3.8318
ENSMUSG00000056899.888	ENSMUSG00000056899	cnv88	A	DE	chr12:42028663-42031659	deg	0.0125163	-2.93786	0.00865801	NA	0.000129005	-5.65752	0.000162319	-5.16528	0.136326	-1.59996	0.00200002	-3.8318
ENSMUSG00000056899.898	ENSMUSG00000056899	cnv89	A	DE	chr12:42031660-42032304	deg	0.0125163	-2.93786	0.00865801	NA	0.000129005	-5.65752	0.000162319	-5.16528	0.136326	-1.59996	0.00200002	-3.8318
ENSMUSG00000056899.908	ENSMUSG00000056899	cnv90	A	DE	chr12:42032305-42032492	deg	0.0125163	-2.93786	0.00865801	NA	0.000129005	-5.65752	0.000162319	-5.16528	0.136326	-1.59996	0.00200002	-3.8318
ENSMUSG00000056899.918	ENSMUSG00000056899	cnv91	A	DE	chr12:42032493-42032785	deg	0.0125163	-2.93786	0.00865801	NA	0.000129005	-5.65752	0.000162319	-5.16528	0.136326	-1.59996	0.00200002	-3.8318
ENSMUSG00000056899.928	ENSMUSG00000056899	cnv92	A	DE	chr12:42969143-42969770	deg	0.0125163	-2.93786	0.00865801	NA	0.000129005	-5.65752	0.000162319	-5.16528	0.136326	-1.59996	0.00200002	-3.8318
ENSMUSG00000056899.3278	ENSMUSG00000056899	cnv327	B	DE	chr12:41821493-41821920	deg	0.0125163	-2.93786	0.00865801	NA	0.000129005	-5.65752	0.000162319	-5.16528	0.136326	-1.59996	0.00200002	-3.8318
ENSMUSG00000056899.3288	ENSMUSG00000056899	cnv328	B	DE	chr12:41981587-41981954	deg	0.0125163	-2.93786	0.00865801	NA	0.000129005	-5.65752	0.000162319	-5.16528	0.136326	-1.59996	0.00200002	-3.8318
ENSMUSG00000056899.3298	ENSMUSG00000056899	cnv329	B	DE	chr12:42024051-42026305	deg	0.0125163	-2.93786	0.00865801	NA	0.000129005	-5.65752	0.000162319	-5.16528	0.136326	-1.59996	0.00200002	-3.8318
ENSMUSG00000056899.3308	ENSMUSG00000056899	cnv330	B	DE	chr12:42026452-42026716	deg	0.0125163	-2.93786	0.00865801	NA	0.000129005	-5.65752	0.000162319	-5.16528	0.136326	-1.59996	0.00200002	-3.8318
ENSMUSG00000056899.3318	ENSMUSG00000056899	cnv331	B	DE	chr12:42026717-42027135	deg	0.0125163	-2.93786	0.00865801	NA	0.000129005	-5.65752	0.000162319	-5.16528	0.136326	-1.59996	0.00200002	-3.8318
ENSMUSG00000056899.3328	ENSMUSG00000056899	cnv332	B	DE	chr12:42027136-42027628	deg	0.0125163	-2.93786	0.00865801	NA	0.000129005	-5.65752	0.000162319	-5.16528	0.136326	-1.59996	0.00200002	-3.8318
ENSMUSG00000056899.3338	ENSMUSG00000056899	cnv333	B	DE	chr12:42027629-42028381	deg	0.0125163	-2.93786	0.00865801	NA	0.000129005	-5.65752	0.000162319	-5.16528	0.136326	-1.59996	0.00200002	-3.8318
ENSMUSG00000056899.3348	ENSMUSG00000056899	cnv334	B	DE	chr12:42028663-42031659	deg	0.0125163	-2.93786	0.00865801	NA	0.000129005	-5.65752	0.000162319	-5.16528	0.136326	-1.59996	0.00200002	-3.8318
ENSMUSG00000056899.3358	ENSMUSG00000056899	cnv335	B	DE	chr12:42031660-42032785	deg	0.0125163	-2.93786	0.00865801	NA	0.000129005	-5.65752	0.000162319	-5.16528	0.136326	-1.59996	0.00200002	-3.8318
ENSMUSG00000056899.3368	ENSMUSG00000056899	cnv336	B	DE	chr12:42139801-42140115	deg	0.0125163	-2.93786	0.00865801	NA	0.000129005	-5.65752	0.000162319	-5.16528	0.136326	-1.59996	0.00200002	-3.8318
ENSMUSG00000056899.6358	ENSMUSG00000056899	cnv635	C	FR	chr12:41766064-41766260	deg	0.0125163	-2.93786	0.00865801	NA	0.000129005	-5.65752	0.000162319	-5.16528	0.136326	-1.59996	0.00200002	-3.8318
ENSMUSG00000056899.6368	ENSMUSG00000056899	cnv636	C	FR	chr12:41769559-41769854	deg	0.0125163	-2.93786	0.00865801	NA	0.000129005	-5.65752	0.000162319	-5.16528	0.136326	-1.59996	0.00200002	-3.8318
ENSMUSG00000056899.6378	ENSMUSG00000056899	cnv637	C	FR	chr12:42024051-42026305	deg	0.0125163	-2.93786	0.00865801	NA	0.000129005	-5.65752	0.000162319	-5.16528	0.136326	-1.59996	0.00200002	-3.8318
ENSMUSG00000056899.6388	ENSMUSG00000056899	cnv638	C	FR	chr12:42026452-42026716	deg	0.0125163	-2.93786	0.00865801	NA	0.000129005	-5.65752	0.000162319	-5.16528	0.136326	-1.59996	0.00200002	-3.8318
ENSMUSG00000056899.6398	ENSMUSG00000056899	cnv639	C	FR	chr12:42026717-42027424	deg	0.0125163	-2.93786	0.00865801	NA	0.000129005	-5.65752	0.000162319	-5.16528	0.136326	-1.59996	0.00200002	-3.8318
ENSMUSG00000056899.6408	ENSMUSG00000056899	cnv640	C	FR	chr12:42027425-42027628	deg	0.0125163	-2.93786	0.00865801	NA	0.000129005	-5.65752	0.000162319	-5.16528	0.136326	-1.59996	0.00200002	-3.8318
ENSMUSG00000056899.6418	ENSMUSG00000056899	cnv641	C	FR	chr12:42027629-42028381	deg	0.0125163	-2.93786	0.00865801	NA	0.000129005	-5.65752	0.000162319	-5.16528	0.136326	-1.59996	0.00200002	-3.8318
ENSMUSG00000056899.6428	ENSMUSG00000056899	cnv642	C	FR	chr12:42028663-42031659	deg	0.0125163	-2.93786	0.00865801	NA	0.000129005	-5.65752	0.000162319	-5.16528	0.136326	-1.59996	0.00200002	-3.8318
ENSMUSG00000056899.6438	ENSMUSG00000056899	cnv643	C	FR	chr12:42031660-42032785	deg	0.0125163	-2.93786	0.00865801	NA	0.000129005	-5.65752	0.000162319	-5.16528	0.136326	-1.59996	0.00200002	-3.8318
ENSMUSG00000056899.6448	ENSMUSG00000056899	cnv644	C	FR	chr12:42081571-42081977	deg	0.0125163	-2.93786	0.00865801	NA	0.000129005	-5.65752	0.000162319	-5.16528	0.136326	-1.59996	0.00200002	-3.8318
ENSMUSG00000056899.6458	ENSMUSG00000056899	cnv645	C	FR	chr12:43009361-43009650	deg	0.0125163	-2.93786	0.00865801	NA	0.000129005	-5.65752	0.000162319	-5.16528	0.136326	-1.59996	0.00200002	-3.8318
ENSMUSG00000056899.9378	ENSMUSG00000056899	cnv937	D	DE	chr12:41766131-41766260	deg	0.0125163	-2.93786	0.00865801	NA	0.000129005	-5.65752	0.000162319	-5.16528	0.136326	-1.59996	0.00200002	-3.8318
ENSMUSG00000056899.9388	ENSMUSG00000056899	cnv938	D	DE	chr12:41769559-41769854	deg	0.0125163	-2.93786	0.00865801	NA	0.000129005	-5.65752	0.000162319	-5.16528	0.136326	-1.59996	0.00200002	-3.8318
ENSMUSG00000056899.9398	ENSMUSG00000056899	cnv939	D	DE	chr12:41821493-41821920	deg	0.0125163	-2.93786	0.00865801	NA	0.000129005	-5.65752	0.000162319	-5.16528	0.136326	-1.59996	0.00200002	-3.8318
ENSMUSG00000056899.9408	ENSMUSG00000056899	cnv940	D	DE	chr12:42024051-42026305	deg	0.0125163	-2.93786	0.00865801	NA	0.000129005	-5.65752	0.000162319	-5.16528	0.136326	-1.59996	0.00200002	-3.8318
ENSMUSG00000056899.9418	ENSMUSG00000056899	cnv941	D	DE	chr12:42026306-42027635	deg	0.0125163	-2.93786	0.00865801	NA	0.000129005	-5.65752	0.000162319	-5.16528	0.136326	-1.59996	0.00200002	-3.8318
ENSMUSG00000056899.9428	ENSMUSG00000056899	cnv942	D	DE	chr12:42027636-42028381	deg	0.0125163	-2.93786	0.00865801	NA	0.000129005	-5.65752	0.000162319	-5.16528	0.136326	-1.59996	0.00200002	-3.8318
ENSMUSG00000056899.9438	ENSMUSG00000056899	cnv943	D	DE	chr12:42028663-42031659	deg	0.0125163	-2.93786	0.00865801	NA	0.000129005	-5.65752	0.000162319	-5.16528	0.136326	-1.59996	0.00200002	-3.8318
ENSMUSG00000056899.9448	ENSMUSG00000056899	cnv944	D	DE	chr12:42031660-42032785	deg	0.0125163	-2.93786	0.00865801	NA	0.000129005	-5.65752	0.000162319	-5.16528	0.136326	-1.59996	0.00200002	-3.8318
ENSMUSG00000056899.9458	ENSMUSG00000056899	cnv945	D	DE	chr12:42139801-42140115	deg	0.0125163	-2.93786	0.00865801	NA	0.000129005	-5.65752	0.000162319	-5.16528	0.136326	-1.59996	0.00200002	-3.8318
ENSMUSG00000056899.9468	ENSMUSG00000056899	cnv946	D	DE	chr12:42262430-42262657	deg	0.0125163	-2.93786	0.00865801	NA	0.000129005	-5.65752	0.000162319	-5.16528	0.136326	-1.59996	0.00200002	-3.8318
ENSMUSG00000056899.12228	ENSMUSG00000056899	cnv1222	E	FR	chr12:41766131-41766260	deg	0.0125163	-2.93786	0.00865801	NA	0.000129005	-5.65752	0.000162319	-5.16528	0.136326	-1.59996	0.00200002	-3.8318
ENSMUSG00000056899.12238	ENSMUSG00000056899	cnv1223	E	FR	chr12:41769559-41769854	deg	0.0125163	-2.93786	0.00865801	NA	0.000129005	-5.65752	0.000162319	-5.16528	0.136326	-1.59996	0.00200002	-3.8318
ENSMUSG00000056899.12248	ENSMUSG00000056899	cnv1224	E	FR	chr12:41793483-41794165	deg	0.0125163	-2.93786	0.00865801	NA	0.000129005	-5.65752	0.000162319	-5.16528	0.136326	-1.59996	0.00200002	-3.8318
ENSMUSG00000056899.12258	ENSMUSG00000056899	cnv1225	E	FR	chr12:41952446-41952962	deg	0.0125163	-2.93786	0.00865801	NA	0.000129005	-5.65752	0.000162319	-5.16528	0.136326	-1.59996	0.00200002	-3.8318
ENSMUSG00000056899.12268	ENSMUSG00000056899	cnv1226	E	FR	chr12:41981587-41981954	deg	0.0125163	-2.93786	0.00865801	NA	0.000129005	-5.65752	0.000162319	-5.16528	0.136326	-1.59996	0.00200002	-3.8318
ENSMUSG00000056899.12278	ENSMUSG00000056899	cnv1227	E	FR	chr12:42024051-42025785	deg	0.0125163	-2.93786	0.00865801	NA	0.000129005	-5.65752	0.000162319	-5.16528	0.136326	-1.59996	0.00200002	-3.8318
ENSMUSG00000056899.12288	ENSMUSG00000056899	cnv1228	E	FR	chr12:42025786-42027635	deg	0.0125163	-2.93786	0.00865801	NA	0.000129005	-5.65752	0.000162319	-5.16528	0.136326	-1.59996	0.00200002	-3.8318
ENSMUSG00000056899.12298	ENSMUSG00000056899	cnv1229	E	FR	chr12:42027636-42028381	deg	0.0125163	-2.93786	0.00865801	NA	0.000129005	-5.65752	0.000162319	-5.16528	0.136326	-1.59996	0.00200002	-3.8318
ENSMUSG00000056899.12308	ENSMUSG00000056899	cnv1230	E	FR	chr12:42028663-42031659	deg	0.0125163	-2.93786	0.00865801	NA	0.000129005	-5.65752	0.000162319	-5.16528	0.136326	-1.59996	0.00200002	-3.8318
ENSMUSG00000056899.12318	ENSMUSG00000056899	cnv1231	E	FR	chr12:42031660-42032785	deg	0.0125163	-2.93786	0.00865801	NA	0.000129005	-5.65752	0.000162319	-5.16528	0.136326	-1.59996	0.00200002	-3.8318
ENSMUSG00000056899.12328	ENSMUSG00000056899	cnv1232	E	FR	chr12:42139223-42139518	deg	0.0125163	-2.93786	0.00865801	NA	0.000129005	-5.65752	0.000162319	-5.16528	0.136326	-1.59996	0.00200002	-3.8318
ENSMUSG00000056899.12338	ENSMUSG00000056899	cnv1233	E	FR	chr12:42139801-42140115	deg	0.0125163	-2.93786	0.00865801	NA	0.000129005	-5.65752	0.000162319	-5.16528	0.136326	-1.59996	0.00200002	-3.8318
ENSMUSG00000056899.12348	ENSMUSG00000056899	cnv1234	E	FR	chr12:42799307-42799529	deg	0.0125163	-2.93786	0.00865801	NA	0.000129005	-5.65752	0.000162319	-5.16528	0.136326	-1.59996	0.00200002	-3.8318
ENSMUSG00000056899.12358	ENSMUSG00000056899	cnv1235	E	FR	chr12:42969143-42969770	deg	0.0125163	-2.93786	0.00865801	NA	0.000129005	-5.65752	0.000162319	-5.16528	0.136326	-1.59996	0.00200002	-3.8318
ENSMUSG00000056899.12368	ENSMUSG00000056899	cnv1236	E	FR	chr12:43009361-43009650	deg	0.0125163	-2.93786	0.00865801	NA	0.000129005	-5.65752	0.000162319	-5.16528	0.136326	-1.59996	0.00200002	-3.8318
ENSMUSG00000056899.13888	ENSMUSG00000056899	cnv1388	F	DE	chr12:42024051-42032304	deg	0.0125163	-2.93786	0.00865801	NA	0.000129005	-5.65752	0.000162319	-5.16528	0.136326	-1.59996	0.00200002	-3.8318
ENSMUSG00000056899.13898	ENSMUSG00000056899	cnv1389	F	DE	chr12:42032305-42032492	deg	0.0125163	-2.93786	0.00865801	NA	0.000129005	-5.65752	0.000162319	-5.16528	0.136326	-1.59996	0.00200002	-3.8318
ENSMUSG00000056899.13908	ENSMUSG00000056899	cnv1390	F	DE	chr12:42032493-42032785	deg	0.0125163	-2.93786	0.00865801	NA	0.000129005	-5.65752	0.000162319	-5.16528	0.136326	-1.59996	0.00200002	-3.8318
ENSMUSG00000056899.13918	ENSMUSG00000056899	cnv1391	F	DE	chr12:42969143-42969770	deg	0.0125163	-2.93786	0.00865801	NA	0.000129005	-5.65752	0.000162319	-5.16528	0.136326	-1.59996	0.00200002	-3.8318
ENSMUSG00000056899.14888	ENSMUSG00000056899	cnv1488	G	FR	chr12:42024051-42032785	deg	0.0125163	-2.93786	0.00865801	NA	0.000129005	-5.65752	0.000162319	-5.16528	0.136326	-1.59996	0.00200002	-3.8318
ENSMUSG00000056899.15808	ENSMUSG00000056899	cnv1580	H	FR	chr12:42024051-42032785	deg	0.0125163	-2.93786	0.00865801	NA	0.000129005	-5.65752	0.000162319	-5.16528	0.136326	-1.59996	0.00200002	-3.8318
ENSMUSG00000056899.17068	ENSMUSG00000056899	cnv1706	I	DE	chr12:42024051-42027763	deg	0.0125163	-2.93786	0.00865801	NA	0.000129005	-5.65752	0.000162319	-5.16528	0.136326	-1.59996	0.00200002	-3.8318
ENSMUSG00000056899.17078	ENSMUSG00000056899	cnv1707	I	DE	chr12:42027764-42028381	deg	0.0125163	-2.93786	0.00865801	NA	0.000129005	-5.65752	0.000162319	-5.16528	0.136326	-1.59996	0.00200002	-3.8318
ENSMUSG00000056899.17088	ENSMUSG00000056899	cnv1708	I	DE	chr12:42028382-42032304	deg	0.0125163	-2.93786	0.00865801	NA	0.000129005	-5.65752	0.000162319	-5.16528	0.136326	-1.59996	0.00200002	-3.8318
ENSMUSG00000056899.17098	ENSMUSG00000056899	cnv1709	I	DE	chr12:42032305-42032492	deg	0.0125163	-2.93786	0.00865801	NA	0.000129005	-5.65752	0.000162319	-5.16528	0.136326	-1.59996	0.00200002	-3.8318
ENSMUSG00000056899.17108	ENSMUSG00000056899	cnv1710	I	DE	chr12:42032493-42032785	deg	0.0125163	-2.93786	0.00865801	NA	0.000129005	-5.65752	0.000162319	-5.16528	0.136326	-1.59996	0.00200002	-3.8318
ENSMUSG00000056899.18308	ENSMUSG00000056899	cnv1830	J	FR	chr12:42024051-42026418	deg	0.0125163	-2.93786	0.00865801	NA	0.000129005	-5.65752	0.000162319	-5.16528	0.136326	-1.59996	0.00200002	-3.8318
ENSMUSG00000056899.18318	ENSMUSG00000056899	cnv1831	J	FR	chr12:42026419-42027135	deg	0.0125163	-2.93786	0.00865801	NA	0.000129005	-5.65752	0.000162319	-5.16528	0.136326	-1.59996	0.00200002	-3.8318
ENSMUSG00000056899.18328	ENSMUSG00000056899	cnv1832	J	FR	chr12:42027136-42027628	deg	0.0125163	-2.93786	0.00865801	NA	0.000129005	-5.65752	0.000162319	-5.16528	0.136326	-1.59996	0.00200002	-3.8318
ENSMUSG00000056899.18338	ENSMUSG00000056899	cnv1833	J	FR	chr12:42027629-42028381	deg	0.0125163	-2.93786	0.00865801	NA	0.000129005	-5.65752	0.000162319	-5.16528	0.136326	-1.59996	0.00200002	-3.8318
ENSMUSG00000056899.18348	ENSMUSG00000056899	cnv1834	J	FR	chr12:42028663-42030715	deg	0.0125163	-2.93786	0.00865801	NA	0.000129005	-5.65752	0.000162319	-5.16528	0.136326	-1.59996	0.00200002	-3.8318
ENSMUSG00000056899.18358	ENSMUSG00000056899	cnv1835	J	FR	chr12:42030716-42032304	deg	0.0125163	-2.93786	0.00865801	NA	0.000129005	-5.65752	0.000162319	-5.16528	0.136326	-1.59996	0.00200002	-3.8318
ENSMUSG00000056899.18368	ENSMUSG00000056899	cnv1836	J	FR	chr12:42032305-42032492	deg	0.0125163	-2.93786	0.00865801	NA	0.000129005	-5.65752	0.000162319	-5.16528	0.136326	-1.59996	0.00200002	-3.8318
ENSMUSG00000056899.18378	ENSMUSG00000056899	cnv1837	J	FR	chr12:42032493-42032785	deg	0.0125163	-2.93786	0.00865801	NA	0.000129005	-5.65752	0.000162319	-5.16528	0.136326	-1.59996	0.00200002	-3.8318
ENSMUSG00000056899.18388	ENSMUSG00000056899	cnv1838	J	FR	chr12:42969143-42969770	deg	0.0125163	-2.93786	0.00865801	NA	0.000129005	-5.65752	0.000162319	-5.16528	0.136326	-1.59996	0.00200002	-3.8318
ENSMUSG00000068823.1444	ENSMUSG00000068823	cnv1444	G	FR	chr3:102839442-102840134	inv	0.0234583	-2.59763	0.306333	1.06368	0.434264	-0.81049	0.176383	-1.42689	0.309524	NA	0.693796	0.402385
ENSMUSG00000068823.1528	ENSMUSG00000068823	cnv1528	H	FR	chr3:102839442-102840134	inv	0.0234583	-2.59763	0.306333	1.06368	0.434264	-0.81049	0.176383	-1.42689	0.309524	NA	0.693796	0.402385
ENSMUSG00000068823.261	ENSMUSG00000068823	cnv26	A	DE	chr3:102839442-102840134	inv	0.0234583	-2.59763	0.306333	1.06368	0.434264	-0.81049	0.176383	-1.42689	0.309524	NA	0.693796	0.402385
ENSMUSG00000068823.4761	ENSMUSG00000068823	cnv476	C	FR	chr3:102839442-102840134	inv	0.0234583	-2.59763	0.306333	1.06368	0.434264	-0.81049	0.176383	-1.42689	0.309524	NA	0.693796	0.402385
ENSMUSG00000068823.14441	ENSMUSG00000068823	cnv1444	G	FR	chr3:102839442-102840134	inv	0.0234583	-2.59763	0.306333	1.06368	0.434264	-0.81049	0.176383	-1.42689	0.309524	NA	0.693796	0.402385
ENSMUSG00000068823.15281	ENSMUSG00000068823	cnv1528	H	FR	chr3:102839442-102840134	inv	0.0234583	-2.59763	0.306333	1.06368	0.434264	-0.81049	0.176383	-1.42689	0.309524	NA	0.693796	0.402385
ENSMUSG00000068823.262	ENSMUSG00000068823	cnv26	A	DE	chr3:102839442-102840134	inv	0.0234583	-2.59763	0.306333	1.06368	0.434264	-0.81049	0.176383	-1.42689	0.309524	NA	0.693796	0.402385
ENSMUSG00000068823.4762	ENSMUSG00000068823	cnv476	C	FR	chr3:102839442-102840134	inv	0.0234583	-2.59763	0.306333	1.06368	0.434264	-0.81049	0.176383	-1.42689	0.309524	NA	0.693796	0.402385
ENSMUSG00000068823.14442	ENSMUSG00000068823	cnv1444	G	FR	chr3:102839442-102840134	inv	0.0234583	-2.59763	0.306333	1.06368	0.434264	-0.81049	0.176383	-1.42689	0.309524	NA	0.693796	0.402385
ENSMUSG00000068823.15282	ENSMUSG00000068823	cnv1528	H	FR	chr3:102839442-102840134	inv	0.0234583	-2.59763	0.306333	1.06368	0.434264	-0.81049	0.176383	-1.42689	0.309524	NA	0.693796	0.402385
ENSMUSG00000068823.263	ENSMUSG00000068823	cnv26	A	DE	chr3:102839442-102840134	inv	0.0234583	-2.59763	0.306333	1.06368	0.434264	-0.81049	0.176383	-1.42689	0.309524	NA	0.693796	0.402385
ENSMUSG00000068823.4763	ENSMUSG00000068823	cnv476	C	FR	chr3:102839442-102840134	inv	0.0234583	-2.59763	0.306333	1.06368	0.434264	-0.81049	0.176383	-1.42689	0.309524	NA	0.693796	0.402385
ENSMUSG00000068823.14443	ENSMUSG00000068823	cnv1444	G	FR	chr3:102839442-102840134	inv	0.0234583	-2.59763	0.306333	1.06368	0.434264	-0.81049	0.176383	-1.42689	0.309524	NA	0.693796	0.402385
ENSMUSG00000079017.95	ENSMUSG00000079017	cnv95	A	DE	chr12:104679434-104681865	deg	NA	NA	NA	NA	NA	NA	NA	NA	NA	NA	NA	NA
ENSMUSG00000079017.96	ENSMUSG00000079017	cnv96	A	DE	chr12:104681866-104683495	deg	NA	NA	NA	NA	NA	NA	NA	NA	NA	NA	NA	NA
ENSMUSG00000079017.343	ENSMUSG00000079017	cnv343	B	DE	chr12:104679434-104684286	deg	NA	NA	NA	NA	NA	NA	NA	NA	NA	NA	NA	NA
ENSMUSG00000079017.666	ENSMUSG00000079017	cnv666	C	FR	chr12:104680361-104681694	deg	NA	NA	NA	NA	NA	NA	NA	NA	NA	NA	NA	NA
ENSMUSG00000079017.667	ENSMUSG00000079017	cnv667	C	FR	chr12:104681695-104683495	deg	NA	NA	NA	NA	NA	NA	NA	NA	NA	NA	NA	NA
ENSMUSG00000079017.1251	ENSMUSG00000079017	cnv1251	E	FR	chr12:104679434-104681694	deg	NA	NA	NA	NA	NA	NA	NA	NA	NA	NA	NA	NA
ENSMUSG00000079017.1252	ENSMUSG00000079017	cnv1252	E	FR	chr12:104681695-104683682	deg	NA	NA	NA	NA	NA	NA	NA	NA	NA	NA	NA	NA
ENSMUSG00000079017.1493	ENSMUSG00000079017	cnv1493	G	FR	chr12:104679434-104687030	deg	NA	NA	NA	NA	NA	NA	NA	NA	NA	NA	NA	NA
ENSMUSG00000079017.1584	ENSMUSG00000079017	cnv1584	H	FR	chr12:104679434-104687030	deg	NA	NA	NA	NA	NA	NA	NA	NA	NA	NA	NA	NA
ENSMUSG00000079017.1840	ENSMUSG00000079017	cnv1840	J	FR	chr12:104679359-104687030	deg	NA	NA	NA	NA	NA	NA	NA	NA	NA	NA	NA	NA
ENSMUSG00000079017.951	ENSMUSG00000079017	cnv95	A	DE	chr12:104679434-104681865	deg	NA	NA	NA	NA	NA	NA	NA	NA	NA	NA	NA	NA
ENSMUSG00000079017.961	ENSMUSG00000079017	cnv96	A	DE	chr12:104681866-104683495	deg	NA	NA	NA	NA	NA	NA	NA	NA	NA	NA	NA	NA
ENSMUSG00000079017.3431	ENSMUSG00000079017	cnv343	B	DE	chr12:104679434-104684286	deg	NA	NA	NA	NA	NA	NA	NA	NA	NA	NA	NA	NA
ENSMUSG00000079017.6661	ENSMUSG00000079017	cnv666	C	FR	chr12:104680361-104681694	deg	NA	NA	NA	NA	NA	NA	NA	NA	NA	NA	NA	NA
ENSMUSG00000079017.6671	ENSMUSG00000079017	cnv667	C	FR	chr12:104681695-104683495	deg	NA	NA	NA	NA	NA	NA	NA	NA	NA	NA	NA	NA
ENSMUSG00000079017.12511	ENSMUSG00000079017	cnv1251	E	FR	chr12:104679434-104681694	deg	NA	NA	NA	NA	NA	NA	NA	NA	NA	NA	NA	NA
ENSMUSG00000079017.12521	ENSMUSG00000079017	cnv1252	E	FR	chr12:104681695-104683682	deg	NA	NA	NA	NA	NA	NA	NA	NA	NA	NA	NA	NA
ENSMUSG00000079017.14931	ENSMUSG00000079017	cnv1493	G	FR	chr12:104679434-104687030	deg	NA	NA	NA	NA	NA	NA	NA	NA	NA	NA	NA	NA
ENSMUSG00000079017.15841	ENSMUSG00000079017	cnv1584	H	FR	chr12:104679434-104687030	deg	NA	NA	NA	NA	NA	NA	NA	NA	NA	NA	NA	NA
ENSMUSG00000079017.18401	ENSMUSG00000079017	cnv1840	J	FR	chr12:104679359-104687030	deg	NA	NA	NA	NA	NA	NA	NA	NA	NA	NA	NA	NA
ENSMUSG00000021193.98	ENSMUSG00000021193	cnv98	A	DE	chr13:6572917-6573350	deg	0.0404683	-2.29853	0.00865801	NA	0.764698	-0.306575	0.100657	-1.76247	0.0649351	NA	0.00571824	-3.28882
ENSMUSG00000021193.347	ENSMUSG00000021193	cnv347	B	DE	chr13:6572917-6573350	deg	0.0404683	-2.29853	0.00865801	NA	0.764698	-0.306575	0.100657	-1.76247	0.0649351	NA	0.00571824	-3.28882
ENSMUSG00000021193.673	ENSMUSG00000021193	cnv673	C	FR	chr13:6572917-6573350	deg	0.0404683	-2.29853	0.00865801	NA	0.764698	-0.306575	0.100657	-1.76247	0.0649351	NA	0.00571824	-3.28882
ENSMUSG00000021193.961	ENSMUSG00000021193	cnv961	D	DE	chr13:6572917-6573350	deg	0.0404683	-2.29853	0.00865801	NA	0.764698	-0.306575	0.100657	-1.76247	0.0649351	NA	0.00571824	-3.28882
ENSMUSG00000021193.1256	ENSMUSG00000021193	cnv1256	E	FR	chr13:6572917-6573350	deg	0.0404683	-2.29853	0.00865801	NA	0.764698	-0.306575	0.100657	-1.76247	0.0649351	NA	0.00571824	-3.28882
ENSMUSG00000012429.99	ENSMUSG00000012429	cnv99	A	DE	chr13:17788648-17790922	deg	5.15e-05	-6.14718	0.0219585	-2.59196	0.0625146	-2.06444	0.0716262	-1.95527	0.00766058	-3.21601	0.00504305	-3.35347
ENSMUSG00000012429.352	ENSMUSG00000012429	cnv352	B	DE	chr13:17789190-17790922	deg	5.15e-05	-6.14718	0.0219585	-2.59196	0.0625146	-2.06444	0.0716262	-1.95527	0.00766058	-3.21601	0.00504305	-3.35347
ENSMUSG00000012429.967	ENSMUSG00000012429	cnv967	D	DE	chr13:17788648-17792002	deg	5.15e-05	-6.14718	0.0219585	-2.59196	0.0625146	-2.06444	0.0716262	-1.95527	0.00766058	-3.21601	0.00504305	-3.35347
ENSMUSG00000068823.15283	ENSMUSG00000068823	cnv1528	H	FR	chr3:102839442-102840134	inv	0.0234583	-2.59763	0.306333	1.06368	0.434264	-0.81049	0.176383	-1.42689	0.309524	NA	0.693796	0.402385
ENSMUSG00000032570.69	ENSMUSG00000032570	cnv69	A	DE	chr9:105357436-105359035	inv	0.025974	NA	0.0021645	NA	1	NA	0.00400281	3.46346	0.463692	-0.75765	0.00816491	3.10561
ENSMUSG00000032570.288	ENSMUSG00000032570	cnv288	B	DE	chr9:105340148-105340539	inv	0.025974	NA	0.0021645	NA	1	NA	0.00400281	3.46346	0.463692	-0.75765	0.00816491	3.10561
ENSMUSG00000032570.289	ENSMUSG00000032570	cnv289	B	DE	chr9:105357436-105359035	inv	0.025974	NA	0.0021645	NA	1	NA	0.00400281	3.46346	0.463692	-0.75765	0.00816491	3.10561
ENSMUSG00000032570.589	ENSMUSG00000032570	cnv589	C	FR	chr9:105357436-105359035	inv	0.025974	NA	0.0021645	NA	1	NA	0.00400281	3.46346	0.463692	-0.75765	0.00816491	3.10561
ENSMUSG00000032570.903	ENSMUSG00000032570	cnv903	D	DE	chr9:105340148-105340539	inv	0.025974	NA	0.0021645	NA	1	NA	0.00400281	3.46346	0.463692	-0.75765	0.00816491	3.10561
ENSMUSG00000032570.904	ENSMUSG00000032570	cnv904	D	DE	chr9:105342480-105342901	inv	0.025974	NA	0.0021645	NA	1	NA	0.00400281	3.46346	0.463692	-0.75765	0.00816491	3.10561
ENSMUSG00000032570.905	ENSMUSG00000032570	cnv905	D	DE	chr9:105357314-105359035	inv	0.025974	NA	0.0021645	NA	1	NA	0.00400281	3.46346	0.463692	-0.75765	0.00816491	3.10561
ENSMUSG00000032570.1187	ENSMUSG00000032570	cnv1187	E	FR	chr9:105340148-105340539	inv	0.025974	NA	0.0021645	NA	1	NA	0.00400281	3.46346	0.463692	-0.75765	0.00816491	3.10561
ENSMUSG00000032570.1188	ENSMUSG00000032570	cnv1188	E	FR	chr9:105342480-105342901	inv	0.025974	NA	0.0021645	NA	1	NA	0.00400281	3.46346	0.463692	-0.75765	0.00816491	3.10561
ENSMUSG00000032570.1373	ENSMUSG00000032570	cnv1373	F	DE	chr9:105357436-105359035	inv	0.025974	NA	0.0021645	NA	1	NA	0.00400281	3.46346	0.463692	-0.75765	0.00816491	3.10561
ENSMUSG00000032570.1482	ENSMUSG00000032570	cnv1482	G	FR	chr9:105357436-105359035	inv	0.025974	NA	0.0021645	NA	1	NA	0.00400281	3.46346	0.463692	-0.75765	0.00816491	3.10561
ENSMUSG00000032570.1691	ENSMUSG00000032570	cnv1691	I	DE	chr9:105357314-105359035	inv	0.025974	NA	0.0021645	NA	1	NA	0.00400281	3.46346	0.463692	-0.75765	0.00816491	3.10561
ENSMUSG00000032570.691	ENSMUSG00000032570	cnv69	A	DE	chr9:105357436-105359035	inv	0.025974	NA	0.0021645	NA	1	NA	0.00400281	3.46346	0.463692	-0.75765	0.00816491	3.10561
ENSMUSG00000032570.2881	ENSMUSG00000032570	cnv288	B	DE	chr9:105340148-105340539	inv	0.025974	NA	0.0021645	NA	1	NA	0.00400281	3.46346	0.463692	-0.75765	0.00816491	3.10561
ENSMUSG00000032570.2891	ENSMUSG00000032570	cnv289	B	DE	chr9:105357436-105359035	inv	0.025974	NA	0.0021645	NA	1	NA	0.00400281	3.46346	0.463692	-0.75765	0.00816491	3.10561
ENSMUSG00000032570.5891	ENSMUSG00000032570	cnv589	C	FR	chr9:105357436-105359035	inv	0.025974	NA	0.0021645	NA	1	NA	0.00400281	3.46346	0.463692	-0.75765	0.00816491	3.10561
ENSMUSG00000032570.9031	ENSMUSG00000032570	cnv903	D	DE	chr9:105340148-105340539	inv	0.025974	NA	0.0021645	NA	1	NA	0.00400281	3.46346	0.463692	-0.75765	0.00816491	3.10561
ENSMUSG00000032570.9041	ENSMUSG00000032570	cnv904	D	DE	chr9:105342480-105342901	inv	0.025974	NA	0.0021645	NA	1	NA	0.00400281	3.46346	0.463692	-0.75765	0.00816491	3.10561
ENSMUSG00000032570.9051	ENSMUSG00000032570	cnv905	D	DE	chr9:105357314-105359035	inv	0.025974	NA	0.0021645	NA	1	NA	0.00400281	3.46346	0.463692	-0.75765	0.00816491	3.10561
ENSMUSG00000032570.11871	ENSMUSG00000032570	cnv1187	E	FR	chr9:105340148-105340539	inv	0.025974	NA	0.0021645	NA	1	NA	0.00400281	3.46346	0.463692	-0.75765	0.00816491	3.10561
ENSMUSG00000032570.11881	ENSMUSG00000032570	cnv1188	E	FR	chr9:105342480-105342901	inv	0.025974	NA	0.0021645	NA	1	NA	0.00400281	3.46346	0.463692	-0.75765	0.00816491	3.10561
ENSMUSG00000032570.13731	ENSMUSG00000032570	cnv1373	F	DE	chr9:105357436-105359035	inv	0.025974	NA	0.0021645	NA	1	NA	0.00400281	3.46346	0.463692	-0.75765	0.00816491	3.10561
ENSMUSG00000021596.105	ENSMUSG00000021596	cnv105	A	DE	chr13:76765267-76766658	deg	0.000474847	4.7597	0.0255861	2.51189	NA	NA	NA	NA	NA	NA	NA	NA
ENSMUSG00000021596.106	ENSMUSG00000021596	cnv106	A	DE	chr13:76766888-76767392	deg	0.000474847	4.7597	0.0255861	2.51189	NA	NA	NA	NA	NA	NA	NA	NA
ENSMUSG00000021596.107	ENSMUSG00000021596	cnv107	A	DE	chr13:77100150-77101040	deg	0.000474847	4.7597	0.0255861	2.51189	NA	NA	NA	NA	NA	NA	NA	NA
ENSMUSG00000021596.366	ENSMUSG00000021596	cnv366	B	DE	chr13:76766888-76767392	deg	0.000474847	4.7597	0.0255861	2.51189	NA	NA	NA	NA	NA	NA	NA	NA
ENSMUSG00000021596.367	ENSMUSG00000021596	cnv367	B	DE	chr13:76799173-76799572	deg	0.000474847	4.7597	0.0255861	2.51189	NA	NA	NA	NA	NA	NA	NA	NA
ENSMUSG00000021596.368	ENSMUSG00000021596	cnv368	B	DE	chr13:76822922-76824345	deg	0.000474847	4.7597	0.0255861	2.51189	NA	NA	NA	NA	NA	NA	NA	NA
ENSMUSG00000021596.369	ENSMUSG00000021596	cnv369	B	DE	chr13:76971315-76971539	deg	0.000474847	4.7597	0.0255861	2.51189	NA	NA	NA	NA	NA	NA	NA	NA
ENSMUSG00000021596.370	ENSMUSG00000021596	cnv370	B	DE	chr13:77100150-77101040	deg	0.000474847	4.7597	0.0255861	2.51189	NA	NA	NA	NA	NA	NA	NA	NA
ENSMUSG00000021596.691	ENSMUSG00000021596	cnv691	C	FR	chr13:76533980-76543264	deg	0.000474847	4.7597	0.0255861	2.51189	NA	NA	NA	NA	NA	NA	NA	NA
ENSMUSG00000021596.692	ENSMUSG00000021596	cnv692	C	FR	chr13:76765267-76767392	deg	0.000474847	4.7597	0.0255861	2.51189	NA	NA	NA	NA	NA	NA	NA	NA
ENSMUSG00000021596.693	ENSMUSG00000021596	cnv693	C	FR	chr13:76771449-76771732	deg	0.000474847	4.7597	0.0255861	2.51189	NA	NA	NA	NA	NA	NA	NA	NA
ENSMUSG00000021596.694	ENSMUSG00000021596	cnv694	C	FR	chr13:77074206-77074476	deg	0.000474847	4.7597	0.0255861	2.51189	NA	NA	NA	NA	NA	NA	NA	NA
ENSMUSG00000021596.975	ENSMUSG00000021596	cnv975	D	DE	chr13:76660520-76660997	deg	0.000474847	4.7597	0.0255861	2.51189	NA	NA	NA	NA	NA	NA	NA	NA
ENSMUSG00000021596.976	ENSMUSG00000021596	cnv976	D	DE	chr13:76766888-76767392	deg	0.000474847	4.7597	0.0255861	2.51189	NA	NA	NA	NA	NA	NA	NA	NA
ENSMUSG00000021596.977	ENSMUSG00000021596	cnv977	D	DE	chr13:77100150-77101040	deg	0.000474847	4.7597	0.0255861	2.51189	NA	NA	NA	NA	NA	NA	NA	NA
ENSMUSG00000021596.1273	ENSMUSG00000021596	cnv1273	E	FR	chr13:76660584-76660816	deg	0.000474847	4.7597	0.0255861	2.51189	NA	NA	NA	NA	NA	NA	NA	NA
ENSMUSG00000021596.1274	ENSMUSG00000021596	cnv1274	E	FR	chr13:76764173-76766580	deg	0.000474847	4.7597	0.0255861	2.51189	NA	NA	NA	NA	NA	NA	NA	NA
ENSMUSG00000021596.1275	ENSMUSG00000021596	cnv1275	E	FR	chr13:76766888-76767392	deg	0.000474847	4.7597	0.0255861	2.51189	NA	NA	NA	NA	NA	NA	NA	NA
ENSMUSG00000021596.1276	ENSMUSG00000021596	cnv1276	E	FR	chr13:77100150-77101040	deg	0.000474847	4.7597	0.0255861	2.51189	NA	NA	NA	NA	NA	NA	NA	NA
ENSMUSG00000021596.1403	ENSMUSG00000021596	cnv1403	F	DE	chr13:76660520-76661512	deg	0.000474847	4.7597	0.0255861	2.51189	NA	NA	NA	NA	NA	NA	NA	NA
ENSMUSG00000021596.1404	ENSMUSG00000021596	cnv1404	F	DE	chr13:76766888-76767392	deg	0.000474847	4.7597	0.0255861	2.51189	NA	NA	NA	NA	NA	NA	NA	NA
ENSMUSG00000021596.1500	ENSMUSG00000021596	cnv1500	G	FR	chr13:76766888-76767392	deg	0.000474847	4.7597	0.0255861	2.51189	NA	NA	NA	NA	NA	NA	NA	NA
ENSMUSG00000021596.1501	ENSMUSG00000021596	cnv1501	G	FR	chr13:76799173-76799572	deg	0.000474847	4.7597	0.0255861	2.51189	NA	NA	NA	NA	NA	NA	NA	NA
ENSMUSG00000021596.1592	ENSMUSG00000021596	cnv1592	H	FR	chr13:76660584-76660997	deg	0.000474847	4.7597	0.0255861	2.51189	NA	NA	NA	NA	NA	NA	NA	NA
ENSMUSG00000021596.1593	ENSMUSG00000021596	cnv1593	H	FR	chr13:76766888-76767392	deg	0.000474847	4.7597	0.0255861	2.51189	NA	NA	NA	NA	NA	NA	NA	NA
ENSMUSG00000021596.1594	ENSMUSG00000021596	cnv1594	H	FR	chr13:77100150-77101040	deg	0.000474847	4.7597	0.0255861	2.51189	NA	NA	NA	NA	NA	NA	NA	NA
ENSMUSG00000021596.1722	ENSMUSG00000021596	cnv1722	I	DE	chr13:76766888-76767392	deg	0.000474847	4.7597	0.0255861	2.51189	NA	NA	NA	NA	NA	NA	NA	NA
ENSMUSG00000021596.1723	ENSMUSG00000021596	cnv1723	I	DE	chr13:76799173-76799572	deg	0.000474847	4.7597	0.0255861	2.51189	NA	NA	NA	NA	NA	NA	NA	NA
ENSMUSG00000021596.1849	ENSMUSG00000021596	cnv1849	J	FR	chr13:76766888-76767392	deg	0.000474847	4.7597	0.0255861	2.51189	NA	NA	NA	NA	NA	NA	NA	NA
ENSMUSG00000021596.1051	ENSMUSG00000021596	cnv105	A	DE	chr13:76765267-76766658	deg	0.000474847	4.7597	0.0255861	2.51189	NA	NA	NA	NA	NA	NA	NA	NA
ENSMUSG00000021596.1061	ENSMUSG00000021596	cnv106	A	DE	chr13:76766888-76767392	deg	0.000474847	4.7597	0.0255861	2.51189	NA	NA	NA	NA	NA	NA	NA	NA
ENSMUSG00000021596.1071	ENSMUSG00000021596	cnv107	A	DE	chr13:77100150-77101040	deg	0.000474847	4.7597	0.0255861	2.51189	NA	NA	NA	NA	NA	NA	NA	NA
ENSMUSG00000021596.3661	ENSMUSG00000021596	cnv366	B	DE	chr13:76766888-76767392	deg	0.000474847	4.7597	0.0255861	2.51189	NA	NA	NA	NA	NA	NA	NA	NA
ENSMUSG00000021596.3671	ENSMUSG00000021596	cnv367	B	DE	chr13:76799173-76799572	deg	0.000474847	4.7597	0.0255861	2.51189	NA	NA	NA	NA	NA	NA	NA	NA
ENSMUSG00000021596.3681	ENSMUSG00000021596	cnv368	B	DE	chr13:76822922-76824345	deg	0.000474847	4.7597	0.0255861	2.51189	NA	NA	NA	NA	NA	NA	NA	NA
ENSMUSG00000021596.3691	ENSMUSG00000021596	cnv369	B	DE	chr13:76971315-76971539	deg	0.000474847	4.7597	0.0255861	2.51189	NA	NA	NA	NA	NA	NA	NA	NA
ENSMUSG00000021596.3701	ENSMUSG00000021596	cnv370	B	DE	chr13:77100150-77101040	deg	0.000474847	4.7597	0.0255861	2.51189	NA	NA	NA	NA	NA	NA	NA	NA
ENSMUSG00000021596.6911	ENSMUSG00000021596	cnv691	C	FR	chr13:76533980-76543264	deg	0.000474847	4.7597	0.0255861	2.51189	NA	NA	NA	NA	NA	NA	NA	NA
ENSMUSG00000021596.6921	ENSMUSG00000021596	cnv692	C	FR	chr13:76765267-76767392	deg	0.000474847	4.7597	0.0255861	2.51189	NA	NA	NA	NA	NA	NA	NA	NA
ENSMUSG00000021596.6931	ENSMUSG00000021596	cnv693	C	FR	chr13:76771449-76771732	deg	0.000474847	4.7597	0.0255861	2.51189	NA	NA	NA	NA	NA	NA	NA	NA
ENSMUSG00000021596.6941	ENSMUSG00000021596	cnv694	C	FR	chr13:77074206-77074476	deg	0.000474847	4.7597	0.0255861	2.51189	NA	NA	NA	NA	NA	NA	NA	NA
ENSMUSG00000021596.9751	ENSMUSG00000021596	cnv975	D	DE	chr13:76660520-76660997	deg	0.000474847	4.7597	0.0255861	2.51189	NA	NA	NA	NA	NA	NA	NA	NA
ENSMUSG00000021596.9761	ENSMUSG00000021596	cnv976	D	DE	chr13:76766888-76767392	deg	0.000474847	4.7597	0.0255861	2.51189	NA	NA	NA	NA	NA	NA	NA	NA
ENSMUSG00000021596.9771	ENSMUSG00000021596	cnv977	D	DE	chr13:77100150-77101040	deg	0.000474847	4.7597	0.0255861	2.51189	NA	NA	NA	NA	NA	NA	NA	NA
ENSMUSG00000021596.12731	ENSMUSG00000021596	cnv1273	E	FR	chr13:76660584-76660816	deg	0.000474847	4.7597	0.0255861	2.51189	NA	NA	NA	NA	NA	NA	NA	NA
ENSMUSG00000021596.12741	ENSMUSG00000021596	cnv1274	E	FR	chr13:76764173-76766580	deg	0.000474847	4.7597	0.0255861	2.51189	NA	NA	NA	NA	NA	NA	NA	NA
ENSMUSG00000021596.12751	ENSMUSG00000021596	cnv1275	E	FR	chr13:76766888-76767392	deg	0.000474847	4.7597	0.0255861	2.51189	NA	NA	NA	NA	NA	NA	NA	NA
ENSMUSG00000021596.12761	ENSMUSG00000021596	cnv1276	E	FR	chr13:77100150-77101040	deg	0.000474847	4.7597	0.0255861	2.51189	NA	NA	NA	NA	NA	NA	NA	NA
ENSMUSG00000021596.14031	ENSMUSG00000021596	cnv1403	F	DE	chr13:76660520-76661512	deg	0.000474847	4.7597	0.0255861	2.51189	NA	NA	NA	NA	NA	NA	NA	NA
ENSMUSG00000021596.14041	ENSMUSG00000021596	cnv1404	F	DE	chr13:76766888-76767392	deg	0.000474847	4.7597	0.0255861	2.51189	NA	NA	NA	NA	NA	NA	NA	NA
ENSMUSG00000021596.15001	ENSMUSG00000021596	cnv1500	G	FR	chr13:76766888-76767392	deg	0.000474847	4.7597	0.0255861	2.51189	NA	NA	NA	NA	NA	NA	NA	NA
ENSMUSG00000021596.15011	ENSMUSG00000021596	cnv1501	G	FR	chr13:76799173-76799572	deg	0.000474847	4.7597	0.0255861	2.51189	NA	NA	NA	NA	NA	NA	NA	NA
ENSMUSG00000021596.15921	ENSMUSG00000021596	cnv1592	H	FR	chr13:76660584-76660997	deg	0.000474847	4.7597	0.0255861	2.51189	NA	NA	NA	NA	NA	NA	NA	NA
ENSMUSG00000021596.15931	ENSMUSG00000021596	cnv1593	H	FR	chr13:76766888-76767392	deg	0.000474847	4.7597	0.0255861	2.51189	NA	NA	NA	NA	NA	NA	NA	NA
ENSMUSG00000021596.15941	ENSMUSG00000021596	cnv1594	H	FR	chr13:77100150-77101040	deg	0.000474847	4.7597	0.0255861	2.51189	NA	NA	NA	NA	NA	NA	NA	NA
ENSMUSG00000021596.17221	ENSMUSG00000021596	cnv1722	I	DE	chr13:76766888-76767392	deg	0.000474847	4.7597	0.0255861	2.51189	NA	NA	NA	NA	NA	NA	NA	NA
ENSMUSG00000021596.17231	ENSMUSG00000021596	cnv1723	I	DE	chr13:76799173-76799572	deg	0.000474847	4.7597	0.0255861	2.51189	NA	NA	NA	NA	NA	NA	NA	NA
ENSMUSG00000021596.18491	ENSMUSG00000021596	cnv1849	J	FR	chr13:76766888-76767392	deg	0.000474847	4.7597	0.0255861	2.51189	NA	NA	NA	NA	NA	NA	NA	NA
ENSMUSG00000021596.1052	ENSMUSG00000021596	cnv105	A	DE	chr13:76765267-76766658	deg	0.000474847	4.7597	0.0255861	2.51189	NA	NA	NA	NA	NA	NA	NA	NA
ENSMUSG00000021596.1062	ENSMUSG00000021596	cnv106	A	DE	chr13:76766888-76767392	deg	0.000474847	4.7597	0.0255861	2.51189	NA	NA	NA	NA	NA	NA	NA	NA
ENSMUSG00000021596.1072	ENSMUSG00000021596	cnv107	A	DE	chr13:77100150-77101040	deg	0.000474847	4.7597	0.0255861	2.51189	NA	NA	NA	NA	NA	NA	NA	NA
ENSMUSG00000021596.3662	ENSMUSG00000021596	cnv366	B	DE	chr13:76766888-76767392	deg	0.000474847	4.7597	0.0255861	2.51189	NA	NA	NA	NA	NA	NA	NA	NA
ENSMUSG00000021596.3672	ENSMUSG00000021596	cnv367	B	DE	chr13:76799173-76799572	deg	0.000474847	4.7597	0.0255861	2.51189	NA	NA	NA	NA	NA	NA	NA	NA
ENSMUSG00000021596.3682	ENSMUSG00000021596	cnv368	B	DE	chr13:76822922-76824345	deg	0.000474847	4.7597	0.0255861	2.51189	NA	NA	NA	NA	NA	NA	NA	NA
ENSMUSG00000021596.3692	ENSMUSG00000021596	cnv369	B	DE	chr13:76971315-76971539	deg	0.000474847	4.7597	0.0255861	2.51189	NA	NA	NA	NA	NA	NA	NA	NA
ENSMUSG00000021596.3702	ENSMUSG00000021596	cnv370	B	DE	chr13:77100150-77101040	deg	0.000474847	4.7597	0.0255861	2.51189	NA	NA	NA	NA	NA	NA	NA	NA
ENSMUSG00000021596.6912	ENSMUSG00000021596	cnv691	C	FR	chr13:76533980-76543264	deg	0.000474847	4.7597	0.0255861	2.51189	NA	NA	NA	NA	NA	NA	NA	NA
ENSMUSG00000021596.6922	ENSMUSG00000021596	cnv692	C	FR	chr13:76765267-76767392	deg	0.000474847	4.7597	0.0255861	2.51189	NA	NA	NA	NA	NA	NA	NA	NA
ENSMUSG00000021596.6932	ENSMUSG00000021596	cnv693	C	FR	chr13:76771449-76771732	deg	0.000474847	4.7597	0.0255861	2.51189	NA	NA	NA	NA	NA	NA	NA	NA
ENSMUSG00000021596.6942	ENSMUSG00000021596	cnv694	C	FR	chr13:77074206-77074476	deg	0.000474847	4.7597	0.0255861	2.51189	NA	NA	NA	NA	NA	NA	NA	NA
ENSMUSG00000021596.9752	ENSMUSG00000021596	cnv975	D	DE	chr13:76660520-76660997	deg	0.000474847	4.7597	0.0255861	2.51189	NA	NA	NA	NA	NA	NA	NA	NA
ENSMUSG00000021596.9762	ENSMUSG00000021596	cnv976	D	DE	chr13:76766888-76767392	deg	0.000474847	4.7597	0.0255861	2.51189	NA	NA	NA	NA	NA	NA	NA	NA
ENSMUSG00000021596.9772	ENSMUSG00000021596	cnv977	D	DE	chr13:77100150-77101040	deg	0.000474847	4.7597	0.0255861	2.51189	NA	NA	NA	NA	NA	NA	NA	NA
ENSMUSG00000021596.12732	ENSMUSG00000021596	cnv1273	E	FR	chr13:76660584-76660816	deg	0.000474847	4.7597	0.0255861	2.51189	NA	NA	NA	NA	NA	NA	NA	NA
ENSMUSG00000021596.12742	ENSMUSG00000021596	cnv1274	E	FR	chr13:76764173-76766580	deg	0.000474847	4.7597	0.0255861	2.51189	NA	NA	NA	NA	NA	NA	NA	NA
ENSMUSG00000021596.12752	ENSMUSG00000021596	cnv1275	E	FR	chr13:76766888-76767392	deg	0.000474847	4.7597	0.0255861	2.51189	NA	NA	NA	NA	NA	NA	NA	NA
ENSMUSG00000021596.12762	ENSMUSG00000021596	cnv1276	E	FR	chr13:77100150-77101040	deg	0.000474847	4.7597	0.0255861	2.51189	NA	NA	NA	NA	NA	NA	NA	NA
ENSMUSG00000021596.14032	ENSMUSG00000021596	cnv1403	F	DE	chr13:76660520-76661512	deg	0.000474847	4.7597	0.0255861	2.51189	NA	NA	NA	NA	NA	NA	NA	NA
ENSMUSG00000021596.14042	ENSMUSG00000021596	cnv1404	F	DE	chr13:76766888-76767392	deg	0.000474847	4.7597	0.0255861	2.51189	NA	NA	NA	NA	NA	NA	NA	NA
ENSMUSG00000021596.15002	ENSMUSG00000021596	cnv1500	G	FR	chr13:76766888-76767392	deg	0.000474847	4.7597	0.0255861	2.51189	NA	NA	NA	NA	NA	NA	NA	NA
ENSMUSG00000021596.15012	ENSMUSG00000021596	cnv1501	G	FR	chr13:76799173-76799572	deg	0.000474847	4.7597	0.0255861	2.51189	NA	NA	NA	NA	NA	NA	NA	NA
ENSMUSG00000021596.15922	ENSMUSG00000021596	cnv1592	H	FR	chr13:76660584-76660997	deg	0.000474847	4.7597	0.0255861	2.51189	NA	NA	NA	NA	NA	NA	NA	NA
ENSMUSG00000021596.15932	ENSMUSG00000021596	cnv1593	H	FR	chr13:76766888-76767392	deg	0.000474847	4.7597	0.0255861	2.51189	NA	NA	NA	NA	NA	NA	NA	NA
ENSMUSG00000021596.15942	ENSMUSG00000021596	cnv1594	H	FR	chr13:77100150-77101040	deg	0.000474847	4.7597	0.0255861	2.51189	NA	NA	NA	NA	NA	NA	NA	NA
ENSMUSG00000021596.17222	ENSMUSG00000021596	cnv1722	I	DE	chr13:76766888-76767392	deg	0.000474847	4.7597	0.0255861	2.51189	NA	NA	NA	NA	NA	NA	NA	NA
ENSMUSG00000021596.17232	ENSMUSG00000021596	cnv1723	I	DE	chr13:76799173-76799572	deg	0.000474847	4.7597	0.0255861	2.51189	NA	NA	NA	NA	NA	NA	NA	NA
ENSMUSG00000021596.18492	ENSMUSG00000021596	cnv1849	J	FR	chr13:76766888-76767392	deg	0.000474847	4.7597	0.0255861	2.51189	NA	NA	NA	NA	NA	NA	NA	NA
ENSMUSG00000021597.108	ENSMUSG00000021597	cnv108	A	DE	chr13:77272273-77273037	deg	0.00624296	3.31391	0.0197694	2.64674	0.816535	-0.237436	0.0323846	-2.38523	0.0691056	2.0019	0.0676398	1.98938
ENSMUSG00000021597.978	ENSMUSG00000021597	cnv978	D	DE	chr13:77272185-77273037	deg	0.00624296	3.31391	0.0197694	2.64674	0.816535	-0.237436	0.0323846	-2.38523	0.0691056	2.0019	0.0676398	1.98938
ENSMUSG00000005583	ENSMUSG00000005583	cnv109	A	DE	chr13:83721342-83723871	deg	0.00755497	-3.21061	0.0414566	-2.25578	NA	NA	NA	NA	0.213024	NA	0.0472879	2.1858
ENSMUSG00000041632.110	ENSMUSG00000041632	cnv110	A	DE	chr13:100171260-100171796	deg	0.221706	-1.28953	0.0184001	-2.68408	0.147316	-1.55482	0.0794366	-1.89731	0.00032549	5.02119	0.000597049	4.47096
ENSMUSG00000041632.697	ENSMUSG00000041632	cnv697	C	FR	chr13:100171260-100171796	deg	0.221706	-1.28953	0.0184001	-2.68408	0.147316	-1.55482	0.0794366	-1.89731	0.00032549	5.02119	0.000597049	4.47096
ENSMUSG00000041632.1595	ENSMUSG00000041632	cnv1595	H	FR	chr13:100171260-100171796	deg	0.221706	-1.28953	0.0184001	-2.68408	0.147316	-1.55482	0.0794366	-1.89731	0.00032549	5.02119	0.000597049	4.47096
ENSMUSG00000041632.1850	ENSMUSG00000041632	cnv1850	J	FR	chr13:100171260-100171796	deg	0.221706	-1.28953	0.0184001	-2.68408	0.147316	-1.55482	0.0794366	-1.89731	0.00032549	5.02119	0.000597049	4.47096
ENSMUSG00000021697	ENSMUSG00000021697	cnv111	A	DE	chr13:109149244-109149465	deg	NA	NA	NA	NA	NA	NA	NA	NA	0.0228047	-2.62081	0.02187	-2.59558
ENSMUSG00000032570.14821	ENSMUSG00000032570	cnv1482	G	FR	chr9:105357436-105359035	inv	0.025974	NA	0.0021645	NA	1	NA	0.00400281	3.46346	0.463692	-0.75765	0.00816491	3.10561
ENSMUSG00000032570.16911	ENSMUSG00000032570	cnv1691	I	DE	chr9:105357314-105359035	inv	0.025974	NA	0.0021645	NA	1	NA	0.00400281	3.46346	0.463692	-0.75765	0.00816491	3.10561
ENSMUSG00000032570.692	ENSMUSG00000032570	cnv69	A	DE	chr9:105357436-105359035	inv	0.025974	NA	0.0021645	NA	1	NA	0.00400281	3.46346	0.463692	-0.75765	0.00816491	3.10561
ENSMUSG00000032570.2882	ENSMUSG00000032570	cnv288	B	DE	chr9:105340148-105340539	inv	0.025974	NA	0.0021645	NA	1	NA	0.00400281	3.46346	0.463692	-0.75765	0.00816491	3.10561
ENSMUSG00000032570.2892	ENSMUSG00000032570	cnv289	B	DE	chr9:105357436-105359035	inv	0.025974	NA	0.0021645	NA	1	NA	0.00400281	3.46346	0.463692	-0.75765	0.00816491	3.10561
ENSMUSG00000032570.5892	ENSMUSG00000032570	cnv589	C	FR	chr9:105357436-105359035	inv	0.025974	NA	0.0021645	NA	1	NA	0.00400281	3.46346	0.463692	-0.75765	0.00816491	3.10561
ENSMUSG00000032570.9032	ENSMUSG00000032570	cnv903	D	DE	chr9:105340148-105340539	inv	0.025974	NA	0.0021645	NA	1	NA	0.00400281	3.46346	0.463692	-0.75765	0.00816491	3.10561
ENSMUSG00000032570.9042	ENSMUSG00000032570	cnv904	D	DE	chr9:105342480-105342901	inv	0.025974	NA	0.0021645	NA	1	NA	0.00400281	3.46346	0.463692	-0.75765	0.00816491	3.10561
ENSMUSG00000032570.9052	ENSMUSG00000032570	cnv905	D	DE	chr9:105357314-105359035	inv	0.025974	NA	0.0021645	NA	1	NA	0.00400281	3.46346	0.463692	-0.75765	0.00816491	3.10561
ENSMUSG00000032570.11872	ENSMUSG00000032570	cnv1187	E	FR	chr9:105340148-105340539	inv	0.025974	NA	0.0021645	NA	1	NA	0.00400281	3.46346	0.463692	-0.75765	0.00816491	3.10561
ENSMUSG00000022885.114	ENSMUSG00000022885	cnv114	A	DE	chr16:23282105-23282603	deg	0.46695	0.751502	0.394449	0.879947	0.00284404	-3.78475	0.00886896	-3.05644	NA	NA	NA	NA
ENSMUSG00000022885.375	ENSMUSG00000022885	cnv375	B	DE	chr16:23282105-23282603	deg	0.46695	0.751502	0.394449	0.879947	0.00284404	-3.78475	0.00886896	-3.05644	NA	NA	NA	NA
ENSMUSG00000022885.986	ENSMUSG00000022885	cnv986	D	DE	chr16:23282105-23282603	deg	0.46695	0.751502	0.394449	0.879947	0.00284404	-3.78475	0.00886896	-3.05644	NA	NA	NA	NA
ENSMUSG00000022885.1284	ENSMUSG00000022885	cnv1284	E	FR	chr16:23282105-23282603	deg	0.46695	0.751502	0.394449	0.879947	0.00284404	-3.78475	0.00886896	-3.05644	NA	NA	NA	NA
ENSMUSG00000022885.1728	ENSMUSG00000022885	cnv1728	I	DE	chr16:23282105-23282603	deg	0.46695	0.751502	0.394449	0.879947	0.00284404	-3.78475	0.00886896	-3.05644	NA	NA	NA	NA
ENSMUSG00000022885.1854	ENSMUSG00000022885	cnv1854	J	FR	chr16:23282105-23282603	deg	0.46695	0.751502	0.394449	0.879947	0.00284404	-3.78475	0.00886896	-3.05644	NA	NA	NA	NA
ENSMUSG00000032570.11882	ENSMUSG00000032570	cnv1188	E	FR	chr9:105342480-105342901	inv	0.025974	NA	0.0021645	NA	1	NA	0.00400281	3.46346	0.463692	-0.75765	0.00816491	3.10561
ENSMUSG00000032570.13732	ENSMUSG00000032570	cnv1373	F	DE	chr9:105357436-105359035	inv	0.025974	NA	0.0021645	NA	1	NA	0.00400281	3.46346	0.463692	-0.75765	0.00816491	3.10561
ENSMUSG00000032570.14822	ENSMUSG00000032570	cnv1482	G	FR	chr9:105357436-105359035	inv	0.025974	NA	0.0021645	NA	1	NA	0.00400281	3.46346	0.463692	-0.75765	0.00816491	3.10561
ENSMUSG00000032570.16912	ENSMUSG00000032570	cnv1691	I	DE	chr9:105357314-105359035	inv	0.025974	NA	0.0021645	NA	1	NA	0.00400281	3.46346	0.463692	-0.75765	0.00816491	3.10561
ENSMUSG00000022657.117	ENSMUSG00000022657	cnv117	A	DE	chr16:46083904-46086372	deg	NA	NA	NA	NA	NA	NA	NA	NA	0.00309534	-3.71486	0.0281665	-2.46266
ENSMUSG00000022657.706	ENSMUSG00000022657	cnv706	C	FR	chr16:46083904-46086372	deg	NA	NA	NA	NA	NA	NA	NA	NA	0.00309534	-3.71486	0.0281665	-2.46266
ENSMUSG00000022657.990	ENSMUSG00000022657	cnv990	D	DE	chr16:46083904-46086372	deg	NA	NA	NA	NA	NA	NA	NA	NA	0.00309534	-3.71486	0.0281665	-2.46266
ENSMUSG00000022657.1410	ENSMUSG00000022657	cnv1410	F	DE	chr16:46083904-46086372	deg	NA	NA	NA	NA	NA	NA	NA	NA	0.00309534	-3.71486	0.0281665	-2.46266
ENSMUSG00000022657.1504	ENSMUSG00000022657	cnv1504	G	FR	chr16:46083904-46086372	deg	NA	NA	NA	NA	NA	NA	NA	NA	0.00309534	-3.71486	0.0281665	-2.46266
ENSMUSG00000022657.1731	ENSMUSG00000022657	cnv1731	I	DE	chr16:46083904-46086372	deg	NA	NA	NA	NA	NA	NA	NA	NA	0.00309534	-3.71486	0.0281665	-2.46266
ENSMUSG00000032570.693	ENSMUSG00000032570	cnv69	A	DE	chr9:105357436-105359035	inv	0.025974	NA	0.0021645	NA	1	NA	0.00400281	3.46346	0.463692	-0.75765	0.00816491	3.10561
ENSMUSG00000037196.119	ENSMUSG00000037196	cnv119	A	DE	chr17:10664133-10664954	deg	0.0100265	-3.05764	0.00684475	-3.1938	NA	NA	NA	NA	0.0469325	2.22136	0.619864	-0.507873
ENSMUSG00000037196.120	ENSMUSG00000037196	cnv120	A	DE	chr17:10986216-10986618	deg	0.0100265	-3.05764	0.00684475	-3.1938	NA	NA	NA	NA	0.0469325	2.22136	0.619864	-0.507873
ENSMUSG00000037196.121	ENSMUSG00000037196	cnv121	A	DE	chr17:10996750-11000209	deg	0.0100265	-3.05764	0.00684475	-3.1938	NA	NA	NA	NA	0.0469325	2.22136	0.619864	-0.507873
ENSMUSG00000037196.710	ENSMUSG00000037196	cnv710	C	FR	chr17:10658431-10659134	deg	0.0100265	-3.05764	0.00684475	-3.1938	NA	NA	NA	NA	0.0469325	2.22136	0.619864	-0.507873
ENSMUSG00000037196.711	ENSMUSG00000037196	cnv711	C	FR	chr17:10664133-10664954	deg	0.0100265	-3.05764	0.00684475	-3.1938	NA	NA	NA	NA	0.0469325	2.22136	0.619864	-0.507873
ENSMUSG00000037196.1191	ENSMUSG00000037196	cnv119	A	DE	chr17:10664133-10664954	deg	0.0100265	-3.05764	0.00684475	-3.1938	NA	NA	NA	NA	0.0469325	2.22136	0.619864	-0.507873
ENSMUSG00000037196.1201	ENSMUSG00000037196	cnv120	A	DE	chr17:10986216-10986618	deg	0.0100265	-3.05764	0.00684475	-3.1938	NA	NA	NA	NA	0.0469325	2.22136	0.619864	-0.507873
ENSMUSG00000037196.1211	ENSMUSG00000037196	cnv121	A	DE	chr17:10996750-11000209	deg	0.0100265	-3.05764	0.00684475	-3.1938	NA	NA	NA	NA	0.0469325	2.22136	0.619864	-0.507873
ENSMUSG00000037196.7101	ENSMUSG00000037196	cnv710	C	FR	chr17:10658431-10659134	deg	0.0100265	-3.05764	0.00684475	-3.1938	NA	NA	NA	NA	0.0469325	2.22136	0.619864	-0.507873
ENSMUSG00000037196.7111	ENSMUSG00000037196	cnv711	C	FR	chr17:10664133-10664954	deg	0.0100265	-3.05764	0.00684475	-3.1938	NA	NA	NA	NA	0.0469325	2.22136	0.619864	-0.507873
ENSMUSG00000037196.1192	ENSMUSG00000037196	cnv119	A	DE	chr17:10664133-10664954	deg	0.0100265	-3.05764	0.00684475	-3.1938	NA	NA	NA	NA	0.0469325	2.22136	0.619864	-0.507873
ENSMUSG00000037196.1202	ENSMUSG00000037196	cnv120	A	DE	chr17:10986216-10986618	deg	0.0100265	-3.05764	0.00684475	-3.1938	NA	NA	NA	NA	0.0469325	2.22136	0.619864	-0.507873
ENSMUSG00000037196.1212	ENSMUSG00000037196	cnv121	A	DE	chr17:10996750-11000209	deg	0.0100265	-3.05764	0.00684475	-3.1938	NA	NA	NA	NA	0.0469325	2.22136	0.619864	-0.507873
ENSMUSG00000037196.7102	ENSMUSG00000037196	cnv710	C	FR	chr17:10658431-10659134	deg	0.0100265	-3.05764	0.00684475	-3.1938	NA	NA	NA	NA	0.0469325	2.22136	0.619864	-0.507873
ENSMUSG00000037196.7112	ENSMUSG00000037196	cnv711	C	FR	chr17:10664133-10664954	deg	0.0100265	-3.05764	0.00684475	-3.1938	NA	NA	NA	NA	0.0469325	2.22136	0.619864	-0.507873
ENSMUSG00000062202.122	ENSMUSG00000062202	cnv122	A	DE	chr17:30584385-31021225	deg	0.0543789	-2.13368	0.000302509	-4.83426	NA	NA	NA	NA	0.925889	0.0950486	0.000137696	-5.28217
ENSMUSG00000062202.382	ENSMUSG00000062202	cnv382	B	DE	chr17:30506447-31021225	deg	0.0543789	-2.13368	0.000302509	-4.83426	NA	NA	NA	NA	0.925889	0.0950486	0.000137696	-5.28217
ENSMUSG00000062202.995	ENSMUSG00000062202	cnv995	D	DE	chr17:30584595-31021225	deg	0.0543789	-2.13368	0.000302509	-4.83426	NA	NA	NA	NA	0.925889	0.0950486	0.000137696	-5.28217
ENSMUSG00000062202.1411	ENSMUSG00000062202	cnv1411	F	DE	chr17:30584595-31021149	deg	0.0543789	-2.13368	0.000302509	-4.83426	NA	NA	NA	NA	0.925889	0.0950486	0.000137696	-5.28217
ENSMUSG00000062202.1604	ENSMUSG00000062202	cnv1604	H	FR	chr17:30584682-31021225	deg	0.0543789	-2.13368	0.000302509	-4.83426	NA	NA	NA	NA	0.925889	0.0950486	0.000137696	-5.28217
ENSMUSG00000024026.122	ENSMUSG00000024026	cnv122	A	DE	chr17:30584385-31021225	deg	0.00174195	-4.01503	0.0019066	-3.85271	0.00106321	-4.35116	0.000598519	-4.45306	0.00375342	-3.60793	0.000958912	-4.21793
ENSMUSG00000024026.382	ENSMUSG00000024026	cnv382	B	DE	chr17:30506447-31021225	deg	0.00174195	-4.01503	0.0019066	-3.85271	0.00106321	-4.35116	0.000598519	-4.45306	0.00375342	-3.60793	0.000958912	-4.21793
ENSMUSG00000024026.995	ENSMUSG00000024026	cnv995	D	DE	chr17:30584595-31021225	deg	0.00174195	-4.01503	0.0019066	-3.85271	0.00106321	-4.35116	0.000598519	-4.45306	0.00375342	-3.60793	0.000958912	-4.21793
ENSMUSG00000024026.1411	ENSMUSG00000024026	cnv1411	F	DE	chr17:30584595-31021149	deg	0.00174195	-4.01503	0.0019066	-3.85271	0.00106321	-4.35116	0.000598519	-4.45306	0.00375342	-3.60793	0.000958912	-4.21793
ENSMUSG00000024026.1604	ENSMUSG00000024026	cnv1604	H	FR	chr17:30584682-31021225	deg	0.00174195	-4.01503	0.0019066	-3.85271	0.00106321	-4.35116	0.000598519	-4.45306	0.00375342	-3.60793	0.000958912	-4.21793
ENSMUSG00000024026.1736	ENSMUSG00000024026	cnv1736	I	DE	chr17:30738343-31018467	deg	0.00174195	-4.01503	0.0019066	-3.85271	0.00106321	-4.35116	0.000598519	-4.45306	0.00375342	-3.60793	0.000958912	-4.21793
ENSMUSG00000032570.2883	ENSMUSG00000032570	cnv288	B	DE	chr9:105340148-105340539	inv	0.025974	NA	0.0021645	NA	1	NA	0.00400281	3.46346	0.463692	-0.75765	0.00816491	3.10561
ENSMUSG00000032570.2893	ENSMUSG00000032570	cnv289	B	DE	chr9:105357436-105359035	inv	0.025974	NA	0.0021645	NA	1	NA	0.00400281	3.46346	0.463692	-0.75765	0.00816491	3.10561
ENSMUSG00000032570.5893	ENSMUSG00000032570	cnv589	C	FR	chr9:105357436-105359035	inv	0.025974	NA	0.0021645	NA	1	NA	0.00400281	3.46346	0.463692	-0.75765	0.00816491	3.10561
ENSMUSG00000032570.9033	ENSMUSG00000032570	cnv903	D	DE	chr9:105340148-105340539	inv	0.025974	NA	0.0021645	NA	1	NA	0.00400281	3.46346	0.463692	-0.75765	0.00816491	3.10561
ENSMUSG00000032570.9043	ENSMUSG00000032570	cnv904	D	DE	chr9:105342480-105342901	inv	0.025974	NA	0.0021645	NA	1	NA	0.00400281	3.46346	0.463692	-0.75765	0.00816491	3.10561
ENSMUSG00000032570.9053	ENSMUSG00000032570	cnv905	D	DE	chr9:105357314-105359035	inv	0.025974	NA	0.0021645	NA	1	NA	0.00400281	3.46346	0.463692	-0.75765	0.00816491	3.10561
ENSMUSG00000032570.11873	ENSMUSG00000032570	cnv1187	E	FR	chr9:105340148-105340539	inv	0.025974	NA	0.0021645	NA	1	NA	0.00400281	3.46346	0.463692	-0.75765	0.00816491	3.10561
ENSMUSG00000024097	ENSMUSG00000024097	cnv124	A	DE	chr17:80599524-80600094	deg	0.00520477	3.41264	0.0286528	2.45231	0.00397114	3.59689	0.0568012	2.08331	0.318147	1.04286	0.134489	1.59372
ENSMUSG00000040560.126	ENSMUSG00000040560	cnv126	A	DE	chr18:64069275-64070830	deg	0.779507	-0.286384	0.199033	-1.35135	0.00446972	3.53074	0.0165201	2.73674	0.578591	-0.571372	0.625668	-0.499389
ENSMUSG00000040560.391	ENSMUSG00000040560	cnv391	B	DE	chr18:64069275-64070830	deg	0.779507	-0.286384	0.199033	-1.35135	0.00446972	3.53074	0.0165201	2.73674	0.578591	-0.571372	0.625668	-0.499389
ENSMUSG00000040560.725	ENSMUSG00000040560	cnv725	C	FR	chr18:64069275-64070830	deg	0.779507	-0.286384	0.199033	-1.35135	0.00446972	3.53074	0.0165201	2.73674	0.578591	-0.571372	0.625668	-0.499389
ENSMUSG00000040560.1417	ENSMUSG00000040560	cnv1417	F	DE	chr18:64069275-64070830	deg	0.779507	-0.286384	0.199033	-1.35135	0.00446972	3.53074	0.0165201	2.73674	0.578591	-0.571372	0.625668	-0.499389
ENSMUSG00000039529.127	ENSMUSG00000039529	cnv127	A	DE	chr18:64812307-64813501	deg	0.169707	NA	0.338078	0.993609	0.628373	-0.497393	0.0481202	-2.17352	0.00587083	3.36161	0.00774267	3.13293
ENSMUSG00000039529.392	ENSMUSG00000039529	cnv392	B	DE	chr18:64812307-64813867	deg	0.169707	NA	0.338078	0.993609	0.628373	-0.497393	0.0481202	-2.17352	0.00587083	3.36161	0.00774267	3.13293
ENSMUSG00000039529.1007	ENSMUSG00000039529	cnv1007	D	DE	chr18:64812307-64813867	deg	0.169707	NA	0.338078	0.993609	0.628373	-0.497393	0.0481202	-2.17352	0.00587083	3.36161	0.00774267	3.13293
ENSMUSG00000039529.1301	ENSMUSG00000039529	cnv1301	E	FR	chr18:64812307-64813805	deg	0.169707	NA	0.338078	0.993609	0.628373	-0.497393	0.0481202	-2.17352	0.00587083	3.36161	0.00774267	3.13293
ENSMUSG00000039529.1418	ENSMUSG00000039529	cnv1418	F	DE	chr18:64812307-64813805	deg	0.169707	NA	0.338078	0.993609	0.628373	-0.497393	0.0481202	-2.17352	0.00587083	3.36161	0.00774267	3.13293
ENSMUSG00000039529.1738	ENSMUSG00000039529	cnv1738	I	DE	chr18:64812307-64813501	deg	0.169707	NA	0.338078	0.993609	0.628373	-0.497393	0.0481202	-2.17352	0.00587083	3.36161	0.00774267	3.13293
ENSMUSG00000056290.128	ENSMUSG00000056290	cnv128	A	DE	chr19:11515828-11533556	deg	NA	NA	NA	NA	NA	NA	NA	NA	0.07401	NA	0.0120049	-2.90701
ENSMUSG00000056290.733	ENSMUSG00000056290	cnv733	C	FR	chr19:11517855-11524205	deg	NA	NA	NA	NA	NA	NA	NA	NA	0.07401	NA	0.0120049	-2.90701
ENSMUSG00000056290.734	ENSMUSG00000056290	cnv734	C	FR	chr19:11524206-11526404	deg	NA	NA	NA	NA	NA	NA	NA	NA	0.07401	NA	0.0120049	-2.90701
ENSMUSG00000056290.735	ENSMUSG00000056290	cnv735	C	FR	chr19:11526405-11530946	deg	NA	NA	NA	NA	NA	NA	NA	NA	0.07401	NA	0.0120049	-2.90701
ENSMUSG00000056290.736	ENSMUSG00000056290	cnv736	C	FR	chr19:11530947-11531700	deg	NA	NA	NA	NA	NA	NA	NA	NA	0.07401	NA	0.0120049	-2.90701
ENSMUSG00000056290.737	ENSMUSG00000056290	cnv737	C	FR	chr19:11531701-11532405	deg	NA	NA	NA	NA	NA	NA	NA	NA	0.07401	NA	0.0120049	-2.90701
ENSMUSG00000056290.1012	ENSMUSG00000056290	cnv1012	D	DE	chr19:11515828-11532446	deg	NA	NA	NA	NA	NA	NA	NA	NA	0.07401	NA	0.0120049	-2.90701
ENSMUSG00000056290.1013	ENSMUSG00000056290	cnv1013	D	DE	chr19:11536997-11537721	deg	NA	NA	NA	NA	NA	NA	NA	NA	0.07401	NA	0.0120049	-2.90701
ENSMUSG00000056290.1303	ENSMUSG00000056290	cnv1303	E	FR	chr19:11536997-11537855	deg	NA	NA	NA	NA	NA	NA	NA	NA	0.07401	NA	0.0120049	-2.90701
ENSMUSG00000056290.1511	ENSMUSG00000056290	cnv1511	G	FR	chr19:11515928-11533556	deg	NA	NA	NA	NA	NA	NA	NA	NA	0.07401	NA	0.0120049	-2.90701
ENSMUSG00000056290.1610	ENSMUSG00000056290	cnv1610	H	FR	chr19:11515828-11532446	deg	NA	NA	NA	NA	NA	NA	NA	NA	0.07401	NA	0.0120049	-2.90701
ENSMUSG00000056290.1865	ENSMUSG00000056290	cnv1865	J	FR	chr19:11515828-11524205	deg	NA	NA	NA	NA	NA	NA	NA	NA	0.07401	NA	0.0120049	-2.90701
ENSMUSG00000056290.1866	ENSMUSG00000056290	cnv1866	J	FR	chr19:11524206-11526404	deg	NA	NA	NA	NA	NA	NA	NA	NA	0.07401	NA	0.0120049	-2.90701
ENSMUSG00000056290.1867	ENSMUSG00000056290	cnv1867	J	FR	chr19:11526405-11533556	deg	NA	NA	NA	NA	NA	NA	NA	NA	0.07401	NA	0.0120049	-2.90701
ENSMUSG00000032570.11883	ENSMUSG00000032570	cnv1188	E	FR	chr9:105342480-105342901	inv	0.025974	NA	0.0021645	NA	1	NA	0.00400281	3.46346	0.463692	-0.75765	0.00816491	3.10561
ENSMUSG00000032570.13733	ENSMUSG00000032570	cnv1373	F	DE	chr9:105357436-105359035	inv	0.025974	NA	0.0021645	NA	1	NA	0.00400281	3.46346	0.463692	-0.75765	0.00816491	3.10561
ENSMUSG00000032570.14823	ENSMUSG00000032570	cnv1482	G	FR	chr9:105357436-105359035	inv	0.025974	NA	0.0021645	NA	1	NA	0.00400281	3.46346	0.463692	-0.75765	0.00816491	3.10561
ENSMUSG00000032570.16913	ENSMUSG00000032570	cnv1691	I	DE	chr9:105357314-105359035	inv	0.025974	NA	0.0021645	NA	1	NA	0.00400281	3.46346	0.463692	-0.75765	0.00816491	3.10561
ENSMUSG00000032570.694	ENSMUSG00000032570	cnv69	A	DE	chr9:105357436-105359035	inv	0.025974	NA	0.0021645	NA	1	NA	0.00400281	3.46346	0.463692	-0.75765	0.00816491	3.10561
ENSMUSG00000032570.2884	ENSMUSG00000032570	cnv288	B	DE	chr9:105340148-105340539	inv	0.025974	NA	0.0021645	NA	1	NA	0.00400281	3.46346	0.463692	-0.75765	0.00816491	3.10561
ENSMUSG00000032570.2894	ENSMUSG00000032570	cnv289	B	DE	chr9:105357436-105359035	inv	0.025974	NA	0.0021645	NA	1	NA	0.00400281	3.46346	0.463692	-0.75765	0.00816491	3.10561
ENSMUSG00000032570.5894	ENSMUSG00000032570	cnv589	C	FR	chr9:105357436-105359035	inv	0.025974	NA	0.0021645	NA	1	NA	0.00400281	3.46346	0.463692	-0.75765	0.00816491	3.10561
ENSMUSG00000032570.9034	ENSMUSG00000032570	cnv903	D	DE	chr9:105340148-105340539	inv	0.025974	NA	0.0021645	NA	1	NA	0.00400281	3.46346	0.463692	-0.75765	0.00816491	3.10561
ENSMUSG00000032570.9044	ENSMUSG00000032570	cnv904	D	DE	chr9:105342480-105342901	inv	0.025974	NA	0.0021645	NA	1	NA	0.00400281	3.46346	0.463692	-0.75765	0.00816491	3.10561
ENSMUSG00000032570.9054	ENSMUSG00000032570	cnv905	D	DE	chr9:105357314-105359035	inv	0.025974	NA	0.0021645	NA	1	NA	0.00400281	3.46346	0.463692	-0.75765	0.00816491	3.10561
ENSMUSG00000032570.11874	ENSMUSG00000032570	cnv1187	E	FR	chr9:105340148-105340539	inv	0.025974	NA	0.0021645	NA	1	NA	0.00400281	3.46346	0.463692	-0.75765	0.00816491	3.10561
ENSMUSG00000032570.11884	ENSMUSG00000032570	cnv1188	E	FR	chr9:105342480-105342901	inv	0.025974	NA	0.0021645	NA	1	NA	0.00400281	3.46346	0.463692	-0.75765	0.00816491	3.10561
ENSMUSG00000032570.13734	ENSMUSG00000032570	cnv1373	F	DE	chr9:105357436-105359035	inv	0.025974	NA	0.0021645	NA	1	NA	0.00400281	3.46346	0.463692	-0.75765	0.00816491	3.10561
ENSMUSG00000032570.14824	ENSMUSG00000032570	cnv1482	G	FR	chr9:105357436-105359035	inv	0.025974	NA	0.0021645	NA	1	NA	0.00400281	3.46346	0.463692	-0.75765	0.00816491	3.10561
ENSMUSG00000032570.16914	ENSMUSG00000032570	cnv1691	I	DE	chr9:105357314-105359035	inv	0.025974	NA	0.0021645	NA	1	NA	0.00400281	3.46346	0.463692	-0.75765	0.00816491	3.10561
ENSMUSG00000032570.695	ENSMUSG00000032570	cnv69	A	DE	chr9:105357436-105359035	inv	0.025974	NA	0.0021645	NA	1	NA	0.00400281	3.46346	0.463692	-0.75765	0.00816491	3.10561
ENSMUSG00000032570.2885	ENSMUSG00000032570	cnv288	B	DE	chr9:105340148-105340539	inv	0.025974	NA	0.0021645	NA	1	NA	0.00400281	3.46346	0.463692	-0.75765	0.00816491	3.10561
ENSMUSG00000032570.2895	ENSMUSG00000032570	cnv289	B	DE	chr9:105357436-105359035	inv	0.025974	NA	0.0021645	NA	1	NA	0.00400281	3.46346	0.463692	-0.75765	0.00816491	3.10561
ENSMUSG00000032570.5895	ENSMUSG00000032570	cnv589	C	FR	chr9:105357436-105359035	inv	0.025974	NA	0.0021645	NA	1	NA	0.00400281	3.46346	0.463692	-0.75765	0.00816491	3.10561
ENSMUSG00000032570.9035	ENSMUSG00000032570	cnv903	D	DE	chr9:105340148-105340539	inv	0.025974	NA	0.0021645	NA	1	NA	0.00400281	3.46346	0.463692	-0.75765	0.00816491	3.10561
ENSMUSG00000032570.9045	ENSMUSG00000032570	cnv904	D	DE	chr9:105342480-105342901	inv	0.025974	NA	0.0021645	NA	1	NA	0.00400281	3.46346	0.463692	-0.75765	0.00816491	3.10561
ENSMUSG00000032570.9055	ENSMUSG00000032570	cnv905	D	DE	chr9:105357314-105359035	inv	0.025974	NA	0.0021645	NA	1	NA	0.00400281	3.46346	0.463692	-0.75765	0.00816491	3.10561
ENSMUSG00000032570.11875	ENSMUSG00000032570	cnv1187	E	FR	chr9:105340148-105340539	inv	0.025974	NA	0.0021645	NA	1	NA	0.00400281	3.46346	0.463692	-0.75765	0.00816491	3.10561
ENSMUSG00000032570.11885	ENSMUSG00000032570	cnv1188	E	FR	chr9:105342480-105342901	inv	0.025974	NA	0.0021645	NA	1	NA	0.00400281	3.46346	0.463692	-0.75765	0.00816491	3.10561
ENSMUSG00000032570.13735	ENSMUSG00000032570	cnv1373	F	DE	chr9:105357436-105359035	inv	0.025974	NA	0.0021645	NA	1	NA	0.00400281	3.46346	0.463692	-0.75765	0.00816491	3.10561
ENSMUSG00000032570.14825	ENSMUSG00000032570	cnv1482	G	FR	chr9:105357436-105359035	inv	0.025974	NA	0.0021645	NA	1	NA	0.00400281	3.46346	0.463692	-0.75765	0.00816491	3.10561
ENSMUSG00000032570.16915	ENSMUSG00000032570	cnv1691	I	DE	chr9:105357314-105359035	inv	0.025974	NA	0.0021645	NA	1	NA	0.00400281	3.46346	0.463692	-0.75765	0.00816491	3.10561
ENSMUSG00000032570.696	ENSMUSG00000032570	cnv69	A	DE	chr9:105357436-105359035	inv	0.025974	NA	0.0021645	NA	1	NA	0.00400281	3.46346	0.463692	-0.75765	0.00816491	3.10561
ENSMUSG00000032570.2886	ENSMUSG00000032570	cnv288	B	DE	chr9:105340148-105340539	inv	0.025974	NA	0.0021645	NA	1	NA	0.00400281	3.46346	0.463692	-0.75765	0.00816491	3.10561
ENSMUSG00000032570.2896	ENSMUSG00000032570	cnv289	B	DE	chr9:105357436-105359035	inv	0.025974	NA	0.0021645	NA	1	NA	0.00400281	3.46346	0.463692	-0.75765	0.00816491	3.10561
ENSMUSG00000032570.5896	ENSMUSG00000032570	cnv589	C	FR	chr9:105357436-105359035	inv	0.025974	NA	0.0021645	NA	1	NA	0.00400281	3.46346	0.463692	-0.75765	0.00816491	3.10561
ENSMUSG00000032570.9036	ENSMUSG00000032570	cnv903	D	DE	chr9:105340148-105340539	inv	0.025974	NA	0.0021645	NA	1	NA	0.00400281	3.46346	0.463692	-0.75765	0.00816491	3.10561
ENSMUSG00000032570.9046	ENSMUSG00000032570	cnv904	D	DE	chr9:105342480-105342901	inv	0.025974	NA	0.0021645	NA	1	NA	0.00400281	3.46346	0.463692	-0.75765	0.00816491	3.10561
ENSMUSG00000032570.9056	ENSMUSG00000032570	cnv905	D	DE	chr9:105357314-105359035	inv	0.025974	NA	0.0021645	NA	1	NA	0.00400281	3.46346	0.463692	-0.75765	0.00816491	3.10561
ENSMUSG00000032570.11876	ENSMUSG00000032570	cnv1187	E	FR	chr9:105340148-105340539	inv	0.025974	NA	0.0021645	NA	1	NA	0.00400281	3.46346	0.463692	-0.75765	0.00816491	3.10561
ENSMUSG00000032570.11886	ENSMUSG00000032570	cnv1188	E	FR	chr9:105342480-105342901	inv	0.025974	NA	0.0021645	NA	1	NA	0.00400281	3.46346	0.463692	-0.75765	0.00816491	3.10561
ENSMUSG00000032570.13736	ENSMUSG00000032570	cnv1373	F	DE	chr9:105357436-105359035	inv	0.025974	NA	0.0021645	NA	1	NA	0.00400281	3.46346	0.463692	-0.75765	0.00816491	3.10561
ENSMUSG00000032570.14826	ENSMUSG00000032570	cnv1482	G	FR	chr9:105357436-105359035	inv	0.025974	NA	0.0021645	NA	1	NA	0.00400281	3.46346	0.463692	-0.75765	0.00816491	3.10561
ENSMUSG00000032570.16916	ENSMUSG00000032570	cnv1691	I	DE	chr9:105357314-105359035	inv	0.025974	NA	0.0021645	NA	1	NA	0.00400281	3.46346	0.463692	-0.75765	0.00816491	3.10561
ENSMUSG00000032570.697	ENSMUSG00000032570	cnv69	A	DE	chr9:105357436-105359035	inv	0.025974	NA	0.0021645	NA	1	NA	0.00400281	3.46346	0.463692	-0.75765	0.00816491	3.10561
ENSMUSG00000032570.2887	ENSMUSG00000032570	cnv288	B	DE	chr9:105340148-105340539	inv	0.025974	NA	0.0021645	NA	1	NA	0.00400281	3.46346	0.463692	-0.75765	0.00816491	3.10561
ENSMUSG00000032570.2897	ENSMUSG00000032570	cnv289	B	DE	chr9:105357436-105359035	inv	0.025974	NA	0.0021645	NA	1	NA	0.00400281	3.46346	0.463692	-0.75765	0.00816491	3.10561
ENSMUSG00000032570.5897	ENSMUSG00000032570	cnv589	C	FR	chr9:105357436-105359035	inv	0.025974	NA	0.0021645	NA	1	NA	0.00400281	3.46346	0.463692	-0.75765	0.00816491	3.10561
ENSMUSG00000032570.9037	ENSMUSG00000032570	cnv903	D	DE	chr9:105340148-105340539	inv	0.025974	NA	0.0021645	NA	1	NA	0.00400281	3.46346	0.463692	-0.75765	0.00816491	3.10561
ENSMUSG00000032570.9047	ENSMUSG00000032570	cnv904	D	DE	chr9:105342480-105342901	inv	0.025974	NA	0.0021645	NA	1	NA	0.00400281	3.46346	0.463692	-0.75765	0.00816491	3.10561
ENSMUSG00000032570.9057	ENSMUSG00000032570	cnv905	D	DE	chr9:105357314-105359035	inv	0.025974	NA	0.0021645	NA	1	NA	0.00400281	3.46346	0.463692	-0.75765	0.00816491	3.10561
ENSMUSG00000032570.11877	ENSMUSG00000032570	cnv1187	E	FR	chr9:105340148-105340539	inv	0.025974	NA	0.0021645	NA	1	NA	0.00400281	3.46346	0.463692	-0.75765	0.00816491	3.10561
ENSMUSG00000032570.11887	ENSMUSG00000032570	cnv1188	E	FR	chr9:105342480-105342901	inv	0.025974	NA	0.0021645	NA	1	NA	0.00400281	3.46346	0.463692	-0.75765	0.00816491	3.10561
ENSMUSG00000032570.13737	ENSMUSG00000032570	cnv1373	F	DE	chr9:105357436-105359035	inv	0.025974	NA	0.0021645	NA	1	NA	0.00400281	3.46346	0.463692	-0.75765	0.00816491	3.10561
ENSMUSG00000032570.14827	ENSMUSG00000032570	cnv1482	G	FR	chr9:105357436-105359035	inv	0.025974	NA	0.0021645	NA	1	NA	0.00400281	3.46346	0.463692	-0.75765	0.00816491	3.10561
ENSMUSG00000025002.132	ENSMUSG00000025002	cnv132	A	DE	chr19:39099199-39100364	deg	NA	NA	NA	NA	0.894477	-0.135635	0.799417	-0.259178	0.00550172	NA	4.92e-06	7.3474
ENSMUSG00000025002.407	ENSMUSG00000025002	cnv407	B	DE	chr19:39099199-39100364	deg	NA	NA	NA	NA	0.894477	-0.135635	0.799417	-0.259178	0.00550172	NA	4.92e-06	7.3474
ENSMUSG00000025002.742	ENSMUSG00000025002	cnv742	C	FR	chr19:39099199-39100364	deg	NA	NA	NA	NA	0.894477	-0.135635	0.799417	-0.259178	0.00550172	NA	4.92e-06	7.3474
ENSMUSG00000025002.1023	ENSMUSG00000025002	cnv1023	D	DE	chr19:39099199-39100364	deg	NA	NA	NA	NA	0.894477	-0.135635	0.799417	-0.259178	0.00550172	NA	4.92e-06	7.3474
ENSMUSG00000025002.1309	ENSMUSG00000025002	cnv1309	E	FR	chr19:39099199-39100364	deg	NA	NA	NA	NA	0.894477	-0.135635	0.799417	-0.259178	0.00550172	NA	4.92e-06	7.3474
ENSMUSG00000025002.1426	ENSMUSG00000025002	cnv1426	F	DE	chr19:39099199-39100364	deg	NA	NA	NA	NA	0.894477	-0.135635	0.799417	-0.259178	0.00550172	NA	4.92e-06	7.3474
ENSMUSG00000025002.1513	ENSMUSG00000025002	cnv1513	G	FR	chr19:39099199-39100364	deg	NA	NA	NA	NA	0.894477	-0.135635	0.799417	-0.259178	0.00550172	NA	4.92e-06	7.3474
ENSMUSG00000025002.1612	ENSMUSG00000025002	cnv1612	H	FR	chr19:39099199-39100364	deg	NA	NA	NA	NA	0.894477	-0.135635	0.799417	-0.259178	0.00550172	NA	4.92e-06	7.3474
ENSMUSG00000026154	ENSMUSG00000026154	cnv135	B	DE	chr1:24011727-24012288	other	0.210887	-1.32238	0.369707	0.928343	0.635468	0.487038	0.937229	NA	0.542744	0.626989	0.478029	0.730049
ENSMUSG00000026088.136	ENSMUSG00000026088	cnv136	B	DE	chr1:37935137-37936031	deg	NA	NA	NA	NA	0.132035	NA	2.26e-05	-6.3208	0.027192	2.52423	6.69e-05	-5.70061
ENSMUSG00000026088.749	ENSMUSG00000026088	cnv749	D	DE	chr1:37935137-37936031	deg	NA	NA	NA	NA	0.132035	NA	2.26e-05	-6.3208	0.027192	2.52423	6.69e-05	-5.70061
ENSMUSG00000060679.137	ENSMUSG00000060679	cnv137	B	DE	chr1:42940943-42941154	deg	0.432953	0.811598	0.194788	1.36508	0.121328	1.67405	0.0357482	2.33283	0.0021645	NA	0.00745996	3.15206
ENSMUSG00000060679.414	ENSMUSG00000060679	cnv414	C	FR	chr1:42940943-42941154	deg	0.432953	0.811598	0.194788	1.36508	0.121328	1.67405	0.0357482	2.33283	0.0021645	NA	0.00745996	3.15206
ENSMUSG00000060679.750	ENSMUSG00000060679	cnv750	D	DE	chr1:42940943-42941154	deg	0.432953	0.811598	0.194788	1.36508	0.121328	1.67405	0.0357482	2.33283	0.0021645	NA	0.00745996	3.15206
ENSMUSG00000060679.1033	ENSMUSG00000060679	cnv1033	E	FR	chr1:42940943-42941154	deg	0.432953	0.811598	0.194788	1.36508	0.121328	1.67405	0.0357482	2.33283	0.0021645	NA	0.00745996	3.15206
ENSMUSG00000079550	ENSMUSG00000079550	cnv142	B	DE	chr1:59195947-59197054	deg	0.00224019	3.87501	0.00173861	3.90073	0.0021645	NA	0.00117392	4.09739	0.748349	NA	0.076836	1.91808
ENSMUSG00000032570.16917	ENSMUSG00000032570	cnv1691	I	DE	chr9:105357314-105359035	inv	0.025974	NA	0.0021645	NA	1	NA	0.00400281	3.46346	0.463692	-0.75765	0.00816491	3.10561
ENSMUSG00000026304.146	ENSMUSG00000026304	cnv146	B	DE	chr1:92861506-92864095	deg	NA	NA	NA	NA	0.0318701	-2.44458	0.0129121	-2.86376	NA	NA	NA	NA
ENSMUSG00000026304.424	ENSMUSG00000026304	cnv424	C	FR	chr1:92861506-92864095	deg	NA	NA	NA	NA	0.0318701	-2.44458	0.0129121	-2.86376	NA	NA	NA	NA
ENSMUSG00000026304.1319	ENSMUSG00000026304	cnv1319	F	DE	chr1:92861506-92864095	deg	NA	NA	NA	NA	0.0318701	-2.44458	0.0129121	-2.86376	NA	NA	NA	NA
ENSMUSG00000026304.1432	ENSMUSG00000026304	cnv1432	G	FR	chr1:92861506-92864095	deg	NA	NA	NA	NA	0.0318701	-2.44458	0.0129121	-2.86376	NA	NA	NA	NA
ENSMUSG00000026304.1617	ENSMUSG00000026304	cnv1617	I	DE	chr1:92861579-92864095	deg	NA	NA	NA	NA	0.0318701	-2.44458	0.0129121	-2.86376	NA	NA	NA	NA
ENSMUSG00000064302	ENSMUSG00000064302	cnv147	B	DE	chr1:120285867-120287093	deg	0.127791	-1.63693	0.0348037	-2.34929	0.778391	0.288172	0.0722741	-1.95025	0.00791068	-3.19846	0.0168262	-2.73222
ENSMUSG00000070645.148	ENSMUSG00000070645	cnv148	B	DE	chr1:135250923-135263472	other	NA	NA	NA	NA	0.0891382	1.85833	0.130691	1.60948	0.498848	-0.698012	0.746679	-0.329815
ENSMUSG00000070645.757	ENSMUSG00000070645	cnv757	D	DE	chr1:135250923-135263472	other	NA	NA	NA	NA	0.0891382	1.85833	0.130691	1.60948	0.498848	-0.698012	0.746679	-0.329815
ENSMUSG00000070645.1040	ENSMUSG00000070645	cnv1040	E	FR	chr1:135250223-135263472	other	NA	NA	NA	NA	0.0891382	1.85833	0.130691	1.60948	0.498848	-0.698012	0.746679	-0.329815
ENSMUSG00000070645.1320	ENSMUSG00000070645	cnv1320	F	DE	chr1:135254622-135272954	other	NA	NA	NA	NA	0.0891382	1.85833	0.130691	1.60948	0.498848	-0.698012	0.746679	-0.329815
ENSMUSG00000070645.1433	ENSMUSG00000070645	cnv1433	G	FR	chr1:135253532-135264483	other	NA	NA	NA	NA	0.0891382	1.85833	0.130691	1.60948	0.498848	-0.698012	0.746679	-0.329815
ENSMUSG00000070645.1516	ENSMUSG00000070645	cnv1516	H	FR	chr1:135256249-135264193	other	NA	NA	NA	NA	0.0891382	1.85833	0.130691	1.60948	0.498848	-0.698012	0.746679	-0.329815
ENSMUSG00000070645.1618	ENSMUSG00000070645	cnv1618	I	DE	chr1:135250379-135270036	other	NA	NA	NA	NA	0.0891382	1.85833	0.130691	1.60948	0.498848	-0.698012	0.746679	-0.329815
ENSMUSG00000070645.1481	ENSMUSG00000070645	cnv148	B	DE	chr1:135250923-135263472	other	NA	NA	NA	NA	0.0891382	1.85833	0.130691	1.60948	0.498848	-0.698012	0.746679	-0.329815
ENSMUSG00000070645.7571	ENSMUSG00000070645	cnv757	D	DE	chr1:135250923-135263472	other	NA	NA	NA	NA	0.0891382	1.85833	0.130691	1.60948	0.498848	-0.698012	0.746679	-0.329815
ENSMUSG00000070645.10401	ENSMUSG00000070645	cnv1040	E	FR	chr1:135250223-135263472	other	NA	NA	NA	NA	0.0891382	1.85833	0.130691	1.60948	0.498848	-0.698012	0.746679	-0.329815
ENSMUSG00000070645.13201	ENSMUSG00000070645	cnv1320	F	DE	chr1:135254622-135272954	other	NA	NA	NA	NA	0.0891382	1.85833	0.130691	1.60948	0.498848	-0.698012	0.746679	-0.329815
ENSMUSG00000070645.14331	ENSMUSG00000070645	cnv1433	G	FR	chr1:135253532-135264483	other	NA	NA	NA	NA	0.0891382	1.85833	0.130691	1.60948	0.498848	-0.698012	0.746679	-0.329815
ENSMUSG00000070645.15161	ENSMUSG00000070645	cnv1516	H	FR	chr1:135256249-135264193	other	NA	NA	NA	NA	0.0891382	1.85833	0.130691	1.60948	0.498848	-0.698012	0.746679	-0.329815
ENSMUSG00000070645.16181	ENSMUSG00000070645	cnv1618	I	DE	chr1:135250379-135270036	other	NA	NA	NA	NA	0.0891382	1.85833	0.130691	1.60948	0.498848	-0.698012	0.746679	-0.329815
ENSMUSG00000070644.148	ENSMUSG00000070644	cnv148	B	DE	chr1:135250923-135263472	deg	NA	NA	NA	NA	0.0155778	2.84038	0.0308049	2.41165	NA	NA	NA	NA
ENSMUSG00000070644.757	ENSMUSG00000070644	cnv757	D	DE	chr1:135250923-135263472	deg	NA	NA	NA	NA	0.0155778	2.84038	0.0308049	2.41165	NA	NA	NA	NA
ENSMUSG00000070644.1040	ENSMUSG00000070644	cnv1040	E	FR	chr1:135250223-135263472	deg	NA	NA	NA	NA	0.0155778	2.84038	0.0308049	2.41165	NA	NA	NA	NA
ENSMUSG00000070644.1320	ENSMUSG00000070644	cnv1320	F	DE	chr1:135254622-135272954	deg	NA	NA	NA	NA	0.0155778	2.84038	0.0308049	2.41165	NA	NA	NA	NA
ENSMUSG00000070644.1433	ENSMUSG00000070644	cnv1433	G	FR	chr1:135253532-135264483	deg	NA	NA	NA	NA	0.0155778	2.84038	0.0308049	2.41165	NA	NA	NA	NA
ENSMUSG00000070644.1516	ENSMUSG00000070644	cnv1516	H	FR	chr1:135256249-135264193	deg	NA	NA	NA	NA	0.0155778	2.84038	0.0308049	2.41165	NA	NA	NA	NA
ENSMUSG00000070644.1618	ENSMUSG00000070644	cnv1618	I	DE	chr1:135250379-135270036	deg	NA	NA	NA	NA	0.0155778	2.84038	0.0308049	2.41165	NA	NA	NA	NA
ENSMUSG00000062580.149	ENSMUSG00000062580	cnv149	B	DE	chr1:137202811-137204540	deg	0.152433	1.52884	0.0324913	2.38581	0.0357624	2.3803	0.0129396	2.86267	0.403311	-0.867216	0.65221	-0.461058
ENSMUSG00000062580.758	ENSMUSG00000062580	cnv758	D	DE	chr1:137202811-137204540	deg	0.152433	1.52884	0.0324913	2.38581	0.0357624	2.3803	0.0129396	2.86267	0.403311	-0.867216	0.65221	-0.461058
ENSMUSG00000026365.150	ENSMUSG00000026365	cnv150	B	DE	chr1:142076821-142077489	deg	0.0411201	-2.28968	0.00757191	-3.14197	0.543303	-0.626554	0.0772632	-1.9129	0.481972	0.726305	0.0649351	NA
ENSMUSG00000026365.425	ENSMUSG00000026365	cnv425	C	FR	chr1:142076821-142077489	deg	0.0411201	-2.28968	0.00757191	-3.14197	0.543303	-0.626554	0.0772632	-1.9129	0.481972	0.726305	0.0649351	NA
ENSMUSG00000026365.760	ENSMUSG00000026365	cnv760	D	DE	chr1:142076821-142077489	deg	0.0411201	-2.28968	0.00757191	-3.14197	0.543303	-0.626554	0.0772632	-1.9129	0.481972	0.726305	0.0649351	NA
ENSMUSG00000026365.1042	ENSMUSG00000026365	cnv1042	E	FR	chr1:142076821-142077489	deg	0.0411201	-2.28968	0.00757191	-3.14197	0.543303	-0.626554	0.0772632	-1.9129	0.481972	0.726305	0.0649351	NA
ENSMUSG00000066842.151	ENSMUSG00000066842	cnv151	B	DE	chr1:152779175-152779524	deg	0.0370407	NA	0.0019263	3.84737	0.446693	-0.788162	0.0245755	-2.53033	NA	NA	NA	NA
ENSMUSG00000066842.427	ENSMUSG00000066842	cnv427	C	FR	chr1:152779175-152779524	deg	0.0370407	NA	0.0019263	3.84737	0.446693	-0.788162	0.0245755	-2.53033	NA	NA	NA	NA
ENSMUSG00000066842.762	ENSMUSG00000066842	cnv762	D	DE	chr1:152779175-152779524	deg	0.0370407	NA	0.0019263	3.84737	0.446693	-0.788162	0.0245755	-2.53033	NA	NA	NA	NA
ENSMUSG00000066842.1043	ENSMUSG00000066842	cnv1043	E	FR	chr1:152779175-152779524	deg	0.0370407	NA	0.0019263	3.84737	0.446693	-0.788162	0.0245755	-2.53033	NA	NA	NA	NA
ENSMUSG00000032570.698	ENSMUSG00000032570	cnv69	A	DE	chr9:105357436-105359035	inv	0.025974	NA	0.0021645	NA	1	NA	0.00400281	3.46346	0.463692	-0.75765	0.00816491	3.10561
ENSMUSG00000032570.2888	ENSMUSG00000032570	cnv288	B	DE	chr9:105340148-105340539	inv	0.025974	NA	0.0021645	NA	1	NA	0.00400281	3.46346	0.463692	-0.75765	0.00816491	3.10561
ENSMUSG00000032570.2898	ENSMUSG00000032570	cnv289	B	DE	chr9:105357436-105359035	inv	0.025974	NA	0.0021645	NA	1	NA	0.00400281	3.46346	0.463692	-0.75765	0.00816491	3.10561
ENSMUSG00000032570.5898	ENSMUSG00000032570	cnv589	C	FR	chr9:105357436-105359035	inv	0.025974	NA	0.0021645	NA	1	NA	0.00400281	3.46346	0.463692	-0.75765	0.00816491	3.10561
ENSMUSG00000032570.9038	ENSMUSG00000032570	cnv903	D	DE	chr9:105340148-105340539	inv	0.025974	NA	0.0021645	NA	1	NA	0.00400281	3.46346	0.463692	-0.75765	0.00816491	3.10561
ENSMUSG00000032570.9048	ENSMUSG00000032570	cnv904	D	DE	chr9:105342480-105342901	inv	0.025974	NA	0.0021645	NA	1	NA	0.00400281	3.46346	0.463692	-0.75765	0.00816491	3.10561
ENSMUSG00000032570.9058	ENSMUSG00000032570	cnv905	D	DE	chr9:105357314-105359035	inv	0.025974	NA	0.0021645	NA	1	NA	0.00400281	3.46346	0.463692	-0.75765	0.00816491	3.10561
ENSMUSG00000032570.11878	ENSMUSG00000032570	cnv1187	E	FR	chr9:105340148-105340539	inv	0.025974	NA	0.0021645	NA	1	NA	0.00400281	3.46346	0.463692	-0.75765	0.00816491	3.10561
ENSMUSG00000032570.11888	ENSMUSG00000032570	cnv1188	E	FR	chr9:105342480-105342901	inv	0.025974	NA	0.0021645	NA	1	NA	0.00400281	3.46346	0.463692	-0.75765	0.00816491	3.10561
ENSMUSG00000026663.155	ENSMUSG00000026663	cnv155	B	DE	chr1:172726534-172726844	deg	NA	NA	NA	NA	0.014688	2.87277	0.0157641	2.76093	NA	NA	NA	NA
ENSMUSG00000026663.432	ENSMUSG00000026663	cnv432	C	FR	chr1:172773439-172773635	deg	NA	NA	NA	NA	0.014688	2.87277	0.0157641	2.76093	NA	NA	NA	NA
ENSMUSG00000026663.767	ENSMUSG00000026663	cnv767	D	DE	chr1:172773439-172773635	deg	NA	NA	NA	NA	0.014688	2.87277	0.0157641	2.76093	NA	NA	NA	NA
ENSMUSG00000026663.1051	ENSMUSG00000026663	cnv1051	E	FR	chr1:172773439-172773635	deg	NA	NA	NA	NA	0.014688	2.87277	0.0157641	2.76093	NA	NA	NA	NA
ENSMUSG00000026535.81	ENSMUSG00000026535	cnv8	A	DE	chr1:175885473-175912252	deg	NA	NA	NA	NA	0.0245512	-2.58939	0.026001	-2.50082	0.222421	1.28886	0.225228	1.27184
ENSMUSG00000026535.1571	ENSMUSG00000026535	cnv157	B	DE	chr1:175885322-175908122	deg	NA	NA	NA	NA	0.0245512	-2.58939	0.026001	-2.50082	0.222421	1.28886	0.225228	1.27184
ENSMUSG00000026535.1581	ENSMUSG00000026535	cnv158	B	DE	chr1:175909854-175910285	deg	NA	NA	NA	NA	0.0245512	-2.58939	0.026001	-2.50082	0.222421	1.28886	0.225228	1.27184
ENSMUSG00000026535.4331	ENSMUSG00000026535	cnv433	C	FR	chr1:175909854-175911813	deg	NA	NA	NA	NA	0.0245512	-2.58939	0.026001	-2.50082	0.222421	1.28886	0.225228	1.27184
ENSMUSG00000026535.7681	ENSMUSG00000026535	cnv768	D	DE	chr1:175885473-175909761	deg	NA	NA	NA	NA	0.0245512	-2.58939	0.026001	-2.50082	0.222421	1.28886	0.225228	1.27184
ENSMUSG00000026535.14361	ENSMUSG00000026535	cnv1436	G	FR	chr1:175909854-175912252	deg	NA	NA	NA	NA	0.0245512	-2.58939	0.026001	-2.50082	0.222421	1.28886	0.225228	1.27184
ENSMUSG00000026535.15211	ENSMUSG00000026535	cnv1521	H	FR	chr1:175885322-175909761	deg	NA	NA	NA	NA	0.0245512	-2.58939	0.026001	-2.50082	0.222421	1.28886	0.225228	1.27184
ENSMUSG00000026535.16221	ENSMUSG00000026535	cnv1622	I	DE	chr1:175909854-175912252	deg	NA	NA	NA	NA	0.0245512	-2.58939	0.026001	-2.50082	0.222421	1.28886	0.225228	1.27184
ENSMUSG00000026535.17531	ENSMUSG00000026535	cnv1753	J	FR	chr1:175885473-175912252	deg	NA	NA	NA	NA	0.0245512	-2.58939	0.026001	-2.50082	0.222421	1.28886	0.225228	1.27184
ENSMUSG00000026535.82	ENSMUSG00000026535	cnv8	A	DE	chr1:175885473-175912252	deg	NA	NA	NA	NA	0.0245512	-2.58939	0.026001	-2.50082	0.222421	1.28886	0.225228	1.27184
ENSMUSG00000026535.1572	ENSMUSG00000026535	cnv157	B	DE	chr1:175885322-175908122	deg	NA	NA	NA	NA	0.0245512	-2.58939	0.026001	-2.50082	0.222421	1.28886	0.225228	1.27184
ENSMUSG00000026535.1582	ENSMUSG00000026535	cnv158	B	DE	chr1:175909854-175910285	deg	NA	NA	NA	NA	0.0245512	-2.58939	0.026001	-2.50082	0.222421	1.28886	0.225228	1.27184
ENSMUSG00000026535.4332	ENSMUSG00000026535	cnv433	C	FR	chr1:175909854-175911813	deg	NA	NA	NA	NA	0.0245512	-2.58939	0.026001	-2.50082	0.222421	1.28886	0.225228	1.27184
ENSMUSG00000026535.7682	ENSMUSG00000026535	cnv768	D	DE	chr1:175885473-175909761	deg	NA	NA	NA	NA	0.0245512	-2.58939	0.026001	-2.50082	0.222421	1.28886	0.225228	1.27184
ENSMUSG00000026535.14362	ENSMUSG00000026535	cnv1436	G	FR	chr1:175909854-175912252	deg	NA	NA	NA	NA	0.0245512	-2.58939	0.026001	-2.50082	0.222421	1.28886	0.225228	1.27184
ENSMUSG00000026535.15212	ENSMUSG00000026535	cnv1521	H	FR	chr1:175885322-175909761	deg	NA	NA	NA	NA	0.0245512	-2.58939	0.026001	-2.50082	0.222421	1.28886	0.225228	1.27184
[truncated: 12,530 more rows]

## Sheet: legend TABLE 2B
cnv.by.gene.id	genes affected by CNVs: unique ID for each entry is constructed from Ensembl gene ID followed by CNV ID
[truncated: 18 more rows]
