# Supplementary material for: Copy number variants and selective sweeps in natural populations of the house mouse (Mus musculus domesticus)
Source: Front Genet. 2014 Jun 3;5:153. doi: 10.3389/fgene.2014.00153 (PMC4042557; doi:10.3389/fgene.2014.00153)
Supplement: Table S1 — List of all genes on the custom CGH microarray. [file DataSheet1.ZIP › fgene.2014.00153 - Tables/Table 3.XLSX]

## Sheet: overlap
cnv.id	cnv.position	overlap.size	overlap.feature	overlap.feature.id	feature.position
cnv3	chr1:140053346-140053622	276	intron	uc007cvg.2_intron_30_0_chr1_140022904_r	chr1:140022903-140071591
cnv3	chr1:140053346-140053622	276	intron	uc007cvh.2_intron_27_0_chr1_140022904_r	chr1:140022903-140071591
cnv3	chr1:140053346-140053622	276	intron	uc007cvi.2_intron_26_0_chr1_140022904_r	chr1:140022903-140071591
cnv3	chr1:140053346-140053622	276	intron	uc007cvj.2_intron_5_0_chr1_140022904_r	chr1:140022903-140071591
cnv3	chr1:140053346-140053622	276	intron	uc007cvk.2_intron_2_0_chr1_140022904_r	chr1:140022903-140071591
cnv4	chr1:153273267-153273589	322	intron	uc007cyq.2_intron_18_0_chr1_153270736_r	chr1:153270735-153275426
cnv4	chr1:153273267-153273589	322	intron	uc011wtm.1_intron_17_0_chr1_153270736_r	chr1:153270735-153275426
cnv6	chr1:157226877-157228309	1432	intron	uc007dbf.1_intron_12_0_chr1_157192785_r	chr1:157192784-157231740
cnv6	chr1:157226877-157228309	1432	intron	uc007dbh.1_intron_11_0_chr1_157192785_r	chr1:157192784-157231740
cnv7	chr1:157228401-157230819	2418	intron	uc007dbf.1_intron_12_0_chr1_157192785_r	chr1:157192784-157231740
cnv7	chr1:157228401-157230819	2418	intron	uc007dbh.1_intron_11_0_chr1_157192785_r	chr1:157192784-157231740
cnv8	chr1:175885473-175912252	4684	intron	uc011wwx.1_intron_5_0_chr1_175907569_r	chr1:175907568-175912804
cnv8	chr1:175885473-175912252	4687	intron	uc007dsk.2_intron_5_0_chr1_175907566_r	chr1:175907565-175912804
cnv8	chr1:175885473-175912252	7370	intron	uc011wwx.1_intron_1_0_chr1_175894114_r	chr1:175894113-175901483
cnv8	chr1:175885473-175912252	7370	intron	uc007dsk.2_intron_1_0_chr1_175894114_r	chr1:175894113-175901483
cnv9	chr1:182781999-182785777	3778	intron	uc007dwt.1_intron_0_0_chr1_182781424_f	chr1:182781423-182785933
cnv10	chr1:193408853-193409409	556	intron	uc007eco.1_intron_2_0_chr1_193407205_f	chr1:193407204-193410402
cnv10	chr1:193408853-193409409	556	intron	uc007ecp.1_intron_2_0_chr1_193407205_f	chr1:193407204-193410402
cnv10	chr1:193408853-193409409	556	intron	uc007ecq.1_intron_1_0_chr1_193407205_f	chr1:193407204-193410402
cnv10	chr1:193408853-193409409	556	intron	uc007ecr.1_intron_0_0_chr1_193399831_f	chr1:193399830-193410402
cnv11	chr2:10334991-10336617	1626	intron	uc008iht.2_intron_6_0_chr2_10326306_f	chr2:10326305-10359573
cnv11	chr2:10334991-10336617	1626	intron	uc008ihu.2_intron_4_0_chr2_10326306_f	chr2:10326305-10359573
cnv11	chr2:10334991-10336617	1626	intron	uc008ihw.2_intron_4_0_chr2_10326306_f	chr2:10326305-10359573
cnv11	chr2:10334991-10336617	1626	intron	uc008ihx.2_intron_4_0_chr2_10326306_f	chr2:10326305-10359573
cnv11	chr2:10334991-10336617	1626	intron	uc008ihz.1_intron_2_0_chr2_10326306_f	chr2:10326305-10359573
cnv11	chr2:10334991-10336617	1626	intron	uc008ihv.2_intron_4_0_chr2_10326306_f	chr2:10326305-10359573
cnv11	chr2:10334991-10336617	1626	intron	uc008ihy.2_intron_5_0_chr2_10326306_f	chr2:10326305-10359573
cnv12	chr2:31058098-31059452	1354	intron	uc008jdp.2_intron_13_0_chr2_31047411_f	chr2:31047410-31063198
cnv13	chr2:64856874-64857397	523	intron	uc008jvx.1_intron_11_0_chr2_64791776_r	chr2:64791775-64859143
cnv16	chr2:102904671-102906798	2127	intron	uc008lil.2_intron_9_0_chr2_102898735_r	chr2:102898734-102913446
cnv16	chr2:102904671-102906798	2127	intron	uc008lim.2_intron_3_0_chr2_102898735_r	chr2:102898734-102913446
cnv17	chr2:120966686-120966942	256	intron	uc008lxo.1_intron_0_0_chr2_120966403_f	chr2:120966402-120967828
cnv17	chr2:120966686-120966942	256	intron	uc008lxq.1_intron_0_0_chr2_120966346_f	chr2:120966345-120967828
cnv17	chr2:120966686-120966942	256	intron	uc008lxp.1_intron_0_0_chr2_120966403_f	chr2:120966402-120967828
cnv17	chr2:120966686-120966942	256	intron	uc008lxr.1_intron_0_0_chr2_120966346_f	chr2:120966345-120967828
cnv18	chr2:162836244-162837098	854	intron	uc008nsg.2_intron_12_0_chr2_162832620_f	chr2:162832619-162838645
cnv18	chr2:162836244-162837098	854	intron	uc008nsf.1_intron_11_0_chr2_162832620_f	chr2:162832619-162838645
cnv18	chr2:162836244-162837098	854	intron	uc008nsh.1_intron_10_0_chr2_162832620_f	chr2:162832619-162838645
cnv20	chr3:36498674-36500186	1512	intron	uc008ozq.2_intron_10_0_chr3_36498346_r	chr3:36498345-36501750
cnv20	chr3:36498674-36500186	1512	intron	uc008ozp.2_intron_10_0_chr3_36498346_r	chr3:36498345-36501750
cnv21	chr3:37210405-37210822	417	intron	uc008pam.1_intron_3_0_chr3_37209362_r	chr3:37209361-37211278
cnv22	chr3:64939624-64939916	292	intron	uc008pkj.1_intron_0_0_chr3_64913915_f	chr3:64913914-65070412
cnv24	chr3:69642138-69643525	1387	intron	uc008pmn.2_intron_1_0_chr3_69642098_r	chr3:69642097-69663341
cnv24	chr3:69642138-69643525	1387	intron	uc008pmm.2_intron_1_0_chr3_69642098_r	chr3:69642097-69663752
cnv25	chr3:97583864-97586761	2897	intron	uc012cue.1_intron_38_0_chr3_97562854_r	chr3:97562853-97596661
cnv25	chr3:97583864-97586761	2897	intron	uc012cuf.1_intron_38_0_chr3_97562854_r	chr3:97562853-97596661
cnv25	chr3:97583864-97586761	2897	intron	uc012cug.1_intron_38_0_chr3_97562854_r	chr3:97562853-97596661
cnv25	chr3:97583864-97586761	2897	intron	uc012cuh.1_intron_37_0_chr3_97562854_r	chr3:97562853-97596661
cnv25	chr3:97583864-97586761	2897	intron	uc008qph.1_intron_11_0_chr3_97562854_r	chr3:97562853-97596661
cnv26	chr3:102839442-102840134	692	intron	uc008qsg.2_intron_1_0_chr3_102833136_f	chr3:102833135-102842614
cnv26	chr3:102839442-102840134	692	intron	uc008qsh.2_intron_1_0_chr3_102833136_f	chr3:102833135-102842614
cnv26	chr3:102839442-102840134	692	intron	uc008qsi.2_intron_1_0_chr3_102833136_f	chr3:102833135-102843855
cnv26	chr3:102839442-102840134	692	intron	uc008qsj.2_intron_1_0_chr3_102833136_f	chr3:102833135-102842614
cnv26	chr3:102839442-102840134	692	intron	uc008qsk.1_intron_0_0_chr3_102833136_f	chr3:102833135-102842614
cnv27	chr3:104311187-104312256	1069	intron	uc008que.1_intron_16_0_chr3_104301478_r	chr3:104301477-104315378
cnv27	chr3:104311187-104312256	1069	intron	uc008quf.1_intron_16_0_chr3_104301478_r	chr3:104301477-104315378
cnv27	chr3:104311187-104312256	1069	intron	uc008quh.1_intron_7_0_chr3_104301478_r	chr3:104301477-104315378
cnv27	chr3:104311187-104312256	1069	intron	uc012cvk.1_intron_6_0_chr3_104272572_r	chr3:104272571-104315378
cnv28	chr3:113262544-113262817	273	intron	uc008rba.2_intron_2_0_chr3_113261359_r	chr3:113261358-113264549
cnv28	chr3:113262544-113262817	273	intron	uc008rbb.2_intron_2_0_chr3_113261359_r	chr3:113261358-113264549
cnv29	chr3:114623555-114623787	232	intron	uc008rbm.1_intron_0_0_chr3_114607470_f	chr3:114607469-114792998
cnv30	chr4:45332146-45332265	119	intron	uc008ssk.1_intron_1_0_chr4_45330702_r	chr4:45330701-45332421
cnv30	chr4:45332146-45332265	119	intron	uc008ssl.1_intron_0_0_chr4_45330702_r	chr4:45330701-45332421
cnv31	chr4:63007272-63021816	1584	intron	uc008tfx.1_intron_4_0_chr4_63007420_f	chr4:63007419-63009003
cnv31	chr4:63007272-63021816	1584	intron	uc008tfy.1_intron_1_0_chr4_63007420_f	chr4:63007419-63009003
cnv32	chr4:70120288-70122099	1811	intron	uc008tib.1_intron_3_0_chr4_70117035_r	chr4:70117034-70149164
cnv33	chr4:83375766-83378596	2830	intron	uc008tlc.1_intron_20_0_chr4_83342341_f	chr4:83342340-83388831
cnv33	chr4:83375766-83378596	2830	intron	uc012dgq.1_intron_19_0_chr4_83342341_f	chr4:83342340-83388831
cnv33	chr4:83375766-83378596	2830	intron	uc008tlf.1_intron_1_0_chr4_83342341_f	chr4:83342340-83388831
cnv34	chr4:95258075-95262959	4884	intron	uc008tsy.2_intron_1_0_chr4_95252139_f	chr4:95252138-95264313
cnv34	chr4:95258075-95262959	4884	intron	uc008tsw.2_intron_0_0_chr4_95224283_f	chr4:95224282-95264313
cnv34	chr4:95258075-95262959	4884	intron	uc008tsx.2_intron_1_0_chr4_95252139_f	chr4:95252138-95264313
cnv35	chr4:114646876-114647143	267	intron	uc008ueg.2_intron_4_0_chr4_114641970_r	chr4:114641969-114659570
cnv37	chr4:146976718-146993217	3010	intron	uc008vta.2_intron_1_0_chr4_146989516_r	chr4:146989515-146992525
cnv38	chr4:154723876-154724615	739	intron	uc008wdd.1_intron_13_0_chr4_154675125_r	chr4:154675124-154728762
cnv39	chr5:32185433-32186219	786	intron	uc008wza.1_intron_5_0_chr5_32133533_f	chr5:32133532-32203427
cnv39	chr5:32185433-32186219	786	intron	uc008wzb.1_intron_7_0_chr5_32133533_f	chr5:32133532-32203427
cnv39	chr5:32185433-32186219	786	intron	uc008wzc.1_intron_6_0_chr5_32133533_f	chr5:32133532-32203427
cnv39	chr5:32185433-32186219	786	intron	uc008wzd.1_intron_5_0_chr5_32133533_f	chr5:32133532-32203427
cnv39	chr5:32185433-32186219	786	intron	uc008wzf.1_intron_5_0_chr5_32133533_f	chr5:32133532-32203427
cnv39	chr5:32185433-32186219	786	intron	uc008wze.1_intron_4_0_chr5_32133533_f	chr5:32133532-32203427
cnv39	chr5:32185433-32186219	786	intron	uc008wzg.1_intron_3_0_chr5_32133533_f	chr5:32133532-32203427
cnv40	chr5:106233170-106235317	2147	intron	uc008ylg.2_intron_1_0_chr5_106161394_f	chr5:106161393-106240742
cnv40	chr5:106233170-106235317	2147	intron	uc008ylh.2_intron_1_0_chr5_106161394_f	chr5:106161393-106240742
cnv44	chr6:23736222-23738215	1993	intron	uc009bbf.1_intron_27_0_chr6_23638961_r	chr6:23638960-23788789
cnv44	chr6:23736222-23738215	1993	intron	uc009bbg.1_intron_26_0_chr6_23638961_r	chr6:23638960-23788789
cnv44	chr6:23736222-23738215	1993	intron	uc012eio.1_intron_15_0_chr6_23638961_r	chr6:23638960-23788789
cnv44	chr6:23736222-23738215	1993	intron	uc009bbh.2_intron_12_0_chr6_23638961_r	chr6:23638960-23788789
cnv44	chr6:23736222-23738215	1993	intron	uc009bbi.1_intron_9_0_chr6_23638961_r	chr6:23638960-23788789
cnv44	chr6:23736222-23738215	1993	intron	uc009bbj.1_intron_4_0_chr6_23638961_r	chr6:23638960-23788789
cnv44	chr6:23736222-23738215	1993	intron	uc009bbm.1_intron_0_0_chr6_23638961_r	chr6:23638960-23788789
cnv45	chr6:23743950-23744591	641	intron	uc009bbf.1_intron_27_0_chr6_23638961_r	chr6:23638960-23788789
cnv45	chr6:23743950-23744591	641	intron	uc009bbg.1_intron_26_0_chr6_23638961_r	chr6:23638960-23788789
cnv45	chr6:23743950-23744591	641	intron	uc012eio.1_intron_15_0_chr6_23638961_r	chr6:23638960-23788789
cnv45	chr6:23743950-23744591	641	intron	uc009bbh.2_intron_12_0_chr6_23638961_r	chr6:23638960-23788789
cnv45	chr6:23743950-23744591	641	intron	uc009bbi.1_intron_9_0_chr6_23638961_r	chr6:23638960-23788789
cnv45	chr6:23743950-23744591	641	intron	uc009bbj.1_intron_4_0_chr6_23638961_r	chr6:23638960-23788789
cnv45	chr6:23743950-23744591	641	intron	uc009bbm.1_intron_0_0_chr6_23638961_r	chr6:23638960-23788789
cnv46	chr6:30753302-30754482	1180	intron	uc012ejn.1_intron_3_0_chr6_30700636_r	chr6:30700635-30759558
cnv46	chr6:30753302-30754482	1180	intron	uc009bfv.1_intron_3_0_chr6_30700636_r	chr6:30700635-30759558
cnv46	chr6:30753302-30754482	1180	intron	uc012ejo.1_intron_3_0_chr6_30700636_r	chr6:30700635-30759558
cnv47	chr6:104748463-104749312	849	intron	uc009dco.1_intron_10_0_chr6_104726447_f	chr6:104726446-104754312
cnv47	chr6:104748463-104749312	849	intron	uc012ept.1_intron_11_0_chr6_104726447_f	chr6:104726446-104754312
cnv48	chr6:108205655-108206258	603	intron	uc009ddg.1_intron_3_0_chr6_108191329_f	chr6:108191328-108289500
cnv48	chr6:108205655-108206258	603	intron	uc009ddh.2_intron_3_0_chr6_108191329_f	chr6:108191328-108289500
cnv48	chr6:108205655-108206258	603	intron	uc009ddi.1_intron_0_0_chr6_108203078_f	chr6:108203077-108289500
cnv49	chr6:108238005-108238585	580	intron	uc009ddg.1_intron_3_0_chr6_108191329_f	chr6:108191328-108289500
cnv49	chr6:108238005-108238585	580	intron	uc009ddh.2_intron_3_0_chr6_108191329_f	chr6:108191328-108289500
cnv49	chr6:108238005-108238585	580	intron	uc009ddi.1_intron_0_0_chr6_108203078_f	chr6:108203077-108289500
cnv50	chr6:136046303-136048028	1725	intron	uc009elq.1_intron_11_0_chr6_135994338_r	chr6:135994337-136121433
cnv50	chr6:136046303-136048028	1725	intron	uc009elr.1_intron_0_0_chr6_135994338_r	chr6:135994337-136121433
cnv50	chr6:136046303-136048028	1725	intron	uc012eut.1_intron_0_0_chr6_135994338_r	chr6:135994337-136121433
cnv50	chr6:136046303-136048028	1725	intron	uc012euu.1_intron_0_0_chr6_135994338_r	chr6:135994337-136121433
cnv51	chr6:139750451-139751544	1093	intron	uc009ent.1_intron_18_0_chr6_139721025_f	chr6:139721024-139792408
cnv53	chr6:149431804-149432060	256	intron	uc009eug.2_intron_0_0_chr6_149358164_f	chr6:149358163-149432505
cnv53	chr6:149431804-149432060	256	intron	uc009euh.2_intron_0_0_chr6_149358164_f	chr6:149358163-149432505
cnv53	chr6:149431804-149432060	256	intron	uc009eui.2_intron_0_0_chr6_149358164_f	chr6:149358163-149432505
cnv56	chr7:127366300-127366945	645	intron	uc012fsy.1_intron_6_0_chr7_127365917_f	chr7:127365916-127367038
cnv56	chr7:127366300-127366945	645	intron	uc009jmn.1_intron_5_0_chr7_127359903_f	chr7:127359902-127367038
cnv57	chr7:127417531-127418279	748	intron	uc009jmn.1_intron_18_0_chr7_127399073_f	chr7:127399072-127421588
cnv59	chr8:42175491-42175967	476	intron	uc009lnn.1_intron_12_0_chr8_42170195_r	chr8:42170194-42218834
cnv61	chr8:47712382-47712650	268	intron	uc009lqk.1_intron_0_0_chr8_47702856_f	chr8:47702855-47715087
cnv61	chr8:47712382-47712650	268	intron	uc009lql.1_intron_0_0_chr8_47702856_f	chr8:47702855-47715087
cnv61	chr8:47712382-47712650	268	intron	uc009lqm.1_intron_0_0_chr8_47702851_f	chr8:47702850-47715087
cnv62	chr8:70308037-70309175	1138	intron	uc012gek.1_intron_4_0_chr8_70282165_r	chr8:70282164-70314796
cnv62	chr8:70308037-70309175	1138	intron	uc012gel.1_intron_5_0_chr8_70282165_r	chr8:70282164-70314796
cnv62	chr8:70308037-70309175	1138	intron	uc009lvz.2_intron_5_0_chr8_70282165_r	chr8:70282164-70314796
cnv62	chr8:70308037-70309175	1138	intron	uc009lwa.2_intron_5_0_chr8_70282165_r	chr8:70282164-70314796
cnv62	chr8:70308037-70309175	1138	intron	uc009lwb.2_intron_5_0_chr8_70282165_r	chr8:70282164-70314796
cnv64	chr8:95843858-95844968	1110	intron	uc009muq.2_intron_5_0_chr8_95843856_r	chr8:95843855-95846829
cnv65	chr9:50430824-50431224	400	intron	uc009pjz.2_intron_4_0_chr9_50429992_f	chr9:50429991-50432964
cnv65	chr9:50430824-50431224	400	intron	uc012gta.1_intron_4_0_chr9_50429992_f	chr9:50429991-50432964
cnv66	chr9:55556959-55557978	1019	intron	uc009psn.1_intron_8_0_chr9_55533803_r	chr9:55533802-55591349
cnv66	chr9:55556959-55557978	1019	intron	uc009pso.1_intron_8_0_chr9_55533803_r	chr9:55533802-55591349
cnv66	chr9:55556959-55557978	1019	intron	uc012gtu.1_intron_8_0_chr9_55533803_r	chr9:55533802-55591349
cnv67	chr9:100595730-100599104	3374	intron	uc009rey.1_intron_0_0_chr9_100544216_f	chr9:100544215-100605571
cnv67	chr9:100595730-100599104	3374	intron	uc012gzf.1_intron_0_0_chr9_100544216_f	chr9:100544215-100605571
cnv67	chr9:100595730-100599104	3374	intron	uc009rez.1_intron_0_0_chr9_100544216_f	chr9:100544215-100605571
cnv67	chr9:100595730-100599104	3374	intron	uc009rfa.1_intron_0_0_chr9_100544216_f	chr9:100544215-100605571
cnv67	chr9:100595730-100599104	3374	intron	uc009rfb.1_intron_0_0_chr9_100544216_f	chr9:100544215-100605571
cnv69	chr9:105357436-105359035	1599	intron	uc009rij.1_intron_0_0_chr9_105356017_r	chr9:105356016-105361989
cnv69	chr9:105357436-105359035	1599	intron	uc009rif.2_intron_19_0_chr9_105356017_r	chr9:105356016-105361989
cnv69	chr9:105357436-105359035	1599	intron	uc009rig.2_intron_19_0_chr9_105356017_r	chr9:105356016-105361989
cnv69	chr9:105357436-105359035	1599	intron	uc009rii.2_intron_13_0_chr9_105356017_r	chr9:105356016-105361989
cnv69	chr9:105357436-105359035	1599	intron	uc009rih.1_intron_19_0_chr9_105356017_r	chr9:105356016-105361989
cnv69	chr9:105357436-105359035	1599	intron	uc009rik.1_intron_0_0_chr9_105356017_r	chr9:105356016-105361989
cnv71	chr10:44861081-44863682	2601	intron	uc007ezx.1_intron_9_0_chr10_44845874_f	chr10:44845873-44867790
cnv72	chr10:93651908-93653040	1132	intron	uc007gvo.2_intron_10_0_chr10_93651034_f	chr10:93651033-93653363
cnv72	chr10:93651908-93653040	1132	intron	uc007gvp.2_intron_9_0_chr10_93651034_f	chr10:93651033-93653363
cnv73	chr10:116571828-116572920	1092	intron	uc007hct.1_intron_8_0_chr10_116539255_r	chr10:116539254-116585447
cnv73	chr10:116571828-116572920	1092	intron	uc007hcu.1_intron_4_0_chr10_116539255_r	chr10:116539254-116585447
cnv74	chr11:3026905-3099912	31853	intron	uc007hrr.1_intron_1_0_chr11_3027648_f	chr11:3027647-3059500
cnv74	chr11:3026905-3099912	18264	intron	uc007hru.1_intron_12_0_chr11_3046296_r	chr11:3046295-3064559
cnv74	chr11:3026905-3099912	11058	intron	uc007hrx.1_intron_12_0_chr11_3053502_r	chr11:3053501-3064559
cnv75	chr11:30536315-30542125	5810	intron	uc007ihw.1_intron_2_0_chr11_30533703_r	chr11:30533702-30549300
cnv77	chr11:32572386-32574160	1774	intron	uc007ijv.1_intron_1_0_chr11_32552905_f	chr11:32552904-32608187
cnv77	chr11:32572386-32574160	1774	intron	uc007ijw.1_intron_0_0_chr11_32542936_f	chr11:32542935-32608187
cnv77	chr11:32572386-32574160	1774	intron	uc007ijx.1_intron_0_0_chr11_32542936_f	chr11:32542935-32580200
cnv77	chr11:32572386-32574160	1774	intron	uc007ijy.1_intron_0_0_chr11_32542936_f	chr11:32542935-32608187
cnv77	chr11:32572386-32574160	1774	intron	uc007ijz.1_intron_0_0_chr11_32542936_f	chr11:32542935-32580200
cnv77	chr11:32572386-32574160	1774	intron	uc007ika.1_intron_0_0_chr11_32542936_f	chr11:32542935-32611771
cnv81	chr11:80389083-80391302	2219	intron	uc007kmh.1_intron_1_0_chr11_80371091_r	chr11:80371090-80400348
cnv83	chr12:5027440-5027866	426	intron	uc007myu.1_intron_24_0_chr12_5024949_f	chr12:5024948-5031387
cnv84	chr12:42024051-42026418	2367	intron	uc007nll.1_intron_3_0_chr12_41837531_f	chr12:41837530-42729750
cnv84	chr12:42024051-42026418	2367	intron	uc007nlm.1_intron_2_0_chr12_41837531_f	chr12:41837530-42729750
cnv85	chr12:42026419-42027424	1005	intron	uc007nll.1_intron_3_0_chr12_41837531_f	chr12:41837530-42729750
cnv85	chr12:42026419-42027424	1005	intron	uc007nlm.1_intron_2_0_chr12_41837531_f	chr12:41837530-42729750
cnv86	chr12:42027425-42027628	203	intron	uc007nll.1_intron_3_0_chr12_41837531_f	chr12:41837530-42729750
cnv86	chr12:42027425-42027628	203	intron	uc007nlm.1_intron_2_0_chr12_41837531_f	chr12:41837530-42729750
cnv87	chr12:42027629-42028381	752	intron	uc007nll.1_intron_3_0_chr12_41837531_f	chr12:41837530-42729750
cnv87	chr12:42027629-42028381	752	intron	uc007nlm.1_intron_2_0_chr12_41837531_f	chr12:41837530-42729750
cnv88	chr12:42028663-42031659	2996	intron	uc007nll.1_intron_3_0_chr12_41837531_f	chr12:41837530-42729750
cnv88	chr12:42028663-42031659	2996	intron	uc007nlm.1_intron_2_0_chr12_41837531_f	chr12:41837530-42729750
cnv89	chr12:42031660-42032304	644	intron	uc007nll.1_intron_3_0_chr12_41837531_f	chr12:41837530-42729750
cnv89	chr12:42031660-42032304	644	intron	uc007nlm.1_intron_2_0_chr12_41837531_f	chr12:41837530-42729750
cnv90	chr12:42032305-42032492	187	intron	uc007nll.1_intron_3_0_chr12_41837531_f	chr12:41837530-42729750
cnv90	chr12:42032305-42032492	187	intron	uc007nlm.1_intron_2_0_chr12_41837531_f	chr12:41837530-42729750
cnv91	chr12:42032493-42032785	292	intron	uc007nll.1_intron_3_0_chr12_41837531_f	chr12:41837530-42729750
cnv91	chr12:42032493-42032785	292	intron	uc007nlm.1_intron_2_0_chr12_41837531_f	chr12:41837530-42729750
cnv92	chr12:42969143-42969770	627	intron	uc007nll.1_intron_5_0_chr12_42804745_f	chr12:42804744-43055967
cnv92	chr12:42969143-42969770	627	intron	uc007nlm.1_intron_4_0_chr12_42804745_f	chr12:42804744-43055967
cnv93	chr12:53830340-53830792	452	intron	uc007nnm.1_intron_0_0_chr12_53800430_f	chr12:53800429-53896823
cnv95	chr12:104679434-104681865	488	intron	uc007ovn.2_intron_1_0_chr12_104681204_r	chr12:104681203-104681691
cnv95	chr12:104679434-104681865	448	intron	uc007ovu.2_intron_0_0_chr12_104680594_r	chr12:104680593-104681041
cnv95	chr12:104679434-104681865	488	intron	uc007ovu.2_intron_1_0_chr12_104681204_r	chr12:104681203-104681691
cnv95	chr12:104679434-104681865	1607	intron	uc007ovn.2_intron_0_0_chr12_104672502_r	chr12:104672501-104681041
cnv98	chr13:6572917-6573350	433	intron	uc007pjx.1_intron_20_0_chr13_6572408_f	chr13:6572407-6573605
cnv98	chr13:6572917-6573350	433	intron	uc007pjy.1_intron_20_0_chr13_6572408_f	chr13:6572407-6573605
cnv98	chr13:6572917-6573350	433	intron	uc011ywa.1_intron_19_0_chr13_6572408_f	chr13:6572407-6573605
cnv100	chr13:24465039-24468348	2176	intron	uc007pvs.1_intron_1_0_chr13_24463273_r	chr13:24463272-24467215
cnv100	chr13:24465039-24468348	3309	intron	uc011yxl.1_intron_0_0_chr13_24419358_f	chr13:24419357-24487067
cnv100	chr13:24465039-24468348	3309	intron	uc007pvq.2_intron_1_0_chr13_24422326_f	chr13:24422325-24487067
cnv100	chr13:24465039-24468348	973	intron	uc007pvs.1_intron_2_0_chr13_24467376_r	chr13:24467375-24506596
cnv103	chr13:67090588-67092063	1475	intron	uc007qzz.1_intron_9_0_chr13_67088790_f	chr13:67088789-67094888
cnv103	chr13:67090588-67092063	1475	intron	uc007raa.1_intron_9_0_chr13_67088790_f	chr13:67088789-67094888
cnv105	chr13:76765267-76766658	1391	intron	uc007rgo.1_intron_0_0_chr13_76719079_f	chr13:76719078-76780972
cnv105	chr13:76765267-76766658	1391	intron	uc007rgp.1_intron_0_0_chr13_76719079_f	chr13:76719078-76780972
cnv105	chr13:76765267-76766658	1391	intron	uc007rgn.1_intron_0_0_chr13_76522700_f	chr13:76522699-76780972
cnv106	chr13:76766888-76767392	504	intron	uc007rgo.1_intron_0_0_chr13_76719079_f	chr13:76719078-76780972
cnv106	chr13:76766888-76767392	504	intron	uc007rgp.1_intron_0_0_chr13_76719079_f	chr13:76719078-76780972
cnv106	chr13:76766888-76767392	504	intron	uc007rgn.1_intron_0_0_chr13_76522700_f	chr13:76522699-76780972
cnv107	chr13:77100150-77101040	890	intron	uc007rgn.1_intron_16_0_chr13_77064787_f	chr13:77064786-77160012
cnv107	chr13:77100150-77101040	890	intron	uc007rgr.1_intron_3_0_chr13_77064787_f	chr13:77064786-77160012
cnv108	chr13:77272273-77273037	764	intron	uc007rgs.2_intron_19_0_chr13_77265976_r	chr13:77265975-77274613
cnv108	chr13:77272273-77273037	764	intron	uc007rgu.2_intron_4_0_chr13_77265976_r	chr13:77265975-77274613
cnv108	chr13:77272273-77273037	764	intron	uc007rgv.2_intron_4_0_chr13_77265976_r	chr13:77265975-77274613
cnv109	chr13:83721342-83723871	2529	intron	uc007rie.2_intron_2_0_chr13_83714889_f	chr13:83714888-83732038
cnv109	chr13:83721342-83723871	2529	intron	uc007rik.2_intron_2_0_chr13_83714889_f	chr13:83714888-83732038
cnv109	chr13:83721342-83723871	2529	intron	uc007rif.1_intron_1_0_chr13_83714889_f	chr13:83714888-83732038
cnv109	chr13:83721342-83723871	2529	intron	uc007rih.2_intron_1_0_chr13_83714889_f	chr13:83714888-83732038
cnv110	chr13:100171260-100171796	536	intron	uc007rpn.1_intron_4_0_chr13_100170332_f	chr13:100170331-100173458
cnv111	chr13:109149244-109149465	221	intron	uc007rvc.1_intron_2_0_chr13_109147724_f	chr13:109147723-109152428
cnv111	chr13:109149244-109149465	221	intron	uc007rvd.1_intron_2_0_chr13_109147724_f	chr13:109147723-109152428
cnv113	chr16:22853964-22855014	1050	intron	uc007ysk.1_intron_6_0_chr16_22842181_r	chr16:22842180-22857567
cnv113	chr16:22853964-22855014	1050	intron	uc007ysl.1_intron_6_0_chr16_22842181_r	chr16:22842180-22857417
cnv113	chr16:22853964-22855014	1050	intron	uc007ysm.1_intron_2_0_chr16_22842181_r	chr16:22842180-22857417
cnv113	chr16:22853964-22855014	1050	intron	uc007ysn.1_intron_1_0_chr16_22842181_r	chr16:22842180-22856827
cnv114	chr16:23282105-23282603	498	intron	uc007yto.1_intron_1_0_chr16_23257175_f	chr16:23257174-23317636
cnv114	chr16:23282105-23282603	498	intron	uc012adt.1_intron_1_0_chr16_23257175_f	chr16:23257174-23317636
cnv116	chr16:38929501-38932179	2678	intron	uc007zfp.1_intron_0_0_chr16_38902673_f	chr16:38902672-39007246
cnv117	chr16:46083904-46086372	2468	intron	uc007zjf.2_intron_9_0_chr16_46071939_r	chr16:46071938-46094852
cnv117	chr16:46083904-46086372	2468	intron	uc007zjg.2_intron_4_0_chr16_46071939_r	chr16:46071938-46094852
cnv117	chr16:46083904-46086372	2468	intron	uc007zjh.2_intron_1_0_chr16_46071939_r	chr16:46071938-46094852
cnv118	chr16:96601095-96601466	371	intron	uc008acy.2_intron_3_0_chr16_96599992_f	chr16:96599991-96608092
cnv118	chr16:96601095-96601466	371	intron	uc008acx.2_intron_2_0_chr16_96594755_f	chr16:96594754-96608092
cnv118	chr16:96601095-96601466	371	intron	uc008acz.2_intron_3_0_chr16_96599992_f	chr16:96599991-96608092
cnv118	chr16:96601095-96601466	371	intron	uc008ada.2_intron_2_0_chr16_96594755_f	chr16:96594754-96608092
cnv119	chr17:10664133-10664954	514	intron	uc008akh.1_intron_1_0_chr17_10664441_f	chr17:10664440-10665972
cnv119	chr17:10664133-10664954	184	intron	uc008akh.1_intron_0_0_chr17_10649210_f	chr17:10649209-10664317
cnv119	chr17:10664133-10664954	821	intron	uc008akg.1_intron_0_0_chr17_10596345_r	chr17:10596344-10769330
cnv120	chr17:10986216-10986618	402	intron	uc008akg.1_intron_3_0_chr17_10970136_r	chr17:10970135-11032626
cnv121	chr17:10996750-11000209	3459	intron	uc008akg.1_intron_3_0_chr17_10970136_r	chr17:10970135-11032626
cnv122	chr17:30584385-31021225	66115	intron	uc008btu.2_intron_5_0_chr17_30471278_r	chr17:30471277-30650500
cnv122	chr17:30584385-31021225	45780	intron	uc008btu.2_intron_10_0_chr17_30667311_r	chr17:30667310-30713090
cnv122	chr17:30584385-31021225	66115	intron	uc008btt.2_intron_4_0_chr17_30471278_r	chr17:30471277-30650500
cnv122	chr17:30584385-31021225	45780	intron	uc008btt.2_intron_9_0_chr17_30667311_r	chr17:30667310-30713090
cnv122	chr17:30584385-31021225	66115	intron	uc012aoq.1_intron_5_0_chr17_30471278_r	chr17:30471277-30650500
cnv122	chr17:30584385-31021225	45780	intron	uc012aoq.1_intron_10_0_chr17_30667311_r	chr17:30667310-30713090
cnv122	chr17:30584385-31021225	45780	intron	uc008btw.2_intron_4_0_chr17_30667311_r	chr17:30667310-30713090
cnv123	chr17:34412391-34413444	1053	intron	uc008cby.1_intron_0_0_chr17_34363240_f	chr17:34363239-34721448
cnv125	chr18:56584549-56584734	185	intron	uc008eyj.1_intron_0_0_chr18_56560230_f	chr18:56560229-56591772
cnv125	chr18:56584549-56584734	185	intron	uc008eyk.1_intron_0_0_chr18_56560230_f	chr18:56560229-56629186
cnv126	chr18:64069275-64070830	1555	intron	uc008fea.2_intron_21_0_chr18_64063871_f	chr18:64063870-64084465
cnv126	chr18:64069275-64070830	1555	intron	uc008feb.2_intron_20_0_chr18_64063871_f	chr18:64063870-64084465
cnv127	chr18:64812307-64813501	1194	intron	uc008fem.1_intron_26_0_chr18_64765055_r	chr18:64765054-64820353
cnv128	chr19:11515828-11533556	6233	intron	uc008gsd.1_intron_0_0_chr19_11518151_f	chr19:11518150-11524383
cnv128	chr19:11515828-11533556	4598	intron	uc008gsd.1_intron_1_0_chr19_11524544_f	chr19:11524543-11529141
cnv128	chr19:11515828-11533556	3024	intron	uc008gsd.1_intron_2_0_chr19_11529262_f	chr19:11529261-11532285
cnv128	chr19:11515828-11533556	6233	intron	uc008gse.1_intron_0_0_chr19_11518151_f	chr19:11518150-11524383
cnv128	chr19:11515828-11533556	4598	intron	uc008gse.1_intron_1_0_chr19_11524544_f	chr19:11524543-11529141
cnv128	chr19:11515828-11533556	3024	intron	uc008gse.1_intron_2_0_chr19_11529262_f	chr19:11529261-11532285
cnv128	chr19:11515828-11533556	6233	intron	uc008gsf.1_intron_0_0_chr19_11518151_f	chr19:11518150-11524383
cnv128	chr19:11515828-11533556	4598	intron	uc008gsf.1_intron_1_0_chr19_11524544_f	chr19:11524543-11529141
cnv128	chr19:11515828-11533556	3024	intron	uc008gsf.1_intron_2_0_chr19_11529262_f	chr19:11529261-11532285
cnv129	chr19:24405109-24405582	473	intron	uc008hap.1_intron_1_0_chr19_24378637_r	chr19:24378636-24420726
cnv129	chr19:24405109-24405582	473	intron	uc012bjs.1_intron_1_0_chr19_24378637_r	chr19:24378636-24420726
cnv130	chr19:24430163-24431571	1408	intron	uc008hap.1_intron_4_0_chr19_24429693_r	chr19:24429692-24432519
cnv130	chr19:24430163-24431571	1408	intron	uc012bjs.1_intron_3_0_chr19_24429693_r	chr19:24429692-24432519
cnv131	chr19:24522234-24523691	1457	intron	uc008hap.1_intron_13_0_chr19_24518179_r	chr19:24518178-24630254
cnv131	chr19:24522234-24523691	1457	intron	uc012bjs.1_intron_12_0_chr19_24518179_r	chr19:24518178-24630254
cnv132	chr19:39099199-39100364	1165	intron	uc008hju.1_intron_3_0_chr19_39093294_f	chr19:39093293-39105751
cnv135	chr1:24011727-24012288	561	intron	uc007amj.2_intron_1_0_chr1_24010146_r	chr1:24010145-24012384
cnv137	chr1:42940943-42941154	211	intron	uc007ava.2_intron_3_0_chr1_42936772_f	chr1:42936771-42944551
cnv137	chr1:42940943-42941154	211	intron	uc007avb.1_intron_2_0_chr1_42936772_f	chr1:42936771-42944551
cnv142	chr1:59195947-59197054	410	intron	uc011wlo.1_intron_9_0_chr1_59196645_r	chr1:59196644-59197787
cnv142	chr1:59195947-59197054	410	intron	uc007bdh.1_intron_9_0_chr1_59196645_r	chr1:59196644-59200599
cnv142	chr1:59195947-59197054	410	intron	uc007bdi.2_intron_9_0_chr1_59196645_r	chr1:59196644-59197787
cnv142	chr1:59195947-59197054	410	intron	uc007bdg.2_intron_9_0_chr1_59196645_r	chr1:59196644-59197787
cnv142	chr1:59195947-59197054	410	intron	uc007bdj.1_intron_0_0_chr1_59196645_r	chr1:59196644-59200599
cnv142	chr1:59195947-59197054	658	intron	uc011wlo.1_intron_8_0_chr1_59193704_r	chr1:59193703-59196605
cnv142	chr1:59195947-59197054	658	intron	uc007bdh.1_intron_8_0_chr1_59193704_r	chr1:59193703-59196605
cnv142	chr1:59195947-59197054	658	intron	uc007bdi.2_intron_8_0_chr1_59193704_r	chr1:59193703-59196605
cnv142	chr1:59195947-59197054	658	intron	uc007bdg.2_intron_8_0_chr1_59193704_r	chr1:59193703-59196605
cnv144	chr1:79757538-79758282	600	intron	uc007bqu.2_intron_10_0_chr1_79736705_r	chr1:79736704-79758138
cnv144	chr1:79757538-79758282	600	intron	uc007bqw.2_intron_3_0_chr1_79736705_r	chr1:79736704-79758138
cnv145	chr1:92726684-92732386	5551	intron	uc007bzl.2_intron_9_0_chr1_92726836_r	chr1:92726835-92740322
cnv146	chr1:92861506-92864095	2578	intron	uc007bzn.2_intron_4_0_chr1_92860881_r	chr1:92860880-92864084
cnv146	chr1:92861506-92864095	2589	intron	uc007bzo.2_intron_4_0_chr1_92860881_r	chr1:92860880-92865806
cnv147	chr1:120285867-120287093	995	intron	uc007cid.1_intron_0_0_chr1_120286099_f	chr1:120286098-120316016
cnv147	chr1:120285867-120287093	995	intron	uc007cie.1_intron_0_0_chr1_120286099_f	chr1:120286098-120316016
cnv147	chr1:120285867-120287093	995	intron	uc011wqm.1_intron_0_0_chr1_120286099_f	chr1:120286098-120316016
cnv147	chr1:120285867-120287093	995	intron	uc011wqn.1_intron_0_0_chr1_120286099_f	chr1:120286098-120316016
cnv147	chr1:120285867-120287093	995	intron	uc007cif.1_intron_0_0_chr1_120286099_f	chr1:120286098-120316016
cnv147	chr1:120285867-120287093	995	intron	uc007cij.2_intron_0_0_chr1_120286099_f	chr1:120286098-120316016
cnv147	chr1:120285867-120287093	995	intron	uc007cii.2_intron_0_0_chr1_120286099_f	chr1:120286098-120316016
cnv148	chr1:135250923-135263472	1822	intron	uc007cqf.1_intron_4_0_chr1_135253159_f	chr1:135253158-135254980
cnv148	chr1:135250923-135263472	1557	intron	uc011wsa.1_intron_0_0_chr1_135260596_f	chr1:135260595-135262152
cnv148	chr1:135250923-135263472	1557	intron	uc007cqg.2_intron_0_0_chr1_135260596_f	chr1:135260595-135262152
cnv148	chr1:135250923-135263472	1557	intron	uc007cqh.2_intron_0_0_chr1_135260596_f	chr1:135260595-135262152
cnv149	chr1:137202811-137204540	1729	intron	uc007csz.1_intron_2_0_chr1_137202795_r	chr1:137202794-137205711
cnv150	chr1:142076821-142077489	668	intron	uc007cws.1_intron_20_0_chr1_142059714_r	chr1:142059713-142079741
cnv150	chr1:142076821-142077489	668	intron	uc011wtg.1_intron_20_0_chr1_142059714_r	chr1:142059713-142079741
cnv150	chr1:142076821-142077489	668	intron	uc007cwt.1_intron_19_0_chr1_142059714_r	chr1:142059713-142079741
cnv150	chr1:142076821-142077489	668	intron	uc007cwu.1_intron_4_0_chr1_142059714_r	chr1:142059713-142079741
cnv151	chr1:152779175-152779524	349	intron	uc007cyj.1_intron_105_0_chr1_152723626_r	chr1:152723625-152839913
cnv151	chr1:152779175-152779524	349	intron	uc007cyl.1_intron_0_0_chr1_152723626_r	chr1:152723625-152839913
cnv152	chr1:158516691-158518891	2200	intron	uc011wuf.1_intron_0_0_chr1_158489337_f	chr1:158489336-158550969
cnv152	chr1:158516691-158518891	2200	intron	uc007dcl.2_intron_0_0_chr1_158489337_f	chr1:158489336-158550969
cnv152	chr1:158516691-158518891	2200	intron	uc011wug.1_intron_0_0_chr1_158489337_f	chr1:158489336-158550969
cnv153	chr1:168140898-168147577	6679	intron	uc007dkk.1_intron_3_0_chr1_168136047_r	chr1:168136046-168155720
cnv155	chr1:172726534-172726844	310	intron	uc007dmj.1_intron_5_0_chr1_172724902_r	chr1:172724901-172729744
cnv157	chr1:175885322-175908122	2353	intron	uc011wwx.1_intron_3_0_chr1_175902511_r	chr1:175902510-175904863
cnv157	chr1:175885322-175908122	2353	intron	uc007dsk.2_intron_3_0_chr1_175902511_r	chr1:175902510-175904863
cnv157	chr1:175885322-175908122	7370	intron	uc011wwx.1_intron_1_0_chr1_175894114_r	chr1:175894113-175901483
cnv157	chr1:175885322-175908122	7370	intron	uc007dsk.2_intron_1_0_chr1_175894114_r	chr1:175894113-175901483
cnv158	chr1:175909854-175910285	431	intron	uc011wwx.1_intron_5_0_chr1_175907569_r	chr1:175907568-175912804
cnv158	chr1:175909854-175910285	431	intron	uc007dsk.2_intron_5_0_chr1_175907566_r	chr1:175907565-175912804
cnv159	chr1:176826429-176826824	395	intron	uc007dtf.1_intron_0_0_chr1_176767414_r	chr1:176767413-176851703
cnv160	chr1:187934442-187934606	164	intron	uc007dzm.2_intron_2_0_chr1_187924242_r	chr1:187924241-187938142
cnv161	chr1:193408685-193409409	724	intron	uc007eco.1_intron_2_0_chr1_193407205_f	chr1:193407204-193410402
cnv161	chr1:193408685-193409409	724	intron	uc007ecp.1_intron_2_0_chr1_193407205_f	chr1:193407204-193410402
cnv161	chr1:193408685-193409409	724	intron	uc007ecq.1_intron_1_0_chr1_193407205_f	chr1:193407204-193410402
cnv161	chr1:193408685-193409409	724	intron	uc007ecr.1_intron_0_0_chr1_193399831_f	chr1:193399830-193410402
cnv163	chr2:31057926-31059452	1526	intron	uc008jdp.2_intron_13_0_chr2_31047411_f	chr2:31047410-31063198
cnv164	chr2:53057030-53081993	4922	intron	uc008jrn.2_intron_1_0_chr2_53053372_f	chr2:53053371-53061952
cnv164	chr2:53057030-53081993	4922	intron	uc008jro.2_intron_1_0_chr2_53053372_f	chr2:53053371-53061952
cnv164	chr2:53057030-53081993	14243	intron	uc008jrn.2_intron_2_0_chr2_53062086_f	chr2:53062085-53076328
cnv164	chr2:53057030-53081993	14243	intron	uc008jro.2_intron_2_0_chr2_53062086_f	chr2:53062085-53076328
cnv165	chr2:57169745-57170642	897	intron	uc008jse.2_intron_5_0_chr2_57159507_f	chr2:57159506-57191257
cnv165	chr2:57169745-57170642	897	intron	uc008jsc.2_intron_5_0_chr2_57159507_f	chr2:57159506-57191257
cnv166	chr2:69512714-69513362	575	intron	uc008jyg.1_intron_2_0_chr2_69512788_f	chr2:69512787-69516136
cnv167	chr2:71711579-71712280	658	intron	uc008kbh.1_intron_0_0_chr2_71711623_f	chr2:71711622-71713462
cnv167	chr2:71711579-71712280	658	intron	uc008kbi.1_intron_0_0_chr2_71711623_f	chr2:71711622-71713462
cnv167	chr2:71711579-71712280	658	intron	uc008kbj.2_intron_0_0_chr2_71711623_f	chr2:71711622-71713462
cnv167	chr2:71711579-71712280	658	intron	uc008kbk.2_intron_0_0_chr2_71711623_f	chr2:71711622-71718095
cnv168	chr2:72792593-72794781	2188	intron	uc008kca.1_intron_2_0_chr2_72784796_r	chr2:72784795-72808211
cnv168	chr2:72792593-72794781	2188	intron	uc008kcb.1_intron_2_0_chr2_72784796_r	chr2:72784795-72808211
cnv168	chr2:72792593-72794781	2188	intron	uc008kcc.1_intron_2_0_chr2_72784796_r	chr2:72784795-72808211
cnv170	chr2:102904671-102906798	2127	intron	uc008lil.2_intron_9_0_chr2_102898735_r	chr2:102898734-102913446
cnv170	chr2:102904671-102906798	2127	intron	uc008lim.2_intron_3_0_chr2_102898735_r	chr2:102898734-102913446
cnv171	chr2:114393795-114394735	940	intron	uc008lqk.1_intron_4_0_chr2_114393775_r	chr2:114393774-114395212
cnv171	chr2:114393795-114394735	940	intron	uc012cbd.1_intron_4_0_chr2_114393775_r	chr2:114393774-114395212
cnv171	chr2:114393795-114394735	940	intron	uc008lql.1_intron_3_0_chr2_114393775_r	chr2:114393774-114395212
cnv171	chr2:114393795-114394735	940	intron	uc008lqm.1_intron_2_0_chr2_114393775_r	chr2:114393774-114395212
cnv172	chr2:120966686-120966942	256	intron	uc008lxo.1_intron_0_0_chr2_120966403_f	chr2:120966402-120967828
cnv172	chr2:120966686-120966942	256	intron	uc008lxq.1_intron_0_0_chr2_120966346_f	chr2:120966345-120967828
cnv172	chr2:120966686-120966942	256	intron	uc008lxp.1_intron_0_0_chr2_120966403_f	chr2:120966402-120967828
cnv172	chr2:120966686-120966942	256	intron	uc008lxr.1_intron_0_0_chr2_120966346_f	chr2:120966345-120967828
cnv174	chr2:125237373-125237704	331	intron	uc008mco.1_intron_58_0_chr2_125228966_r	chr2:125228965-125238341
cnv174	chr2:125237373-125237704	331	intron	uc008mcp.1_intron_3_0_chr2_125228966_r	chr2:125228965-125238341
cnv174	chr2:125237373-125237704	331	intron	uc008mcq.1_intron_3_0_chr2_125228966_r	chr2:125228965-125238341
cnv175	chr2:128935275-128935508	233	intron	uc008mhf.2_intron_5_0_chr2_128935191_f	chr2:128935190-128935775
cnv180	chr2:179679776-179680247	471	intron	uc008ohw.1_intron_13_0_chr2_179674660_r	chr2:179674659-179710117
cnv182	chr3:26643007-26643162	155	intron	uc008otf.2_intron_2_0_chr3_26631858_f	chr3:26631857-26676426
cnv182	chr3:26643007-26643162	155	intron	uc008otg.1_intron_2_0_chr3_26631858_f	chr3:26631857-26676426
cnv184	chr3:36478703-36479950	1247	intron	uc008ozq.2_intron_4_0_chr3_36477483_r	chr3:36477482-36481547
cnv184	chr3:36478703-36479950	1247	intron	uc008ozp.2_intron_4_0_chr3_36477483_r	chr3:36477482-36481547
cnv185	chr3:36511773-36511927	154	intron	uc008ozq.2_intron_17_0_chr3_36511000_r	chr3:36510999-36512171
cnv185	chr3:36511773-36511927	154	intron	uc008ozp.2_intron_17_0_chr3_36511000_r	chr3:36510999-36512171
cnv185	chr3:36511773-36511927	154	intron	uc008ozr.1_intron_2_0_chr3_36511000_r	chr3:36510999-36512171
cnv186	chr3:37210405-37210822	417	intron	uc008pam.1_intron_3_0_chr3_37209362_r	chr3:37209361-37211278
cnv187	chr3:51485325-51486856	393	intron	uc008ped.1_intron_2_0_chr3_51481558_f	chr3:51481557-51485718
cnv187	chr3:51485325-51486856	575	intron	uc008ped.1_intron_3_0_chr3_51485801_f	chr3:51485800-51486375
cnv187	chr3:51485325-51486856	1050	intron	uc012cpk.1_intron_2_0_chr3_51481558_f	chr3:51481557-51486375
cnv189	chr3:69130610-69134013	3403	intron	uc008pmg.1_intron_0_0_chr3_69121888_f	chr3:69121887-69301692
cnv190	chr3:69257545-69258784	1239	intron	uc008pmg.1_intron_0_0_chr3_69121888_f	chr3:69121887-69301692
cnv190	chr3:69257545-69258784	1239	intron	uc008pmh.1_intron_0_0_chr3_69146803_f	chr3:69146802-69301692
cnv192	chr3:69642138-69643525	1387	intron	uc008pmn.2_intron_1_0_chr3_69642098_r	chr3:69642097-69663341
cnv192	chr3:69642138-69643525	1387	intron	uc008pmm.2_intron_1_0_chr3_69642098_r	chr3:69642097-69663752
cnv193	chr3:80923125-80925319	2194	intron	uc008poi.1_intron_0_0_chr3_80841477_f	chr3:80841476-80934939
cnv193	chr3:80923125-80925319	2194	intron	uc008poj.1_intron_0_0_chr3_80841477_f	chr3:80841476-80945326
cnv193	chr3:80923125-80925319	2194	intron	uc008pok.1_intron_0_0_chr3_80841477_f	chr3:80841476-80934939
cnv195	chr3:95346893-95347248	41	intron	uc008qjz.2_intron_2_0_chr3_95342766_f	chr3:95342765-95346934
cnv195	chr3:95346893-95347248	164	intron	uc008qjz.2_intron_3_0_chr3_95347085_f	chr3:95347084-95349254
cnv195	chr3:95346893-95347248	41	intron	uc008qka.2_intron_2_0_chr3_95342766_f	chr3:95342765-95346934
cnv195	chr3:95346893-95347248	164	intron	uc008qka.2_intron_3_0_chr3_95347085_f	chr3:95347084-95349254
cnv196	chr3:113262544-113262817	273	intron	uc008rba.2_intron_2_0_chr3_113261359_r	chr3:113261358-113264549
cnv196	chr3:113262544-113262817	273	intron	uc008rbb.2_intron_2_0_chr3_113261359_r	chr3:113261358-113264549
cnv197	chr3:114623555-114623787	232	intron	uc008rbm.1_intron_0_0_chr3_114607470_f	chr3:114607469-114792998
cnv198	chr4:43012108-43012749	641	intron	uc008sor.2_intron_15_0_chr4_43009216_r	chr4:43009215-43013033
cnv199	chr4:45332146-45332265	119	intron	uc008ssk.1_intron_1_0_chr4_45330702_r	chr4:45330701-45332421
cnv199	chr4:45332146-45332265	119	intron	uc008ssl.1_intron_0_0_chr4_45330702_r	chr4:45330701-45332421
cnv202	chr4:70120288-70122099	1811	intron	uc008tib.1_intron_3_0_chr4_70117035_r	chr4:70117034-70149164
cnv203	chr4:83375766-83378293	2527	intron	uc008tlc.1_intron_20_0_chr4_83342341_f	chr4:83342340-83388831
cnv203	chr4:83375766-83378293	2527	intron	uc012dgq.1_intron_19_0_chr4_83342341_f	chr4:83342340-83388831
cnv203	chr4:83375766-83378293	2527	intron	uc008tlf.1_intron_1_0_chr4_83342341_f	chr4:83342340-83388831
cnv204	chr4:95255931-95256217	286	intron	uc008tsy.2_intron_1_0_chr4_95252139_f	chr4:95252138-95264313
cnv204	chr4:95255931-95256217	286	intron	uc008tsw.2_intron_0_0_chr4_95224283_f	chr4:95224282-95264313
cnv204	chr4:95255931-95256217	286	intron	uc008tsx.2_intron_1_0_chr4_95252139_f	chr4:95252138-95264313
cnv205	chr4:95258075-95261977	3902	intron	uc008tsy.2_intron_1_0_chr4_95252139_f	chr4:95252138-95264313
cnv205	chr4:95258075-95261977	3902	intron	uc008tsw.2_intron_0_0_chr4_95224283_f	chr4:95224282-95264313
cnv205	chr4:95258075-95261977	3902	intron	uc008tsx.2_intron_1_0_chr4_95252139_f	chr4:95252138-95264313
cnv206	chr4:95555286-95556888	1602	intron	uc008tsy.2_intron_13_0_chr4_95516368_f	chr4:95516367-95589615
cnv206	chr4:95555286-95556888	1602	intron	uc008tsw.2_intron_10_0_chr4_95516368_f	chr4:95516367-95589615
cnv206	chr4:95555286-95556888	1602	intron	uc012dhd.1_intron_0_0_chr4_95516368_f	chr4:95516367-95568669
cnv207	chr4:108558354-108558851	497	intron	uc008ubu.1_intron_0_0_chr4_108551824_f	chr4:108551823-108562912
cnv208	chr4:117835794-117836204	410	intron	uc008ujn.2_intron_13_0_chr4_117835248_r	chr4:117835247-117836983
cnv208	chr4:117835794-117836204	410	intron	uc008ujo.2_intron_13_0_chr4_117835248_r	chr4:117835247-117836983
cnv208	chr4:117835794-117836204	410	intron	uc008ujp.2_intron_10_0_chr4_117835248_r	chr4:117835247-117836983
cnv210	chr4:138296966-138297683	717	intron	uc008vle.2_intron_4_0_chr4_138292001_f	chr4:138292000-138299513
cnv211	chr4:146976718-146993217	3010	intron	uc008vta.2_intron_1_0_chr4_146989516_r	chr4:146989515-146992525
cnv213	chr5:3731105-3731854	749	intron	uc008whn.1_intron_13_0_chr5_3729780_r	chr5:3729779-3732539
cnv213	chr5:3731105-3731854	749	intron	uc008who.2_intron_12_0_chr5_3729780_r	chr5:3729779-3732539
cnv213	chr5:3731105-3731854	749	intron	uc012drr.1_intron_12_0_chr5_3729780_r	chr5:3729779-3732539
cnv213	chr5:3731105-3731854	749	intron	uc012drs.1_intron_12_0_chr5_3729780_r	chr5:3729779-3732539
cnv214	chr5:29934915-29935431	516	intron	uc008wum.1_intron_9_0_chr5_29933635_f	chr5:29933634-29941447
cnv214	chr5:29934915-29935431	516	intron	uc008wun.1_intron_9_0_chr5_29933635_f	chr5:29933634-29941447
cnv215	chr5:32185433-32186219	786	intron	uc008wza.1_intron_5_0_chr5_32133533_f	chr5:32133532-32203427
cnv215	chr5:32185433-32186219	786	intron	uc008wzb.1_intron_7_0_chr5_32133533_f	chr5:32133532-32203427
cnv215	chr5:32185433-32186219	786	intron	uc008wzc.1_intron_6_0_chr5_32133533_f	chr5:32133532-32203427
cnv215	chr5:32185433-32186219	786	intron	uc008wzd.1_intron_5_0_chr5_32133533_f	chr5:32133532-32203427
cnv215	chr5:32185433-32186219	786	intron	uc008wzf.1_intron_5_0_chr5_32133533_f	chr5:32133532-32203427
cnv215	chr5:32185433-32186219	786	intron	uc008wze.1_intron_4_0_chr5_32133533_f	chr5:32133532-32203427
cnv215	chr5:32185433-32186219	786	intron	uc008wzg.1_intron_3_0_chr5_32133533_f	chr5:32133532-32203427
cnv216	chr5:51914342-51914680	338	intron	uc008xkd.2_intron_10_0_chr5_51889468_r	chr5:51889467-51939750
cnv216	chr5:51914342-51914680	338	intron	uc008xkc.2_intron_10_0_chr5_51889468_r	chr5:51889467-51939750
cnv217	chr5:73336046-73338490	2444	intron	uc008xsj.2_intron_1_0_chr5_73332680_f	chr5:73332679-73339800
cnv217	chr5:73336046-73338490	2444	intron	uc008xsh.2_intron_1_0_chr5_73332680_f	chr5:73332679-73339800
cnv220	chr5:74414616-74415228	612	intron	uc008xtg.1_intron_4_0_chr5_74412762_r	chr5:74412761-74425165
cnv224	chr5:81598585-81599258	673	intron	uc008xwi.1_intron_1_0_chr5_81496747_f	chr5:81496746-81626590
cnv224	chr5:81598585-81599258	673	intron	uc008xwj.1_intron_1_0_chr5_81496747_f	chr5:81496746-81626590
cnv224	chr5:81598585-81599258	673	intron	uc008xwo.1_intron_1_0_chr5_81496747_f	chr5:81496746-81626590
cnv224	chr5:81598585-81599258	673	intron	uc008xwk.1_intron_1_0_chr5_81496747_f	chr5:81496746-81626590
cnv224	chr5:81598585-81599258	673	intron	uc008xwl.1_intron_0_0_chr5_81450371_f	chr5:81450370-81626590
cnv224	chr5:81598585-81599258	673	intron	uc008xwm.1_intron_1_0_chr5_81496747_f	chr5:81496746-81626590
cnv224	chr5:81598585-81599258	673	intron	uc008xwn.1_intron_1_0_chr5_81496747_f	chr5:81496746-81626590
cnv224	chr5:81598585-81599258	673	intron	uc008xwp.1_intron_1_0_chr5_81496747_f	chr5:81496746-81626590
cnv226	chr5:106212650-106212914	264	intron	uc008ylg.2_intron_1_0_chr5_106161394_f	chr5:106161393-106240742
cnv226	chr5:106212650-106212914	264	intron	uc008ylh.2_intron_1_0_chr5_106161394_f	chr5:106161393-106240742
cnv227	chr5:106233170-106235317	2147	intron	uc008ylg.2_intron_1_0_chr5_106161394_f	chr5:106161393-106240742
cnv227	chr5:106233170-106235317	2147	intron	uc008ylh.2_intron_1_0_chr5_106161394_f	chr5:106161393-106240742
cnv228	chr5:145994248-146012350	9317	intron	uc009amr.1_intron_1_0_chr5_145994472_f	chr5:145994471-146003788
cnv228	chr5:145994248-146012350	7528	intron	uc009ams.1_intron_2_0_chr5_145996261_f	chr5:145996260-146003788
cnv229	chr5:147903504-147903923	419	intron	uc009anv.1_intron_0_0_chr5_147889270_f	chr5:147889269-147912804
cnv231	chr6:8351593-8355219	3626	intron	uc009axm.2_intron_2_0_chr6_8323968_f	chr6:8323967-8376970
cnv231	chr6:8351593-8355219	3626	intron	uc012eia.1_intron_2_0_chr6_8323968_f	chr6:8323967-8376970
cnv231	chr6:8351593-8355219	3626	intron	uc009axn.2_intron_2_0_chr6_8323968_f	chr6:8323967-8376970
cnv231	chr6:8351593-8355219	3626	intron	uc009axo.2_intron_1_0_chr6_8323968_f	chr6:8323967-8376970
cnv232	chr6:23736530-23738215	1685	intron	uc009bbf.1_intron_27_0_chr6_23638961_r	chr6:23638960-23788789
cnv232	chr6:23736530-23738215	1685	intron	uc009bbg.1_intron_26_0_chr6_23638961_r	chr6:23638960-23788789
cnv232	chr6:23736530-23738215	1685	intron	uc012eio.1_intron_15_0_chr6_23638961_r	chr6:23638960-23788789
cnv232	chr6:23736530-23738215	1685	intron	uc009bbh.2_intron_12_0_chr6_23638961_r	chr6:23638960-23788789
cnv232	chr6:23736530-23738215	1685	intron	uc009bbi.1_intron_9_0_chr6_23638961_r	chr6:23638960-23788789
cnv232	chr6:23736530-23738215	1685	intron	uc009bbj.1_intron_4_0_chr6_23638961_r	chr6:23638960-23788789
cnv232	chr6:23736530-23738215	1685	intron	uc009bbm.1_intron_0_0_chr6_23638961_r	chr6:23638960-23788789
cnv233	chr6:28588953-28589234	281	intron	uc012eiu.1_intron_9_0_chr6_28576190_f	chr6:28576189-28618557
cnv233	chr6:28588953-28589234	281	intron	uc009bct.1_intron_10_0_chr6_28576190_f	chr6:28576189-28618557
cnv235	chr6:30753302-30754482	1180	intron	uc012ejn.1_intron_3_0_chr6_30700636_r	chr6:30700635-30759558
cnv235	chr6:30753302-30754482	1180	intron	uc009bfv.1_intron_3_0_chr6_30700636_r	chr6:30700635-30759558
cnv235	chr6:30753302-30754482	1180	intron	uc012ejo.1_intron_3_0_chr6_30700636_r	chr6:30700635-30759558
cnv237	chr6:87760537-87761279	742	intron	uc009ctx.1_intron_1_0_chr6_87744792_r	chr6:87744791-87761340
cnv237	chr6:87760537-87761279	742	intron	uc009cua.1_intron_0_0_chr6_87744792_r	chr6:87744791-87761340
cnv238	chr6:88336312-88336893	581	intron	uc009cvg.1_intron_5_0_chr6_88326406_r	chr6:88326405-88396199
cnv238	chr6:88336312-88336893	581	intron	uc012eor.1_intron_6_0_chr6_88326406_r	chr6:88326405-88396199
cnv239	chr6:108238005-108238801	796	intron	uc009ddg.1_intron_3_0_chr6_108191329_f	chr6:108191328-108289500
cnv239	chr6:108238005-108238801	796	intron	uc009ddh.2_intron_3_0_chr6_108191329_f	chr6:108191328-108289500
cnv239	chr6:108238005-108238801	796	intron	uc009ddi.1_intron_0_0_chr6_108203078_f	chr6:108203077-108289500
cnv240	chr6:113326977-113328057	332	intron	uc009dfo.1_intron_7_0_chr6_113326059_r	chr6:113326058-113327309
cnv240	chr6:113326977-113328057	332	intron	uc009dfp.1_intron_8_0_chr6_113326940_r	chr6:113326939-113327309
cnv240	chr6:113326977-113328057	332	intron	uc009dfq.1_intron_5_0_chr6_113326940_r	chr6:113326939-113327309
cnv240	chr6:113326977-113328057	332	intron	uc009dfr.1_intron_2_0_chr6_113326940_r	chr6:113326939-113327309
cnv241	chr6:120314425-120315374	578	intron	uc009dnd.2_intron_0_0_chr6_120314797_f	chr6:120314796-120316587
cnv241	chr6:120314425-120315374	578	intron	uc009dnf.2_intron_0_0_chr6_120314797_f	chr6:120314796-120316587
cnv241	chr6:120314425-120315374	578	intron	uc009dng.2_intron_0_0_chr6_120314797_f	chr6:120314796-120316587
cnv241	chr6:120314425-120315374	578	intron	uc009dne.2_intron_0_0_chr6_120314797_f	chr6:120314796-120316587
cnv243	chr6:128475227-128475738	422	intron	uc009eef.1_intron_34_0_chr6_128475317_r	chr6:128475316-128476596
cnv244	chr6:135114281-135114791	510	intron	uc009elh.1_intron_2_0_chr6_135105308_r	chr6:135105307-135118037
cnv245	chr6:136046303-136048028	1725	intron	uc009elq.1_intron_11_0_chr6_135994338_r	chr6:135994337-136121433
cnv245	chr6:136046303-136048028	1725	intron	uc009elr.1_intron_0_0_chr6_135994338_r	chr6:135994337-136121433
cnv245	chr6:136046303-136048028	1725	intron	uc012eut.1_intron_0_0_chr6_135994338_r	chr6:135994337-136121433
cnv245	chr6:136046303-136048028	1725	intron	uc012euu.1_intron_0_0_chr6_135994338_r	chr6:135994337-136121433
cnv246	chr6:137335211-137335665	454	intron	uc009emv.2_intron_6_0_chr6_137334885_f	chr6:137334884-137341206
cnv246	chr6:137335211-137335665	454	intron	uc009emw.2_intron_6_0_chr6_137334885_f	chr6:137334884-137341206
cnv247	chr6:137336629-137336884	255	intron	uc009emv.2_intron_6_0_chr6_137334885_f	chr6:137334884-137341206
cnv247	chr6:137336629-137336884	255	intron	uc009emw.2_intron_6_0_chr6_137334885_f	chr6:137334884-137341206
cnv248	chr6:139604400-139604590	190	intron	uc009ent.1_intron_7_0_chr6_139597753_f	chr6:139597752-139605681
cnv248	chr6:139604400-139604590	190	intron	uc009env.1_intron_5_0_chr6_139597753_f	chr6:139597752-139605681
cnv249	chr6:139863540-139863860	320	intron	uc009ent.1_intron_29_0_chr6_139848906_f	chr6:139848905-139866497
cnv249	chr6:139863540-139863860	320	intron	uc009enx.1_intron_11_0_chr6_139848906_f	chr6:139848905-139866497
cnv251	chr7:31690135-31691279	1144	intron	uc009ggz.1_intron_3_0_chr7_31686956_r	chr7:31686955-31691924
cnv251	chr7:31690135-31691279	1144	intron	uc009gha.1_intron_3_0_chr7_31686956_r	chr7:31686955-31691924
cnv251	chr7:31690135-31691279	1144	intron	uc009ghb.1_intron_4_0_chr7_31686956_r	chr7:31686955-31691924
cnv252	chr7:31707388-31709754	1290	intron	uc009ghd.2_intron_1_0_chr7_31707775_r	chr7:31707774-31709064
cnv253	chr7:38995732-39023012	5782	intron	uc009gku.2_intron_0_0_chr7_39007178_r	chr7:39007177-39012959
cnv254	chr7:52080595-52081939	1344	intron	uc009gqw.2_intron_0_0_chr7_52071854_f	chr7:52071853-52083856
cnv254	chr7:52080595-52081939	1344	intron	uc009gqx.2_intron_0_0_chr7_52071854_f	chr7:52071853-52087485
cnv255	chr7:73137314-73138498	1184	intron	uc009hgx.2_intron_12_0_chr7_73128736_f	chr7:73128735-73170113
cnv255	chr7:73137314-73138498	1184	intron	uc009hgw.2_intron_12_0_chr7_73128736_f	chr7:73128735-73170113
cnv257	chr7:87625140-87625476	95	intron	uc009iaw.2_intron_8_0_chr7_87625382_r	chr7:87625381-87626289
cnv257	chr7:87625140-87625476	95	intron	uc009iax.2_intron_8_0_chr7_87625382_r	chr7:87625381-87626289
cnv257	chr7:87625140-87625476	95	intron	uc009iay.2_intron_2_0_chr7_87625382_r	chr7:87625381-87626289
cnv257	chr7:87625140-87625476	80	intron	uc009iaw.2_intron_7_0_chr7_87619111_r	chr7:87619110-87625220
cnv257	chr7:87625140-87625476	80	intron	uc009iax.2_intron_7_0_chr7_87619111_r	chr7:87619110-87625220
cnv257	chr7:87625140-87625476	80	intron	uc009iay.2_intron_1_0_chr7_87619111_r	chr7:87619110-87625220
cnv258	chr7:88597901-88598616	715	intron	uc009ibw.1_intron_10_0_chr7_88581264_r	chr7:88581263-88599519
cnv258	chr7:88597901-88598616	715	intron	uc012fnu.1_intron_10_0_chr7_88581264_r	chr7:88581263-88599519
cnv258	chr7:88597901-88598616	715	intron	uc012fnv.1_intron_10_0_chr7_88581264_r	chr7:88581263-88599519
cnv260	chr7:107902580-107903129	549	intron	uc009inq.1_intron_1_0_chr7_107862669_f	chr7:107862668-107935317
cnv260	chr7:107902580-107903129	549	intron	uc009inr.1_intron_0_0_chr7_107855408_f	chr7:107855407-107935317
cnv260	chr7:107902580-107903129	549	intron	uc009ins.1_intron_0_0_chr7_107855408_f	chr7:107855407-107935317
cnv262	chr7:125685873-125686077	204	intron	uc012fsq.1_intron_2_0_chr7_125685539_r	chr7:125685538-125686812
cnv262	chr7:125685873-125686077	204	intron	uc009jka.1_intron_2_0_chr7_125685556_r	chr7:125685555-125686812
cnv264	chr8:42175491-42175967	476	intron	uc009lnn.1_intron_12_0_chr8_42170195_r	chr8:42170194-42218834
cnv266	chr8:49338438-49339026	588	intron	uc009lrs.2_intron_3_0_chr8_49325896_r	chr8:49325895-49339763
cnv266	chr8:49338438-49339026	588	intron	uc009lrr.2_intron_3_0_chr8_49325896_r	chr8:49325895-49339763
cnv268	chr8:72412682-72414355	203	intron	uc009lyc.1_intron_0_0_chr8_72411922_r	chr8:72411921-72412885
cnv268	chr8:72412682-72414355	903	intron	uc009lyc.1_intron_3_0_chr8_72413453_r	chr8:72413452-72414764
cnv269	chr8:72566671-72567141	162	intron	uc009lym.1_intron_0_0_chr8_72566980_f	chr8:72566979-72572407
cnv269	chr8:72566671-72567141	162	intron	uc009lyn.1_intron_0_0_chr8_72566980_f	chr8:72566979-72572407
cnv269	chr8:72566671-72567141	162	intron	uc009lyo.1_intron_0_0_chr8_72566980_f	chr8:72566979-72572407
cnv270	chr8:72756249-72757031	782	intron	uc009lzi.1_intron_6_0_chr8_72755306_r	chr8:72755305-72758008
cnv270	chr8:72756249-72757031	782	intron	uc009lzj.1_intron_2_0_chr8_72755306_r	chr8:72755305-72758008
cnv271	chr8:72769716-72770058	342	intron	uc009lzk.2_intron_2_0_chr8_72767956_f	chr8:72767955-72772324
cnv271	chr8:72769716-72770058	342	intron	uc009lzl.2_intron_2_0_chr8_72767956_f	chr8:72767955-72772324
cnv271	chr8:72769716-72770058	342	intron	uc009lzm.2_intron_2_0_chr8_72767956_f	chr8:72767955-72772324
cnv271	chr8:72769716-72770058	342	intron	uc009lzn.1_intron_0_0_chr8_72767956_f	chr8:72767955-72772327
cnv272	chr8:74222101-74222541	440	intron	uc009mer.2_intron_1_0_chr8_74217799_r	chr8:74217798-74225616
cnv272	chr8:74222101-74222541	440	intron	uc009mes.1_intron_1_0_chr8_74217799_r	chr8:74217798-74227312
cnv273	chr8:84485422-84486700	1278	intron	uc009mje.1_intron_14_0_chr8_84476692_f	chr8:84476691-84493409
cnv273	chr8:84485422-84486700	1278	intron	uc009mjf.1_intron_12_0_chr8_84476692_f	chr8:84476691-84493409
cnv273	chr8:84485422-84486700	1278	intron	uc009mjg.1_intron_12_0_chr8_84476692_f	chr8:84476691-84493409
cnv273	chr8:84485422-84486700	1278	intron	uc012ggp.1_intron_11_0_chr8_84476692_f	chr8:84476691-84493409
cnv273	chr8:84485422-84486700	1278	intron	uc009mjh.1_intron_10_0_chr8_84476692_f	chr8:84476691-84493409
cnv273	chr8:84485422-84486700	1278	intron	uc009mji.1_intron_5_0_chr8_84476692_f	chr8:84476691-84493409
cnv275	chr8:95843940-95844917	977	intron	uc009muq.2_intron_5_0_chr8_95843856_r	chr8:95843855-95846829
cnv276	chr8:96738841-96749279	5618	intron	uc009mvz.1_intron_0_0_chr8_96738532_f	chr8:96738531-96744459
cnv276	chr8:96738841-96749279	10438	intron	uc009mvy.1_intron_0_0_chr8_96738532_f	chr8:96738531-96751562
cnv276	chr8:96738841-96749279	4768	intron	uc009mvz.1_intron_1_0_chr8_96744512_f	chr8:96744511-96751562
cnv276	chr8:96738841-96749279	10438	intron	uc009mwa.1_intron_0_0_chr8_96738532_f	chr8:96738531-96751562
cnv277	chr8:125118478-125119258	780	intron	uc012gmh.1_intron_4_0_chr8_125116238_r	chr8:125116237-125119665
cnv277	chr8:125118478-125119258	780	intron	uc012gmi.1_intron_2_0_chr8_125108934_r	chr8:125108933-125119665
cnv282	chr9:50430824-50431224	400	intron	uc009pjz.2_intron_4_0_chr9_50429992_f	chr9:50429991-50432964
cnv282	chr9:50430824-50431224	400	intron	uc012gta.1_intron_4_0_chr9_50429992_f	chr9:50429991-50432964
cnv285	chr9:80024092-80024316	224	intron	uc009qvg.2_intron_0_0_chr9_80013037_f	chr9:80013036-80065422
cnv288	chr9:105340148-105340539	391	intron	uc009rif.2_intron_10_0_chr9_105337539_r	chr9:105337538-105341670
cnv288	chr9:105340148-105340539	391	intron	uc009rig.2_intron_10_0_chr9_105337539_r	chr9:105337538-105341670
cnv288	chr9:105340148-105340539	391	intron	uc009rii.2_intron_4_0_chr9_105337539_r	chr9:105337538-105341670
cnv288	chr9:105340148-105340539	391	intron	uc009rih.1_intron_10_0_chr9_105337539_r	chr9:105337538-105341670
cnv289	chr9:105357436-105359035	1599	intron	uc009rij.1_intron_0_0_chr9_105356017_r	chr9:105356016-105361989
cnv289	chr9:105357436-105359035	1599	intron	uc009rif.2_intron_19_0_chr9_105356017_r	chr9:105356016-105361989
cnv289	chr9:105357436-105359035	1599	intron	uc009rig.2_intron_19_0_chr9_105356017_r	chr9:105356016-105361989
cnv289	chr9:105357436-105359035	1599	intron	uc009rii.2_intron_13_0_chr9_105356017_r	chr9:105356016-105361989
cnv289	chr9:105357436-105359035	1599	intron	uc009rih.1_intron_19_0_chr9_105356017_r	chr9:105356016-105361989
cnv289	chr9:105357436-105359035	1599	intron	uc009rik.1_intron_0_0_chr9_105356017_r	chr9:105356016-105361989
cnv290	chr9:122860173-122860673	403	intron	uc009sfk.1_intron_0_0_chr9_122860271_f	chr9:122860270-122868234
cnv290	chr9:122860173-122860673	403	intron	uc012hda.1_intron_0_0_chr9_122860271_f	chr9:122860270-122868234
cnv290	chr9:122860173-122860673	403	intron	uc012hdb.1_intron_0_0_chr9_122860271_f	chr9:122860270-122875066
cnv290	chr9:122860173-122860673	403	intron	uc009sfl.1_intron_0_0_chr9_122860271_f	chr9:122860270-122868234
cnv291	chr10:7499535-7499897	362	intron	uc011wzz.1_intron_6_0_chr10_7499161_r	chr10:7499160-7500558
cnv291	chr10:7499535-7499897	362	intron	uc007eil.2_intron_6_0_chr10_7499161_r	chr10:7499160-7500558
cnv292	chr10:12985625-12986334	709	intron	uc007ekr.2_intron_9_0_chr10_12981731_r	chr10:12981730-12986778
cnv292	chr10:12985625-12986334	709	intron	uc007ekq.2_intron_8_0_chr10_12981731_r	chr10:12981730-12986778
cnv292	chr10:12985625-12986334	709	intron	uc007ekt.2_intron_9_0_chr10_12981731_r	chr10:12981730-12986778
cnv292	chr10:12985625-12986334	709	intron	uc007eks.2_intron_9_0_chr10_12981731_r	chr10:12981730-12986778
cnv293	chr10:25171669-25171929	260	intron	uc007erm.1_intron_2_0_chr10_25163761_f	chr10:25163760-25180597
cnv293	chr10:25171669-25171929	260	intron	uc007erp.1_intron_1_0_chr10_25163761_f	chr10:25163760-25180597
cnv293	chr10:25171669-25171929	260	intron	uc007erq.1_intron_1_0_chr10_25163761_f	chr10:25163760-25180597
cnv293	chr10:25171669-25171929	260	intron	uc007erk.2_intron_2_0_chr10_25163761_f	chr10:25163760-25180597
cnv293	chr10:25171669-25171929	260	intron	uc007erl.2_intron_2_0_chr10_25163761_f	chr10:25163760-25180597
cnv293	chr10:25171669-25171929	260	intron	uc007ern.3_intron_2_0_chr10_25163761_f	chr10:25163760-25180597
cnv295	chr10:39758054-39759832	1778	intron	uc007ewm.2_intron_0_0_chr10_39757211_r	chr10:39757210-39760404
cnv297	chr10:92649272-92650320	1048	intron	uc007guk.2_intron_0_0_chr10_92623946_f	chr10:92623945-92670916
cnv297	chr10:92649272-92650320	1048	intron	uc007gul.2_intron_0_0_chr10_92623946_f	chr10:92623945-92670916
cnv299	chr10:93651908-93653040	1132	intron	uc007gvo.2_intron_10_0_chr10_93651034_f	chr10:93651033-93653363
cnv299	chr10:93651908-93653040	1132	intron	uc007gvp.2_intron_9_0_chr10_93651034_f	chr10:93651033-93653363
cnv300	chr10:93776406-93776995	589	intron	uc007gvs.1_intron_0_0_chr10_93774948_f	chr10:93774947-93893267
cnv301	chr10:104863868-104864452	584	intron	uc007gym.1_intron_10_0_chr10_104850844_r	chr10:104850843-105010722
cnv301	chr10:104863868-104864452	584	intron	uc007gyn.1_intron_7_0_chr10_104850844_r	chr10:104850843-105010722
cnv302	chr10:115810439-115811134	695	intron	uc007hbv.2_intron_29_0_chr10_115810033_f	chr10:115810032-115817887
cnv303	chr11:3026905-3099912	31853	intron	uc007hrr.1_intron_1_0_chr11_3027648_f	chr11:3027647-3059500
cnv303	chr11:3026905-3099912	18264	intron	uc007hru.1_intron_12_0_chr11_3046296_r	chr11:3046295-3064559
cnv303	chr11:3026905-3099912	11058	intron	uc007hrx.1_intron_12_0_chr11_3053502_r	chr11:3053501-3064559
cnv304	chr11:8920210-8920640	430	intron	uc007hzt.1_intron_1_0_chr11_8918243_r	chr11:8918242-8921754
cnv304	chr11:8920210-8920640	430	intron	uc007hzu.1_intron_1_0_chr11_8918243_r	chr11:8918242-8921754
cnv304	chr11:8920210-8920640	430	intron	uc011xrl.1_intron_1_0_chr11_8918243_r	chr11:8918242-8921754
cnv305	chr11:11785826-11786241	415	intron	uc007iaw.2_intron_13_0_chr11_11780654_r	chr11:11780653-11790340
cnv305	chr11:11785826-11786241	415	intron	uc007iax.2_intron_13_0_chr11_11780654_r	chr11:11780653-11798014
cnv306	chr11:24070948-24071334	386	intron	uc007ify.1_intron_1_0_chr11_24068800_r	chr11:24068799-24072665
cnv306	chr11:24070948-24071334	386	intron	uc007ifx.1_intron_0_0_chr11_24060915_r	chr11:24060914-24072665
cnv306	chr11:24070948-24071334	386	intron	uc007ifu.2_intron_3_0_chr11_24064889_f	chr11:24064888-24072698
cnv306	chr11:24070948-24071334	386	intron	uc007ifv.2_intron_3_0_chr11_24063289_f	chr11:24063288-24072698
cnv306	chr11:24070948-24071334	386	intron	uc007ifw.2_intron_3_0_chr11_24063289_f	chr11:24063288-24072698
cnv308	chr11:30513662-30513787	125	intron	uc007ihw.1_intron_0_0_chr11_30406440_r	chr11:30406439-30532207
cnv309	chr11:30536315-30542125	5810	intron	uc007ihw.1_intron_2_0_chr11_30533703_r	chr11:30533702-30549300
cnv310	chr11:32572386-32574160	1774	intron	uc007ijv.1_intron_1_0_chr11_32552905_f	chr11:32552904-32608187
cnv310	chr11:32572386-32574160	1774	intron	uc007ijw.1_intron_0_0_chr11_32542936_f	chr11:32542935-32608187
cnv310	chr11:32572386-32574160	1774	intron	uc007ijx.1_intron_0_0_chr11_32542936_f	chr11:32542935-32580200
cnv310	chr11:32572386-32574160	1774	intron	uc007ijy.1_intron_0_0_chr11_32542936_f	chr11:32542935-32608187
cnv310	chr11:32572386-32574160	1774	intron	uc007ijz.1_intron_0_0_chr11_32542936_f	chr11:32542935-32580200
cnv310	chr11:32572386-32574160	1774	intron	uc007ika.1_intron_0_0_chr11_32542936_f	chr11:32542935-32611771
cnv313	chr11:51568982-51569430	448	intron	uc007iui.1_intron_21_0_chr11_51557503_r	chr11:51557502-51569578
cnv313	chr11:51568982-51569430	448	intron	uc007iuj.1_intron_21_0_chr11_51557503_r	chr11:51557502-51569578
cnv313	chr11:51568982-51569430	448	intron	uc011xuk.1_intron_5_0_chr11_51520806_r	chr11:51520805-51569578
cnv313	chr11:51568982-51569430	448	intron	uc007iul.1_intron_9_0_chr11_51557503_r	chr11:51557502-51569578
cnv313	chr11:51568982-51569430	448	intron	uc007ium.1_intron_9_0_chr11_51557503_r	chr11:51557502-51569578
cnv313	chr11:51568982-51569430	448	intron	uc007iun.1_intron_6_0_chr11_51557503_r	chr11:51557502-51569578
cnv313	chr11:51568982-51569430	448	intron	uc007iuo.1_intron_0_0_chr11_51557503_r	chr11:51557502-51569578
cnv315	chr11:53830520-53831268	748	intron	uc007ixe.1_intron_8_0_chr11_53821374_r	chr11:53821373-53841085
cnv315	chr11:53830520-53831268	748	intron	uc011xuu.1_intron_7_0_chr11_53819051_r	chr11:53819050-53841085
cnv316	chr11:61701646-61702062	416	intron	uc007jii.1_intron_3_0_chr11_61700285_r	chr11:61700284-61703739
cnv317	chr11:74827645-74828442	797	intron	uc007kcz.1_intron_9_0_chr11_74803718_f	chr11:74803717-74852114
cnv317	chr11:74827645-74828442	797	intron	uc011xze.1_intron_7_0_chr11_74803718_f	chr11:74803717-74852114
cnv318	chr11:75401828-75402265	411	intron	uc007keh.1_intron_0_0_chr11_75401855_f	chr11:75401854-75405690
cnv318	chr11:75401828-75402265	411	intron	uc007kei.1_intron_0_0_chr11_75401855_f	chr11:75401854-75405690
cnv322	chr11:109369783-109372315	2532	intron	uc007mcn.1_intron_3_0_chr11_109351965_f	chr11:109351964-109378555
cnv324	chr11:114859579-114862260	2293	intron	uc007mge.1_intron_1_0_chr11_114859650_r	chr11:114859649-114861942
cnv324	chr11:114859579-114862260	2293	intron	uc007mgf.1_intron_1_0_chr11_114859650_r	chr11:114859649-114861942
cnv325	chr12:33893663-33894404	741	intron	uc007nin.2_intron_1_0_chr12_33833367_f	chr12:33833366-33902576
cnv325	chr12:33893663-33894404	741	intron	uc007nio.2_intron_0_0_chr12_33832781_f	chr12:33832780-33902576
cnv325	chr12:33893663-33894404	741	intron	uc007nip.2_intron_0_0_chr12_33832781_f	chr12:33832780-33902576
cnv326	chr12:33939358-33940000	642	intron	uc007nip.2_intron_1_0_chr12_33902682_f	chr12:33902681-34010775
cnv327	chr12:41821493-41821920	427	intron	uc007nll.1_intron_2_0_chr12_41795034_f	chr12:41795033-41837426
cnv327	chr12:41821493-41821920	427	intron	uc007nlm.1_intron_1_0_chr12_41795034_f	chr12:41795033-41837426
cnv328	chr12:41981587-41981954	367	intron	uc007nll.1_intron_3_0_chr12_41837531_f	chr12:41837530-42729750
cnv328	chr12:41981587-41981954	367	intron	uc007nlm.1_intron_2_0_chr12_41837531_f	chr12:41837530-42729750
cnv329	chr12:42024051-42026305	2254	intron	uc007nll.1_intron_3_0_chr12_41837531_f	chr12:41837530-42729750
cnv329	chr12:42024051-42026305	2254	intron	uc007nlm.1_intron_2_0_chr12_41837531_f	chr12:41837530-42729750
cnv330	chr12:42026452-42026716	264	intron	uc007nll.1_intron_3_0_chr12_41837531_f	chr12:41837530-42729750
cnv330	chr12:42026452-42026716	264	intron	uc007nlm.1_intron_2_0_chr12_41837531_f	chr12:41837530-42729750
cnv331	chr12:42026717-42027135	418	intron	uc007nll.1_intron_3_0_chr12_41837531_f	chr12:41837530-42729750
cnv331	chr12:42026717-42027135	418	intron	uc007nlm.1_intron_2_0_chr12_41837531_f	chr12:41837530-42729750
cnv332	chr12:42027136-42027628	492	intron	uc007nll.1_intron_3_0_chr12_41837531_f	chr12:41837530-42729750
cnv332	chr12:42027136-42027628	492	intron	uc007nlm.1_intron_2_0_chr12_41837531_f	chr12:41837530-42729750
cnv333	chr12:42027629-42028381	752	intron	uc007nll.1_intron_3_0_chr12_41837531_f	chr12:41837530-42729750
cnv333	chr12:42027629-42028381	752	intron	uc007nlm.1_intron_2_0_chr12_41837531_f	chr12:41837530-42729750
cnv334	chr12:42028663-42031659	2996	intron	uc007nll.1_intron_3_0_chr12_41837531_f	chr12:41837530-42729750
cnv334	chr12:42028663-42031659	2996	intron	uc007nlm.1_intron_2_0_chr12_41837531_f	chr12:41837530-42729750
cnv335	chr12:42031660-42032785	1125	intron	uc007nll.1_intron_3_0_chr12_41837531_f	chr12:41837530-42729750
cnv335	chr12:42031660-42032785	1125	intron	uc007nlm.1_intron_2_0_chr12_41837531_f	chr12:41837530-42729750
cnv336	chr12:42139801-42140115	314	intron	uc007nll.1_intron_3_0_chr12_41837531_f	chr12:41837530-42729750
cnv336	chr12:42139801-42140115	314	intron	uc007nlm.1_intron_2_0_chr12_41837531_f	chr12:41837530-42729750
cnv337	chr12:53810324-53810801	477	intron	uc007nnm.1_intron_0_0_chr12_53800430_f	chr12:53800429-53896823
cnv338	chr12:54050303-54050931	628	intron	uc007nnm.1_intron_6_0_chr12_54039494_f	chr12:54039493-54111460
cnv338	chr12:54050303-54050931	628	intron	uc011ylu.1_intron_5_0_chr12_54039494_f	chr12:54039493-54111460
cnv339	chr12:68009647-68010986	1339	intron	uc007nrm.2_intron_15_0_chr12_67969794_r	chr12:67969793-68321956
cnv339	chr12:68009647-68010986	1339	intron	uc007nrl.2_intron_14_0_chr12_67969794_r	chr12:67969793-68321956
cnv339	chr12:68009647-68010986	1339	intron	uc011ymi.1_intron_15_0_chr12_67969794_r	chr12:67969793-68321956
cnv340	chr12:81965130-81965632	502	intron	uc007obi.1_intron_1_0_chr12_81929231_f	chr12:81929230-81969413
cnv340	chr12:81965130-81965632	502	intron	uc007obj.1_intron_2_0_chr12_81952264_f	chr12:81952263-81969413
cnv341	chr12:83321004-83321297	293	intron	uc007ocu.2_intron_0_0_chr12_83271064_f	chr12:83271063-83335449
cnv341	chr12:83321004-83321297	293	intron	uc007ocv.1_intron_1_0_chr12_83271064_f	chr12:83271063-83335449
cnv341	chr12:83321004-83321297	293	intron	uc007ocw.2_intron_0_0_chr12_83271064_f	chr12:83271063-83335449
cnv341	chr12:83321004-83321297	293	intron	uc007ocx.1_intron_0_0_chr12_83271398_f	chr12:83271397-83335449
cnv342	chr12:83381932-83382173	241	intron	uc007ocw.2_intron_2_0_chr12_83367013_f	chr12:83367012-83412335
cnv342	chr12:83381932-83382173	241	intron	uc007ocx.1_intron_2_0_chr12_83367013_f	chr12:83367012-83412335
cnv342	chr12:83381932-83382173	241	intron	uc007ocu.2_intron_1_0_chr12_83335516_f	chr12:83335515-83412335
cnv342	chr12:83381932-83382173	241	intron	uc007ocv.1_intron_2_0_chr12_83335516_f	chr12:83335515-83412335
cnv343	chr12:104679434-104684286	488	intron	uc007ovn.2_intron_1_0_chr12_104681204_r	chr12:104681203-104681691
cnv343	chr12:104679434-104684286	488	intron	uc007ovu.2_intron_1_0_chr12_104681204_r	chr12:104681203-104681691
cnv343	chr12:104679434-104684286	1607	intron	uc007ovn.2_intron_0_0_chr12_104672502_r	chr12:104672501-104681041
cnv344	chr12:106893510-106894084	574	intron	uc007oyp.1_intron_27_0_chr12_106892493_r	chr12:106892492-106896176
cnv345	chr12:111776254-111779952	3698	intron	uc007pbf.1_intron_1_0_chr12_111760901_f	chr12:111760900-111782284
cnv345	chr12:111776254-111779952	3698	intron	uc011yur.1_intron_3_0_chr12_111760901_f	chr12:111760900-111782284
cnv345	chr12:111776254-111779952	3698	intron	uc007pbk.1_intron_1_0_chr12_111760901_f	chr12:111760900-111782284
cnv345	chr12:111776254-111779952	3698	intron	uc007pbl.1_intron_1_0_chr12_111760901_f	chr12:111760900-111782284
cnv345	chr12:111776254-111779952	3698	intron	uc007pbm.1_intron_1_0_chr12_111760901_f	chr12:111760900-111782284
cnv346	chr12:114163422-114163989	567	intron	uc007pfl.1_intron_23_0_chr12_114160269_r	chr12:114160268-114167092
cnv347	chr13:6572917-6573350	433	intron	uc007pjx.1_intron_20_0_chr13_6572408_f	chr13:6572407-6573605
cnv347	chr13:6572917-6573350	433	intron	uc007pjy.1_intron_20_0_chr13_6572408_f	chr13:6572407-6573605
cnv347	chr13:6572917-6573350	433	intron	uc011ywa.1_intron_19_0_chr13_6572408_f	chr13:6572407-6573605
cnv348	chr13:9512127-9517886	5759	intron	uc007pkv.2_intron_2_0_chr13_9505936_f	chr13:9505935-9532497
cnv348	chr13:9512127-9517886	5759	intron	uc007pkt.2_intron_3_0_chr13_9505936_f	chr13:9505935-9532497
cnv350	chr13:17095532-17098302	2770	intron	uc007pnx.2_intron_1_0_chr13_17068055_r	chr13:17068054-17344324
cnv351	chr13:17226539-17227252	713	intron	uc007pnx.2_intron_1_0_chr13_17068055_r	chr13:17068054-17344324
cnv353	chr13:24465039-24468348	2176	intron	uc007pvs.1_intron_1_0_chr13_24463273_r	chr13:24463272-24467215
cnv353	chr13:24465039-24468348	3309	intron	uc011yxl.1_intron_0_0_chr13_24419358_f	chr13:24419357-24487067
cnv353	chr13:24465039-24468348	3309	intron	uc007pvq.2_intron_1_0_chr13_24422326_f	chr13:24422325-24487067
cnv353	chr13:24465039-24468348	973	intron	uc007pvs.1_intron_2_0_chr13_24467376_r	chr13:24467375-24506596
cnv354	chr13:29720775-29721295	520	intron	uc007pyn.1_intron_7_0_chr13_29717594_r	chr13:29717593-29783467
cnv354	chr13:29720775-29721295	520	intron	uc007pyo.1_intron_3_0_chr13_29717594_r	chr13:29717593-29783467
cnv354	chr13:29720775-29721295	520	intron	uc007pyp.1_intron_2_0_chr13_29717594_r	chr13:29717593-29783467
cnv354	chr13:29720775-29721295	520	intron	uc011yxw.1_intron_3_0_chr13_29717824_r	chr13:29717823-29783467
cnv355	chr13:54680649-54681482	833	intron	uc007qoj.2_intron_2_0_chr13_54680330_f	chr13:54680329-54682081
cnv356	chr13:60723325-60725006	1681	intron	uc007qvl.1_intron_1_0_chr13_60703958_f	chr13:60703957-60797591
cnv356	chr13:60723325-60725006	1681	intron	uc007qvm.1_intron_1_0_chr13_60703958_f	chr13:60703957-60797591
cnv356	chr13:60723325-60725006	1681	intron	uc007qvn.1_intron_1_0_chr13_60703958_f	chr13:60703957-60797591
cnv356	chr13:60723325-60725006	1681	intron	uc007qvo.1_intron_1_0_chr13_60703958_f	chr13:60703957-60797591
cnv357	chr13:60757092-60757692	600	intron	uc007qvl.1_intron_1_0_chr13_60703958_f	chr13:60703957-60797591
cnv357	chr13:60757092-60757692	600	intron	uc007qvm.1_intron_1_0_chr13_60703958_f	chr13:60703957-60797591
cnv357	chr13:60757092-60757692	600	intron	uc007qvn.1_intron_1_0_chr13_60703958_f	chr13:60703957-60797591
cnv357	chr13:60757092-60757692	600	intron	uc007qvo.1_intron_1_0_chr13_60703958_f	chr13:60703957-60797591
cnv360	chr13:67037180-67038228	1048	intron	uc007qzz.1_intron_0_0_chr13_67034623_f	chr13:67034622-67046212
cnv360	chr13:67037180-67038228	1048	intron	uc007raa.1_intron_0_0_chr13_67034623_f	chr13:67034622-67054455
cnv361	chr13:67090588-67090865	277	intron	uc007qzz.1_intron_9_0_chr13_67088790_f	chr13:67088789-67094888
cnv361	chr13:67090588-67090865	277	intron	uc007raa.1_intron_9_0_chr13_67088790_f	chr13:67088789-67094888
cnv362	chr13:67090866-67091176	310	intron	uc007qzz.1_intron_9_0_chr13_67088790_f	chr13:67088789-67094888
cnv362	chr13:67090866-67091176	310	intron	uc007raa.1_intron_9_0_chr13_67088790_f	chr13:67088789-67094888
cnv363	chr13:67091177-67092174	997	intron	uc007qzz.1_intron_9_0_chr13_67088790_f	chr13:67088789-67094888
cnv363	chr13:67091177-67092174	997	intron	uc007raa.1_intron_9_0_chr13_67088790_f	chr13:67088789-67094888
cnv366	chr13:76766888-76767392	504	intron	uc007rgo.1_intron_0_0_chr13_76719079_f	chr13:76719078-76780972
cnv366	chr13:76766888-76767392	504	intron	uc007rgp.1_intron_0_0_chr13_76719079_f	chr13:76719078-76780972
cnv366	chr13:76766888-76767392	504	intron	uc007rgn.1_intron_0_0_chr13_76522700_f	chr13:76522699-76780972
cnv367	chr13:76799173-76799572	399	intron	uc007rgn.1_intron_1_0_chr13_76781088_f	chr13:76781087-76827748
cnv367	chr13:76799173-76799572	399	intron	uc007rgo.1_intron_1_0_chr13_76781088_f	chr13:76781087-76827748
cnv367	chr13:76799173-76799572	399	intron	uc007rgp.1_intron_1_0_chr13_76781088_f	chr13:76781087-76827748
cnv368	chr13:76822922-76824345	1423	intron	uc007rgn.1_intron_1_0_chr13_76781088_f	chr13:76781087-76827748
cnv368	chr13:76822922-76824345	1423	intron	uc007rgo.1_intron_1_0_chr13_76781088_f	chr13:76781087-76827748
cnv368	chr13:76822922-76824345	1423	intron	uc007rgp.1_intron_1_0_chr13_76781088_f	chr13:76781087-76827748
cnv369	chr13:76971315-76971539	224	intron	uc007rgn.1_intron_14_0_chr13_76967063_f	chr13:76967062-77030755
cnv369	chr13:76971315-76971539	224	intron	uc007rgr.1_intron_1_0_chr13_76967063_f	chr13:76967062-77030755
cnv370	chr13:77100150-77101040	890	intron	uc007rgn.1_intron_16_0_chr13_77064787_f	chr13:77064786-77160012
cnv370	chr13:77100150-77101040	890	intron	uc007rgr.1_intron_3_0_chr13_77064787_f	chr13:77064786-77160012
cnv371	chr13:91280148-91280966	818	intron	uc007rjr.1_intron_4_0_chr13_91180594_r	chr13:91180593-91293821
cnv372	chr13:100925348-100982052	7680	intron	uc011zdq.1_intron_12_0_chr13_100959358_r	chr13:100959357-100967037
cnv372	chr13:100925348-100982052	7680	intron	uc007rqk.1_intron_13_0_chr13_100959358_r	chr13:100959357-100967037
cnv372	chr13:100925348-100982052	7680	intron	uc007rqj.1_intron_13_0_chr13_100959358_r	chr13:100959357-100967037
cnv372	chr13:100925348-100982052	11696	intron	uc011zdq.1_intron_6_0_chr13_100936506_r	chr13:100936505-100948201
cnv372	chr13:100925348-100982052	11696	intron	uc007rqk.1_intron_7_0_chr13_100936506_r	chr13:100936505-100948201
cnv372	chr13:100925348-100982052	11696	intron	uc007rqj.1_intron_7_0_chr13_100936506_r	chr13:100936505-100948201
cnv373	chr13:114676624-114677788	1164	intron	uc007rxj.1_intron_0_0_chr13_114584905_f	chr13:114584904-114712454
cnv373	chr13:114676624-114677788	1164	intron	uc007rxk.1_intron_0_0_chr13_114584905_f	chr13:114584904-114691210
cnv373	chr13:114676624-114677788	1164	intron	uc011zev.1_intron_0_0_chr13_114584905_f	chr13:114584904-114712454
cnv374	chr16:22853964-22855656	1692	intron	uc007ysk.1_intron_6_0_chr16_22842181_r	chr16:22842180-22857567
cnv374	chr16:22853964-22855656	1692	intron	uc007ysl.1_intron_6_0_chr16_22842181_r	chr16:22842180-22857417
cnv374	chr16:22853964-22855656	1692	intron	uc007ysm.1_intron_2_0_chr16_22842181_r	chr16:22842180-22857417
cnv374	chr16:22853964-22855656	1692	intron	uc007ysn.1_intron_1_0_chr16_22842181_r	chr16:22842180-22856827
cnv375	chr16:23282105-23282603	498	intron	uc007yto.1_intron_1_0_chr16_23257175_f	chr16:23257174-23317636
cnv375	chr16:23282105-23282603	498	intron	uc012adt.1_intron_1_0_chr16_23257175_f	chr16:23257174-23317636
cnv378	chr16:38929501-38932179	2678	intron	uc007zfp.1_intron_0_0_chr16_38902673_f	chr16:38902672-39007246
cnv381	chr17:7934105-7934544	381	intron	uc008aio.1_intron_1_0_chr17_7933656_r	chr17:7933655-7934486
cnv382	chr17:30506447-31021225	144053	intron	uc008btu.2_intron_5_0_chr17_30471278_r	chr17:30471277-30650500
cnv382	chr17:30506447-31021225	144053	intron	uc008btt.2_intron_4_0_chr17_30471278_r	chr17:30471277-30650500
cnv382	chr17:30506447-31021225	144053	intron	uc012aoq.1_intron_5_0_chr17_30471278_r	chr17:30471277-30650500
cnv383	chr17:34077801-34078330	100	intron	uc008cai.1_intron_1_0_chr17_34078037_f	chr17:34078036-34078136
cnv383	chr17:34077801-34078330	113	intron	uc008cai.1_intron_2_0_chr17_34078218_f	chr17:34078217-34078350
cnv384	chr17:35187604-35188126	522	intron	uc008cfg.1_intron_0_0_chr17_35187432_f	chr17:35187431-35189379
cnv386	chr17:56027621-56027899	278	intron	uc012avn.1_intron_3_0_chr17_56016532_r	chr17:56016531-56084148
cnv387	chr17:57616461-57616725	264	intron	uc008det.2_intron_18_0_chr17_57615344_f	chr17:57615343-57618194
cnv387	chr17:57616461-57616725	264	intron	uc008deu.2_intron_18_0_chr17_57615344_f	chr17:57615343-57618194
cnv387	chr17:57616461-57616725	264	intron	uc008dev.2_intron_18_0_chr17_57615344_f	chr17:57615343-57618194
cnv389	chr18:5720966-5721783	817	intron	uc008dyz.1_intron_1_0_chr18_5705242_f	chr18:5705241-5748691
cnv389	chr18:5720966-5721783	817	intron	uc008dyy.1_intron_1_0_chr18_5705242_f	chr18:5705241-5748691
cnv390	chr18:7129022-7129286	264	intron	uc008dzq.1_intron_1_0_chr18_7127432_r	chr18:7127431-7129396
cnv390	chr18:7129022-7129286	264	intron	uc008dzr.2_intron_1_0_chr18_7127432_r	chr18:7127431-7129396
cnv391	chr18:64069275-64070830	1555	intron	uc008fea.2_intron_21_0_chr18_64063871_f	chr18:64063870-64084465
cnv391	chr18:64069275-64070830	1555	intron	uc008feb.2_intron_20_0_chr18_64063871_f	chr18:64063870-64084465
cnv392	chr18:64812307-64813867	1560	intron	uc008fem.1_intron_26_0_chr18_64765055_r	chr18:64765054-64820353
cnv393	chr18:67632705-67632926	221	intron	uc008fmi.1_intron_1_0_chr18_67632680_f	chr18:67632679-67633394
cnv393	chr18:67632705-67632926	221	intron	uc008fmj.1_intron_1_0_chr18_67632680_f	chr18:67632679-67633394
cnv393	chr18:67632705-67632926	221	intron	uc008fmk.1_intron_1_0_chr18_67632680_f	chr18:67632679-67633394
cnv398	chr18:84251396-84251918	522	intron	uc008ful.1_intron_0_0_chr18_84185634_r	chr18:84185633-84255406
cnv398	chr18:84251396-84251918	522	intron	uc008fum.1_intron_0_0_chr18_84185634_r	chr18:84185633-84254755
cnv399	chr18:85115020-85115517	497	intron	uc008fux.1_intron_0_0_chr18_85104573_f	chr18:85104572-85126711
cnv399	chr18:85115020-85115517	497	intron	uc012bfq.1_intron_0_0_chr18_85104573_f	chr18:85104572-85126711
cnv400	chr18:85121335-85122264	929	intron	uc008fux.1_intron_0_0_chr18_85104573_f	chr18:85104572-85126711
cnv400	chr18:85121335-85122264	929	intron	uc012bfq.1_intron_0_0_chr18_85104573_f	chr18:85104572-85126711
cnv402	chr19:24430163-24431571	1408	intron	uc008hap.1_intron_4_0_chr19_24429693_r	chr19:24429692-24432519
cnv402	chr19:24430163-24431571	1408	intron	uc012bjs.1_intron_3_0_chr19_24429693_r	chr19:24429692-24432519
cnv403	chr19:24522234-24523691	1457	intron	uc008hap.1_intron_13_0_chr19_24518179_r	chr19:24518178-24630254
cnv403	chr19:24522234-24523691	1457	intron	uc012bjs.1_intron_12_0_chr19_24518179_r	chr19:24518178-24630254
cnv404	chr19:24543496-24543862	366	intron	uc008hap.1_intron_13_0_chr19_24518179_r	chr19:24518178-24630254
cnv404	chr19:24543496-24543862	366	intron	uc012bjs.1_intron_12_0_chr19_24518179_r	chr19:24518178-24630254
cnv405	chr19:34934345-34934596	251	intron	uc008hgv.1_intron_5_0_chr19_34915600_r	chr19:34915599-34952175
cnv405	chr19:34934345-34934596	251	intron	uc008hgw.2_intron_5_0_chr19_34915600_r	chr19:34915599-34953013
cnv406	chr19:38129199-38130011	440	intron	uc008hix.2_intron_0_0_chr19_38129572_f	chr19:38129571-38131899
cnv406	chr19:38129199-38130011	440	intron	uc008hiz.2_intron_0_0_chr19_38129572_f	chr19:38129571-38132278
cnv406	chr19:38129199-38130011	440	intron	uc008hiy.2_intron_0_0_chr19_38129572_f	chr19:38129571-38131899
cnv406	chr19:38129199-38130011	204	intron	uc008hja.2_intron_0_0_chr19_38129808_f	chr19:38129807-38131899
cnv406	chr19:38129199-38130011	204	intron	uc008hjb.2_intron_0_0_chr19_38129808_f	chr19:38129807-38131899
cnv407	chr19:39099199-39100364	1165	intron	uc008hju.1_intron_3_0_chr19_39093294_f	chr19:39093293-39105751
cnv408	chr19:42187891-42188305	414	intron	uc008hnf.1_intron_4_0_chr19_42187595_f	chr19:42187594-42189526
cnv408	chr19:42187891-42188305	414	intron	uc008hng.1_intron_4_0_chr19_42187595_f	chr19:42187594-42189526
cnv410	chrX:22813778-22815936	2158	intron	uc009sut.1_intron_2_0_chrX_22813148_r	chrX:22813147-22824486
cnv410	chrX:22813778-22815936	2158	intron	uc009suu.1_intron_2_0_chrX_22813148_r	chrX:22813147-22824486
cnv410	chrX:22813778-22815936	2158	intron	uc009suv.1_intron_2_0_chrX_22813148_r	chrX:22813147-22824486
cnv411	chrX:68512918-68513635	634	intron	uc009tjn.2_intron_5_0_chrX_68513002_f	chrX:68513001-68513744
cnv411	chrX:68512918-68513635	634	intron	uc009tjo.2_intron_5_0_chrX_68513002_f	chrX:68513001-68537775
cnv411	chrX:68512918-68513635	717	intron	uc009tjp.2_intron_3_0_chrX_68488122_f	chrX:68488121-68537775
cnv411	chrX:68512918-68513635	634	intron	uc009tjq.2_intron_5_0_chrX_68513002_f	chrX:68513001-68537775
cnv411	chrX:68512918-68513635	634	intron	uc012hjp.1_intron_5_0_chrX_68513002_f	chrX:68513001-68537775
cnv411	chrX:68512918-68513635	634	intron	uc009tjr.2_intron_5_0_chrX_68513002_f	chrX:68513001-68537775
cnv411	chrX:68512918-68513635	634	intron	uc012hjq.1_intron_5_0_chrX_68513002_f	chrX:68513001-68537775
cnv411	chrX:68512918-68513635	634	intron	uc009tjs.2_intron_5_0_chrX_68513002_f	chrX:68513001-68537775
cnv412	chrX:70689019-70689459	440	intron	uc009tlu.1_intron_0_0_chrX_70682905_r	chrX:70682904-70691148
cnv412	chrX:70689019-70689459	440	intron	uc009tlv.1_intron_0_0_chrX_70682905_r	chrX:70682904-70691148
cnv414	chr1:42940943-42941154	211	intron	uc007ava.2_intron_3_0_chr1_42936772_f	chr1:42936771-42944551
cnv414	chr1:42940943-42941154	211	intron	uc007avb.1_intron_2_0_chr1_42936772_f	chr1:42936771-42944551
cnv418	chr1:89371664-89372087	123	intron	uc007bww.2_intron_1_0_chr1_89371781_f	chr1:89371780-89371903
cnv418	chr1:89371664-89372087	123	intron	uc011woo.1_intron_1_0_chr1_89371781_f	chr1:89371780-89371903
cnv419	chr1:90108119-90108759	640	intron	uc007byi.1_intron_0_0_chr1_90098076_f	chr1:90098075-90111618
cnv419	chr1:90108119-90108759	640	intron	uc007byh.1_intron_0_0_chr1_90063479_f	chr1:90063478-90111618
cnv419	chr1:90108119-90108759	640	intron	uc007bya.1_intron_0_0_chr1_89952912_f	chr1:89952911-90111618
cnv419	chr1:90108119-90108759	640	intron	uc007byb.1_intron_0_0_chr1_89968254_f	chr1:89968253-90111618
cnv419	chr1:90108119-90108759	640	intron	uc007byc.1_intron_0_0_chr1_89992554_f	chr1:89992553-90111618
cnv419	chr1:90108119-90108759	640	intron	uc007byd.2_intron_1_0_chr1_90004375_f	chr1:90004374-90111618
cnv419	chr1:90108119-90108759	640	intron	uc007bye.1_intron_1_0_chr1_90035907_f	chr1:90035906-90111618
cnv419	chr1:90108119-90108759	640	intron	uc007byf.1_intron_1_0_chr1_90035907_f	chr1:90035906-90111618
cnv419	chr1:90108119-90108759	640	intron	uc007byg.1_intron_0_0_chr1_90035907_f	chr1:90035906-90111618
cnv420	chr1:90108760-90126575	2858	intron	uc007byi.1_intron_0_0_chr1_90098076_f	chr1:90098075-90111618
cnv420	chr1:90108760-90126575	2172	intron	uc007byk.1_intron_0_0_chr1_90109447_f	chr1:90109446-90111618
cnv420	chr1:90108760-90126575	2858	intron	uc007byh.1_intron_0_0_chr1_90063479_f	chr1:90063478-90111618
cnv420	chr1:90108760-90126575	2858	intron	uc007bya.1_intron_0_0_chr1_89952912_f	chr1:89952911-90111618
cnv420	chr1:90108760-90126575	2858	intron	uc007byb.1_intron_0_0_chr1_89968254_f	chr1:89968253-90111618
cnv420	chr1:90108760-90126575	2858	intron	uc007byc.1_intron_0_0_chr1_89992554_f	chr1:89992553-90111618
cnv420	chr1:90108760-90126575	2858	intron	uc007byd.2_intron_1_0_chr1_90004375_f	chr1:90004374-90111618
cnv420	chr1:90108760-90126575	2858	intron	uc007bye.1_intron_1_0_chr1_90035907_f	chr1:90035906-90111618
cnv420	chr1:90108760-90126575	2858	intron	uc007byf.1_intron_1_0_chr1_90035907_f	chr1:90035906-90111618
cnv420	chr1:90108760-90126575	2858	intron	uc007byg.1_intron_0_0_chr1_90035907_f	chr1:90035906-90111618
cnv422	chr1:90165106-90183383	2429	intron	uc007bym.2_intron_3_0_chr1_90166875_r	chr1:90166874-90169303
cnv422	chr1:90165106-90183383	2276	intron	uc007bym.2_intron_4_0_chr1_90169341_r	chr1:90169340-90171616
cnv422	chr1:90165106-90183383	2121	intron	uc007bym.2_intron_5_0_chr1_90171673_r	chr1:90171672-90173793
cnv422	chr1:90165106-90183383	6510	intron	uc007byn.2_intron_1_0_chr1_90164602_r	chr1:90164601-90171616
cnv422	chr1:90165106-90183383	2121	intron	uc007byn.2_intron_2_0_chr1_90171673_r	chr1:90171672-90173793
cnv424	chr1:92861506-92864095	2578	intron	uc007bzn.2_intron_4_0_chr1_92860881_r	chr1:92860880-92864084
cnv424	chr1:92861506-92864095	2589	intron	uc007bzo.2_intron_4_0_chr1_92860881_r	chr1:92860880-92865806
cnv425	chr1:142076821-142077489	668	intron	uc007cws.1_intron_20_0_chr1_142059714_r	chr1:142059713-142079741
cnv425	chr1:142076821-142077489	668	intron	uc011wtg.1_intron_20_0_chr1_142059714_r	chr1:142059713-142079741
cnv425	chr1:142076821-142077489	668	intron	uc007cwt.1_intron_19_0_chr1_142059714_r	chr1:142059713-142079741
cnv425	chr1:142076821-142077489	668	intron	uc007cwu.1_intron_4_0_chr1_142059714_r	chr1:142059713-142079741
cnv427	chr1:152779175-152779524	349	intron	uc007cyj.1_intron_105_0_chr1_152723626_r	chr1:152723625-152839913
cnv427	chr1:152779175-152779524	349	intron	uc007cyl.1_intron_0_0_chr1_152723626_r	chr1:152723625-152839913
cnv429	chr1:157221265-157221517	252	intron	uc007dbf.1_intron_12_0_chr1_157192785_r	chr1:157192784-157231740
cnv429	chr1:157221265-157221517	252	intron	uc007dbh.1_intron_11_0_chr1_157192785_r	chr1:157192784-157231740
cnv431	chr1:169169333-169170013	680	intron	uc007dku.1_intron_5_0_chr1_169167780_r	chr1:169167779-169214906
cnv432	chr1:172773439-172773635	196	intron	uc007dmj.1_intron_11_0_chr1_172771944_r	chr1:172771943-172779247
cnv433	chr1:175909854-175911813	1959	intron	uc011wwx.1_intron_5_0_chr1_175907569_r	chr1:175907568-175912804
cnv433	chr1:175909854-175911813	1959	intron	uc007dsk.2_intron_5_0_chr1_175907566_r	chr1:175907565-175912804
cnv435	chr1:182519966-182520944	978	intron	uc007dwi.1_intron_12_0_chr1_182519725_f	chr1:182519724-182521348
cnv438	chr1:187934442-187934703	261	intron	uc007dzm.2_intron_2_0_chr1_187924242_r	chr1:187924241-187938142
cnv440	chr1:193408685-193409409	724	intron	uc007eco.1_intron_2_0_chr1_193407205_f	chr1:193407204-193410402
cnv440	chr1:193408685-193409409	724	intron	uc007ecp.1_intron_2_0_chr1_193407205_f	chr1:193407204-193410402
cnv440	chr1:193408685-193409409	724	intron	uc007ecq.1_intron_1_0_chr1_193407205_f	chr1:193407204-193410402
cnv440	chr1:193408685-193409409	724	intron	uc007ecr.1_intron_0_0_chr1_193399831_f	chr1:193399830-193410402
cnv441	chr2:4920235-4920511	276	intron	uc008ifh.2_intron_8_0_chr2_4919887_r	chr2:4919886-4920725
cnv441	chr2:4920235-4920511	276	intron	uc008ifi.2_intron_8_0_chr2_4919887_r	chr2:4919886-4920725
cnv442	chr2:10332784-10334193	1409	intron	uc008iht.2_intron_6_0_chr2_10326306_f	chr2:10326305-10359573
cnv442	chr2:10332784-10334193	1409	intron	uc008ihu.2_intron_4_0_chr2_10326306_f	chr2:10326305-10359573
cnv442	chr2:10332784-10334193	1409	intron	uc008ihw.2_intron_4_0_chr2_10326306_f	chr2:10326305-10359573
cnv442	chr2:10332784-10334193	1409	intron	uc008ihx.2_intron_4_0_chr2_10326306_f	chr2:10326305-10359573
cnv442	chr2:10332784-10334193	1409	intron	uc008ihz.1_intron_2_0_chr2_10326306_f	chr2:10326305-10359573
cnv442	chr2:10332784-10334193	1409	intron	uc008ihv.2_intron_4_0_chr2_10326306_f	chr2:10326305-10359573
cnv442	chr2:10332784-10334193	1409	intron	uc008ihy.2_intron_5_0_chr2_10326306_f	chr2:10326305-10359573
cnv443	chr2:27765984-27766475	491	intron	uc008ixt.2_intron_0_0_chr2_27742445_f	chr2:27742444-27777536
cnv444	chr2:27852625-27853357	221	intron	uc008ixt.2_intron_35_0_chr2_27853137_f	chr2:27853136-27854245
cnv444	chr2:27852625-27853357	457	intron	uc008ixt.2_intron_34_0_chr2_27852434_f	chr2:27852433-27853082
cnv445	chr2:31058007-31059452	1445	intron	uc008jdp.2_intron_13_0_chr2_31047411_f	chr2:31047410-31063198
cnv446	chr2:64856874-64857397	523	intron	uc008jvx.1_intron_11_0_chr2_64791776_r	chr2:64791775-64859143
cnv448	chr2:72792593-72794781	2188	intron	uc008kca.1_intron_2_0_chr2_72784796_r	chr2:72784795-72808211
cnv448	chr2:72792593-72794781	2188	intron	uc008kcb.1_intron_2_0_chr2_72784796_r	chr2:72784795-72808211
cnv448	chr2:72792593-72794781	2188	intron	uc008kcc.1_intron_2_0_chr2_72784796_r	chr2:72784795-72808211
cnv451	chr2:114393795-114394879	1084	intron	uc008lqk.1_intron_4_0_chr2_114393775_r	chr2:114393774-114395212
cnv451	chr2:114393795-114394879	1084	intron	uc012cbd.1_intron_4_0_chr2_114393775_r	chr2:114393774-114395212
cnv451	chr2:114393795-114394879	1084	intron	uc008lql.1_intron_3_0_chr2_114393775_r	chr2:114393774-114395212
cnv451	chr2:114393795-114394879	1084	intron	uc008lqm.1_intron_2_0_chr2_114393775_r	chr2:114393774-114395212
cnv452	chr2:120966686-120966942	256	intron	uc008lxo.1_intron_0_0_chr2_120966403_f	chr2:120966402-120967828
cnv452	chr2:120966686-120966942	256	intron	uc008lxq.1_intron_0_0_chr2_120966346_f	chr2:120966345-120967828
cnv452	chr2:120966686-120966942	256	intron	uc008lxp.1_intron_0_0_chr2_120966403_f	chr2:120966402-120967828
cnv452	chr2:120966686-120966942	256	intron	uc008lxr.1_intron_0_0_chr2_120966346_f	chr2:120966345-120967828
cnv453	chr2:121397931-121398639	708	intron	uc008lzk.1_intron_8_0_chr2_121394717_r	chr2:121394716-121399280
cnv453	chr2:121397931-121398639	708	intron	uc008lzn.1_intron_8_0_chr2_121394717_r	chr2:121394716-121399280
cnv453	chr2:121397931-121398639	708	intron	uc008lzm.1_intron_7_0_chr2_121394717_r	chr2:121394716-121399280
cnv453	chr2:121397931-121398639	708	intron	uc008lzl.1_intron_8_0_chr2_121394717_r	chr2:121394716-121399280
cnv453	chr2:121397931-121398639	708	intron	uc008lzp.1_intron_1_0_chr2_121394717_r	chr2:121394716-121399280
cnv453	chr2:121397931-121398639	708	intron	uc008lzo.1_intron_7_0_chr2_121388710_r	chr2:121388709-121399280
cnv454	chr2:125237373-125237704	331	intron	uc008mco.1_intron_58_0_chr2_125228966_r	chr2:125228965-125238341
cnv454	chr2:125237373-125237704	331	intron	uc008mcp.1_intron_3_0_chr2_125228966_r	chr2:125228965-125238341
cnv454	chr2:125237373-125237704	331	intron	uc008mcq.1_intron_3_0_chr2_125228966_r	chr2:125228965-125238341
cnv455	chr2:128935275-128935508	233	intron	uc008mhf.2_intron_5_0_chr2_128935191_f	chr2:128935190-128935775
cnv458	chr2:162836244-162837098	854	intron	uc008nsg.2_intron_12_0_chr2_162832620_f	chr2:162832619-162838645
cnv458	chr2:162836244-162837098	854	intron	uc008nsf.1_intron_11_0_chr2_162832620_f	chr2:162832619-162838645
cnv458	chr2:162836244-162837098	854	intron	uc008nsh.1_intron_10_0_chr2_162832620_f	chr2:162832619-162838645
cnv462	chr3:36478703-36479950	1247	intron	uc008ozq.2_intron_4_0_chr3_36477483_r	chr3:36477482-36481547
cnv462	chr3:36478703-36479950	1247	intron	uc008ozp.2_intron_4_0_chr3_36477483_r	chr3:36477482-36481547
cnv463	chr3:36499524-36500186	662	intron	uc008ozq.2_intron_10_0_chr3_36498346_r	chr3:36498345-36501750
cnv463	chr3:36499524-36500186	662	intron	uc008ozp.2_intron_10_0_chr3_36498346_r	chr3:36498345-36501750
cnv464	chr3:36511773-36512013	240	intron	uc008ozq.2_intron_17_0_chr3_36511000_r	chr3:36510999-36512171
cnv464	chr3:36511773-36512013	240	intron	uc008ozp.2_intron_17_0_chr3_36511000_r	chr3:36510999-36512171
cnv464	chr3:36511773-36512013	240	intron	uc008ozr.1_intron_2_0_chr3_36511000_r	chr3:36510999-36512171
cnv465	chr3:51485325-51486959	393	intron	uc008ped.1_intron_2_0_chr3_51481558_f	chr3:51481557-51485718
cnv465	chr3:51485325-51486959	575	intron	uc008ped.1_intron_3_0_chr3_51485801_f	chr3:51485800-51486375
cnv465	chr3:51485325-51486959	1050	intron	uc012cpk.1_intron_2_0_chr3_51481558_f	chr3:51481557-51486375
cnv466	chr3:53306462-53306689	227	intron	uc008pew.1_intron_3_0_chr3_53304757_f	chr3:53304756-53307088
cnv467	chr3:64939624-64939916	292	intron	uc008pkj.1_intron_0_0_chr3_64913915_f	chr3:64913914-65070412
cnv468	chr3:65034971-65035194	223	intron	uc008pkj.1_intron_0_0_chr3_64913915_f	chr3:64913914-65070412
cnv468	chr3:65034971-65035194	223	intron	uc008pkl.1_intron_1_0_chr3_64992965_f	chr3:64992964-65070412
cnv469	chr3:69257545-69258784	1239	intron	uc008pmg.1_intron_0_0_chr3_69121888_f	chr3:69121887-69301692
cnv469	chr3:69257545-69258784	1239	intron	uc008pmh.1_intron_0_0_chr3_69146803_f	chr3:69146802-69301692
cnv471	chr3:69642138-69643525	1387	intron	uc008pmn.2_intron_1_0_chr3_69642098_r	chr3:69642097-69663341
cnv471	chr3:69642138-69643525	1387	intron	uc008pmm.2_intron_1_0_chr3_69642098_r	chr3:69642097-69663752
cnv472	chr3:84006826-84007355	529	intron	uc012cqx.1_intron_8_0_chr3_83997295_r	chr3:83997294-84012095
cnv472	chr3:84006826-84007355	529	intron	uc008ppx.2_intron_8_0_chr3_83997295_r	chr3:83997294-84012095
cnv472	chr3:84006826-84007355	529	intron	uc008ppy.2_intron_8_0_chr3_83997295_r	chr3:83997294-84012095
cnv472	chr3:84006826-84007355	529	intron	uc008ppz.2_intron_8_0_chr3_83997295_r	chr3:83997294-84012095
cnv472	chr3:84006826-84007355	529	intron	uc008pqa.2_intron_2_0_chr3_83997295_r	chr3:83997294-84012095
cnv474	chr3:89427420-89428206	786	intron	uc012cso.1_intron_2_0_chr3_89413659_f	chr3:89413658-89449363
cnv476	chr3:102839442-102840134	692	intron	uc008qsg.2_intron_1_0_chr3_102833136_f	chr3:102833135-102842614
cnv476	chr3:102839442-102840134	692	intron	uc008qsh.2_intron_1_0_chr3_102833136_f	chr3:102833135-102842614
cnv476	chr3:102839442-102840134	692	intron	uc008qsi.2_intron_1_0_chr3_102833136_f	chr3:102833135-102843855
cnv476	chr3:102839442-102840134	692	intron	uc008qsj.2_intron_1_0_chr3_102833136_f	chr3:102833135-102842614
cnv476	chr3:102839442-102840134	692	intron	uc008qsk.1_intron_0_0_chr3_102833136_f	chr3:102833135-102842614
cnv477	chr3:114701958-114702707	749	intron	uc008rbm.1_intron_0_0_chr3_114607470_f	chr3:114607469-114792998
cnv478	chr3:114715256-114715645	389	intron	uc008rbm.1_intron_0_0_chr3_114607470_f	chr3:114607469-114792998
cnv479	chr3:117300104-117302894	2790	intron	uc008rda.2_intron_0_0_chr3_117278851_f	chr3:117278850-117323886
cnv479	chr3:117300104-117302894	2790	intron	uc008rdb.2_intron_0_0_chr3_117278851_f	chr3:117278850-117323886
cnv482	chr3:138084121-138084344	223	intron	uc008rnj.1_intron_3_0_chr3_138083677_f	chr3:138083676-138085125
cnv483	chr4:11130292-11131483	1191	intron	uc008rzg.2_intron_0_0_chr4_11126599_r	chr4:11126598-11131610
cnv485	chr4:12081647-12081910	263	intron	uc012daq.1_intron_0_0_chr4_12081126_r	chr4:12081125-12082795
cnv486	chr4:58864228-58864863	635	intron	uc008sze.1_intron_37_0_chr4_58863826_r	chr4:58863825-58865987
cnv486	chr4:58864228-58864863	635	intron	uc008szf.1_intron_29_0_chr4_58863826_r	chr4:58863825-58865987
cnv486	chr4:58864228-58864863	635	intron	uc008szh.1_intron_11_0_chr4_58863826_r	chr4:58863825-58865987
cnv486	chr4:58864228-58864863	635	intron	uc008szj.1_intron_4_0_chr4_58863826_r	chr4:58863825-58865987
cnv487	chr4:63007240-63019262	1584	intron	uc008tfx.1_intron_4_0_chr4_63007420_f	chr4:63007419-63009003
cnv487	chr4:63007240-63019262	1584	intron	uc008tfy.1_intron_1_0_chr4_63007420_f	chr4:63007419-63009003
cnv488	chr4:83267534-83267777	243	intron	uc008tlc.1_intron_9_0_chr4_83266868_f	chr4:83266867-83281543
cnv488	chr4:83267534-83267777	243	intron	uc012dgq.1_intron_8_0_chr4_83250087_f	chr4:83250086-83281543
cnv489	chr4:83375766-83378596	2830	intron	uc008tlc.1_intron_20_0_chr4_83342341_f	chr4:83342340-83388831
cnv489	chr4:83375766-83378596	2830	intron	uc012dgq.1_intron_19_0_chr4_83342341_f	chr4:83342340-83388831
cnv489	chr4:83375766-83378596	2830	intron	uc008tlf.1_intron_1_0_chr4_83342341_f	chr4:83342340-83388831
cnv493	chr4:137911700-137912465	765	intron	uc008vkw.1_intron_2_0_chr4_137907211_r	chr4:137907210-137923704
cnv494	chr4:138296966-138297683	717	intron	uc008vle.2_intron_4_0_chr4_138292001_f	chr4:138292000-138299513
cnv495	chr4:144833283-144833703	420	intron	uc008vrt.1_intron_8_0_chr4_144819010_r	chr4:144819009-144836626
cnv497	chr4:154723876-154724615	739	intron	uc008wdd.1_intron_13_0_chr4_154675125_r	chr4:154675124-154728762
cnv498	chr4:155009710-155009864	154	intron	uc008wdz.1_intron_5_0_chr4_155008335_f	chr4:155008334-155012628
cnv498	chr4:155009710-155009864	154	intron	uc008wea.1_intron_5_0_chr4_155008335_f	chr4:155008334-155012628
cnv498	chr4:155009710-155009864	154	intron	uc008web.1_intron_5_0_chr4_155008335_f	chr4:155008334-155012628
cnv498	chr4:155009710-155009864	154	intron	uc008wec.1_intron_4_0_chr4_155008335_f	chr4:155008334-155012628
cnv499	chr4:155371411-155372085	674	intron	uc008wfr.1_intron_2_0_chr4_155370628_f	chr4:155370627-155373506
cnv499	chr4:155371411-155372085	674	intron	uc008wfs.1_intron_1_0_chr4_155370628_f	chr4:155370627-155373506
cnv499	chr4:155371411-155372085	674	intron	uc008wft.1_intron_1_0_chr4_155370628_f	chr4:155370627-155373506
cnv500	chr5:3731105-3731854	749	intron	uc008whn.1_intron_13_0_chr5_3729780_r	chr5:3729779-3732539
cnv500	chr5:3731105-3731854	749	intron	uc008who.2_intron_12_0_chr5_3729780_r	chr5:3729779-3732539
cnv500	chr5:3731105-3731854	749	intron	uc012drr.1_intron_12_0_chr5_3729780_r	chr5:3729779-3732539
cnv500	chr5:3731105-3731854	749	intron	uc012drs.1_intron_12_0_chr5_3729780_r	chr5:3729779-3732539
cnv501	chr5:20553616-20554523	907	intron	uc008woh.1_intron_16_0_chr5_20535703_r	chr5:20535702-20561466
cnv502	chr5:32185433-32186219	786	intron	uc008wza.1_intron_5_0_chr5_32133533_f	chr5:32133532-32203427
cnv502	chr5:32185433-32186219	786	intron	uc008wzb.1_intron_7_0_chr5_32133533_f	chr5:32133532-32203427
cnv502	chr5:32185433-32186219	786	intron	uc008wzc.1_intron_6_0_chr5_32133533_f	chr5:32133532-32203427
cnv502	chr5:32185433-32186219	786	intron	uc008wzd.1_intron_5_0_chr5_32133533_f	chr5:32133532-32203427
cnv502	chr5:32185433-32186219	786	intron	uc008wzf.1_intron_5_0_chr5_32133533_f	chr5:32133532-32203427
cnv502	chr5:32185433-32186219	786	intron	uc008wze.1_intron_4_0_chr5_32133533_f	chr5:32133532-32203427
cnv502	chr5:32185433-32186219	786	intron	uc008wzg.1_intron_3_0_chr5_32133533_f	chr5:32133532-32203427
cnv503	chr5:38460960-38462350	1390	intron	uc008xfx.1_intron_0_0_chr5_38430739_f	chr5:38430738-38483751
cnv503	chr5:38460960-38462350	1390	intron	uc008xfy.1_intron_0_0_chr5_38430739_f	chr5:38430738-38483751
cnv503	chr5:38460960-38462350	1390	intron	uc008xfz.1_intron_0_0_chr5_38430739_f	chr5:38430738-38483751
cnv504	chr5:38773533-38774319	786	intron	uc008xgo.1_intron_3_0_chr5_38773384_r	chr5:38773383-38782952
cnv504	chr5:38773533-38774319	786	intron	uc008xgp.1_intron_3_0_chr5_38773384_r	chr5:38773383-38782952
cnv504	chr5:38773533-38774319	786	intron	uc012dvo.1_intron_3_0_chr5_38773384_r	chr5:38773383-38782952
cnv504	chr5:38773533-38774319	786	intron	uc008xgq.1_intron_3_0_chr5_38773384_r	chr5:38773383-38782952
cnv504	chr5:38773533-38774319	786	intron	uc008xgr.1_intron_3_0_chr5_38773384_r	chr5:38773383-38782952
cnv504	chr5:38773533-38774319	786	intron	uc012dvp.1_intron_3_0_chr5_38773384_r	chr5:38773383-38782952
cnv506	chr5:66214515-66214741	226	intron	uc008xoa.1_intron_17_0_chr5_66213216_f	chr5:66213215-66216510
cnv508	chr5:73726800-73727046	246	intron	uc008xsw.1_intron_4_0_chr5_73723440_r	chr5:73723439-73727058
cnv510	chr5:74859019-74860314	1295	intron	uc008xtk.2_intron_5_0_chr5_74858761_r	chr5:74858760-74878174
cnv510	chr5:74859019-74860314	1295	intron	uc012dxh.1_intron_4_0_chr5_74858761_r	chr5:74858760-74878174
cnv510	chr5:74859019-74860314	1295	intron	uc008xtl.2_intron_1_0_chr5_74858761_r	chr5:74858760-74878174
cnv513	chr5:81599979-81600692	713	intron	uc008xwi.1_intron_1_0_chr5_81496747_f	chr5:81496746-81626590
cnv513	chr5:81599979-81600692	713	intron	uc008xwj.1_intron_1_0_chr5_81496747_f	chr5:81496746-81626590
cnv513	chr5:81599979-81600692	713	intron	uc008xwo.1_intron_1_0_chr5_81496747_f	chr5:81496746-81626590
cnv513	chr5:81599979-81600692	713	intron	uc008xwk.1_intron_1_0_chr5_81496747_f	chr5:81496746-81626590
cnv513	chr5:81599979-81600692	713	intron	uc008xwl.1_intron_0_0_chr5_81450371_f	chr5:81450370-81626590
cnv513	chr5:81599979-81600692	713	intron	uc008xwm.1_intron_1_0_chr5_81496747_f	chr5:81496746-81626590
cnv513	chr5:81599979-81600692	713	intron	uc008xwn.1_intron_1_0_chr5_81496747_f	chr5:81496746-81626590
cnv513	chr5:81599979-81600692	713	intron	uc008xwp.1_intron_1_0_chr5_81496747_f	chr5:81496746-81626590
cnv514	chr5:87330139-87330452	142	intron	uc008xya.1_intron_2_0_chr5_87330311_r	chr5:87330310-87333281
cnv514	chr5:87330139-87330452	142	intron	uc008xyb.1_intron_3_0_chr5_87330311_r	chr5:87330310-87333281
cnv514	chr5:87330139-87330452	39	intron	uc008xya.1_intron_1_0_chr5_87322846_r	chr5:87322845-87330178
cnv514	chr5:87330139-87330452	39	intron	uc008xyb.1_intron_2_0_chr5_87322846_r	chr5:87322845-87330178
cnv515	chr5:106212650-106212914	264	intron	uc008ylg.2_intron_1_0_chr5_106161394_f	chr5:106161393-106240742
cnv515	chr5:106212650-106212914	264	intron	uc008ylh.2_intron_1_0_chr5_106161394_f	chr5:106161393-106240742
cnv516	chr5:147903504-147903923	419	intron	uc009anv.1_intron_0_0_chr5_147889270_f	chr5:147889269-147912804
cnv518	chr6:8351593-8355219	3626	intron	uc009axm.2_intron_2_0_chr6_8323968_f	chr6:8323967-8376970
cnv518	chr6:8351593-8355219	3626	intron	uc012eia.1_intron_2_0_chr6_8323968_f	chr6:8323967-8376970
cnv518	chr6:8351593-8355219	3626	intron	uc009axn.2_intron_2_0_chr6_8323968_f	chr6:8323967-8376970
cnv518	chr6:8351593-8355219	3626	intron	uc009axo.2_intron_1_0_chr6_8323968_f	chr6:8323967-8376970
cnv519	chr6:8431602-8433731	2129	intron	uc009axn.2_intron_3_0_chr6_8377186_f	chr6:8377185-8487816
cnv521	chr6:23736222-23738215	1993	intron	uc009bbf.1_intron_27_0_chr6_23638961_r	chr6:23638960-23788789
cnv521	chr6:23736222-23738215	1993	intron	uc009bbg.1_intron_26_0_chr6_23638961_r	chr6:23638960-23788789
cnv521	chr6:23736222-23738215	1993	intron	uc012eio.1_intron_15_0_chr6_23638961_r	chr6:23638960-23788789
cnv521	chr6:23736222-23738215	1993	intron	uc009bbh.2_intron_12_0_chr6_23638961_r	chr6:23638960-23788789
cnv521	chr6:23736222-23738215	1993	intron	uc009bbi.1_intron_9_0_chr6_23638961_r	chr6:23638960-23788789
cnv521	chr6:23736222-23738215	1993	intron	uc009bbj.1_intron_4_0_chr6_23638961_r	chr6:23638960-23788789
cnv521	chr6:23736222-23738215	1993	intron	uc009bbm.1_intron_0_0_chr6_23638961_r	chr6:23638960-23788789
cnv522	chr6:28588953-28589234	281	intron	uc012eiu.1_intron_9_0_chr6_28576190_f	chr6:28576189-28618557
cnv522	chr6:28588953-28589234	281	intron	uc009bct.1_intron_10_0_chr6_28576190_f	chr6:28576189-28618557
cnv523	chr6:29849524-29851902	2378	intron	uc009bei.2_intron_11_0_chr6_29846417_f	chr6:29846416-29853188
cnv523	chr6:29849524-29851902	2378	intron	uc009beh.2_intron_11_0_chr6_29846417_f	chr6:29846416-29853188
cnv523	chr6:29849524-29851902	2378	intron	uc009bek.2_intron_11_0_chr6_29846417_f	chr6:29846416-29853188
cnv523	chr6:29849524-29851902	2378	intron	uc009bel.2_intron_9_0_chr6_29846417_f	chr6:29846416-29853188
cnv524	chr6:30753302-30754482	1180	intron	uc012ejn.1_intron_3_0_chr6_30700636_r	chr6:30700635-30759558
cnv524	chr6:30753302-30754482	1180	intron	uc009bfv.1_intron_3_0_chr6_30700636_r	chr6:30700635-30759558
cnv524	chr6:30753302-30754482	1180	intron	uc012ejo.1_intron_3_0_chr6_30700636_r	chr6:30700635-30759558
cnv528	chr6:87760537-87761404	803	intron	uc009ctx.1_intron_1_0_chr6_87744792_r	chr6:87744791-87761340
cnv528	chr6:87760537-87761404	803	intron	uc009cua.1_intron_0_0_chr6_87744792_r	chr6:87744791-87761340
cnv529	chr6:104748463-104749312	849	intron	uc009dco.1_intron_10_0_chr6_104726447_f	chr6:104726446-104754312
cnv529	chr6:104748463-104749312	849	intron	uc012ept.1_intron_11_0_chr6_104726447_f	chr6:104726446-104754312
cnv530	chr6:114160932-114161330	398	intron	uc009dhs.1_intron_5_0_chr6_114144740_f	chr6:114144739-114175816
cnv531	chr6:135114281-135114791	510	intron	uc009elh.1_intron_2_0_chr6_135105308_r	chr6:135105307-135118037
cnv532	chr6:135744630-135745048	418	intron	uc009elq.1_intron_8_0_chr6_135730355_r	chr6:135730354-135793105
cnv533	chr6:136046303-136048028	1725	intron	uc009elq.1_intron_11_0_chr6_135994338_r	chr6:135994337-136121433
cnv533	chr6:136046303-136048028	1725	intron	uc009elr.1_intron_0_0_chr6_135994338_r	chr6:135994337-136121433
cnv533	chr6:136046303-136048028	1725	intron	uc012eut.1_intron_0_0_chr6_135994338_r	chr6:135994337-136121433
cnv533	chr6:136046303-136048028	1725	intron	uc012euu.1_intron_0_0_chr6_135994338_r	chr6:135994337-136121433
cnv534	chr6:137335211-137335665	454	intron	uc009emv.2_intron_6_0_chr6_137334885_f	chr6:137334884-137341206
cnv534	chr6:137335211-137335665	454	intron	uc009emw.2_intron_6_0_chr6_137334885_f	chr6:137334884-137341206
cnv535	chr6:139604400-139604590	190	intron	uc009ent.1_intron_7_0_chr6_139597753_f	chr6:139597752-139605681
cnv535	chr6:139604400-139604590	190	intron	uc009env.1_intron_5_0_chr6_139597753_f	chr6:139597752-139605681
cnv537	chr6:149431804-149432060	256	intron	uc009eug.2_intron_0_0_chr6_149358164_f	chr6:149358163-149432505
cnv537	chr6:149431804-149432060	256	intron	uc009euh.2_intron_0_0_chr6_149358164_f	chr6:149358163-149432505
cnv537	chr6:149431804-149432060	256	intron	uc009eui.2_intron_0_0_chr6_149358164_f	chr6:149358163-149432505
cnv538	chr7:31690135-31691279	1144	intron	uc009ggz.1_intron_3_0_chr7_31686956_r	chr7:31686955-31691924
cnv538	chr7:31690135-31691279	1144	intron	uc009gha.1_intron_3_0_chr7_31686956_r	chr7:31686955-31691924
cnv538	chr7:31690135-31691279	1144	intron	uc009ghb.1_intron_4_0_chr7_31686956_r	chr7:31686955-31691924
cnv540	chr7:74486275-74488446	2171	intron	uc009hif.1_intron_9_0_chr7_74461869_r	chr7:74461868-74494754
cnv540	chr7:74486275-74488446	2171	intron	uc009hig.1_intron_9_0_chr7_74461869_r	chr7:74461868-74494754
cnv540	chr7:74486275-74488446	2171	intron	uc009hih.1_intron_8_0_chr7_74461869_r	chr7:74461868-74494754
cnv540	chr7:74486275-74488446	2171	intron	uc009hii.1_intron_8_0_chr7_74461869_r	chr7:74461868-74494754
cnv540	chr7:74486275-74488446	2171	intron	uc009hij.1_intron_8_0_chr7_74461869_r	chr7:74461868-74494734
cnv540	chr7:74486275-74488446	2171	intron	uc009hil.1_intron_4_0_chr7_74461869_r	chr7:74461868-74494734
cnv541	chr7:80551880-80552368	488	intron	uc009hra.2_intron_1_0_chr7_80536383_f	chr7:80536382-80554117
cnv541	chr7:80551880-80552368	488	intron	uc009hqz.2_intron_0_0_chr7_80520775_f	chr7:80520774-80554117
cnv541	chr7:80551880-80552368	488	intron	uc009hrb.2_intron_0_0_chr7_80536383_f	chr7:80536382-80554117
cnv543	chr7:99797846-99799020	119	intron	uc009iib.2_intron_5_0_chr7_99797542_r	chr7:99797541-99797965
cnv543	chr7:99797846-99799020	935	intron	uc009iib.2_intron_6_0_chr7_99798086_r	chr7:99798085-99801659
cnv543	chr7:99797846-99799020	119	intron	uc009iic.2_intron_5_0_chr7_99797542_r	chr7:99797541-99797965
cnv543	chr7:99797846-99799020	935	intron	uc009iic.2_intron_6_0_chr7_99798086_r	chr7:99798085-99801659
cnv547	chr7:127366300-127366871	571	intron	uc012fsy.1_intron_6_0_chr7_127365917_f	chr7:127365916-127367038
cnv547	chr7:127366300-127366871	571	intron	uc009jmn.1_intron_5_0_chr7_127359903_f	chr7:127359902-127367038
cnv548	chr7:133576639-133577116	477	intron	uc009jrd.1_intron_1_0_chr7_133573300_f	chr7:133573299-133579173
cnv548	chr7:133576639-133577116	477	intron	uc009jre.1_intron_0_0_chr7_133573300_f	chr7:133573299-133579173
cnv549	chr7:134521889-134526899	5010	intron	uc009juu.1_intron_1_0_chr7_134381281_f	chr7:134381280-134776513
cnv550	chr7:135668000-135668284	284	intron	uc009jzb.2_intron_0_0_chr7_135667559_f	chr7:135667558-135683486
cnv551	chr7:138185088-138200289	2085	intron	uc009kaw.1_intron_2_0_chr7_138184725_f	chr7:138184724-138187173
cnv551	chr7:138185088-138200289	2033	intron	uc009kaw.1_intron_4_0_chr7_138188037_f	chr7:138188036-138190069
cnv551	chr7:138185088-138200289	1567	intron	uc009kaw.1_intron_5_0_chr7_138190103_f	chr7:138190102-138191669
cnv551	chr7:138185088-138200289	1721	intron	uc009kaw.1_intron_6_0_chr7_138191703_f	chr7:138191702-138193423
cnv551	chr7:138185088-138200289	2960	intron	uc009kaw.1_intron_7_0_chr7_138193748_f	chr7:138193747-138196707
cnv551	chr7:138185088-138200289	2085	intron	uc009kax.1_intron_3_0_chr7_138184725_f	chr7:138184724-138187173
cnv551	chr7:138185088-138200289	2033	intron	uc009kax.1_intron_5_0_chr7_138188037_f	chr7:138188036-138190069
cnv551	chr7:138185088-138200289	1567	intron	uc009kax.1_intron_6_0_chr7_138190103_f	chr7:138190102-138191669
cnv551	chr7:138185088-138200289	1721	intron	uc009kax.1_intron_7_0_chr7_138191703_f	chr7:138191702-138193423
cnv551	chr7:138185088-138200289	2960	intron	uc009kax.1_intron_8_0_chr7_138193748_f	chr7:138193747-138196707
cnv551	chr7:138185088-138200289	2054	intron	uc009kaw.1_intron_9_0_chr7_138197607_f	chr7:138197606-138199660
cnv551	chr7:138185088-138200289	2054	intron	uc009kax.1_intron_10_0_chr7_138197607_f	chr7:138197606-138199660
cnv552	chr8:13080218-13081123	905	intron	uc009kwv.1_intron_3_0_chr8_13079969_r	chr8:13079968-13081263
cnv552	chr8:13080218-13081123	905	intron	uc012fzt.1_intron_3_0_chr8_13079969_r	chr8:13079968-13081263
cnv553	chr8:27101642-27102970	1328	intron	uc009lhh.1_intron_3_0_chr8_27100214_r	chr8:27100213-27104558
cnv555	chr8:35218020-35218255	235	intron	uc012gci.1_intron_0_0_chr8_35217891_f	chr8:35217890-35224248
cnv558	chr8:46975325-46976400	1075	intron	uc009lpk.1_intron_0_0_chr8_46971027_f	chr8:46971026-46982101
cnv558	chr8:46975325-46976400	1075	intron	uc009lpl.1_intron_0_0_chr8_46971027_f	chr8:46971026-46982101
cnv559	chr8:60295302-60295732	430	intron	uc012gea.1_intron_2_0_chr8_60283128_r	chr8:60283127-60315983
cnv560	chr8:60424625-60425105	480	intron	uc012gea.1_intron_5_0_chr8_60363314_r	chr8:60363313-60437068
cnv561	chr8:70369346-70370586	1240	intron	uc009lvz.2_intron_6_0_chr8_70314841_r	chr8:70314840-70406879
cnv561	chr8:70369346-70370586	1240	intron	uc009lwa.2_intron_6_0_chr8_70314841_r	chr8:70314840-70406879
cnv561	chr8:70369346-70370586	1240	intron	uc009lwc.1_intron_0_0_chr8_70314841_r	chr8:70314840-70406879
cnv562	chr8:72756249-72757031	782	intron	uc009lzi.1_intron_6_0_chr8_72755306_r	chr8:72755305-72758008
cnv562	chr8:72756249-72757031	782	intron	uc009lzj.1_intron_2_0_chr8_72755306_r	chr8:72755305-72758008
cnv563	chr8:72769716-72770058	342	intron	uc009lzk.2_intron_2_0_chr8_72767956_f	chr8:72767955-72772324
cnv563	chr8:72769716-72770058	342	intron	uc009lzl.2_intron_2_0_chr8_72767956_f	chr8:72767955-72772324
cnv563	chr8:72769716-72770058	342	intron	uc009lzm.2_intron_2_0_chr8_72767956_f	chr8:72767955-72772324
cnv563	chr8:72769716-72770058	342	intron	uc009lzn.1_intron_0_0_chr8_72767956_f	chr8:72767955-72772327
cnv564	chr8:74222265-74222541	276	intron	uc009mer.2_intron_1_0_chr8_74217799_r	chr8:74217798-74225616
cnv564	chr8:74222265-74222541	276	intron	uc009mes.1_intron_1_0_chr8_74217799_r	chr8:74217798-74227312
cnv565	chr8:84485422-84486700	1278	intron	uc009mje.1_intron_14_0_chr8_84476692_f	chr8:84476691-84493409
cnv565	chr8:84485422-84486700	1278	intron	uc009mjf.1_intron_12_0_chr8_84476692_f	chr8:84476691-84493409
cnv565	chr8:84485422-84486700	1278	intron	uc009mjg.1_intron_12_0_chr8_84476692_f	chr8:84476691-84493409
cnv565	chr8:84485422-84486700	1278	intron	uc012ggp.1_intron_11_0_chr8_84476692_f	chr8:84476691-84493409
cnv565	chr8:84485422-84486700	1278	intron	uc009mjh.1_intron_10_0_chr8_84476692_f	chr8:84476691-84493409
cnv565	chr8:84485422-84486700	1278	intron	uc009mji.1_intron_5_0_chr8_84476692_f	chr8:84476691-84493409
cnv566	chr8:95844245-95844868	623	intron	uc009muq.2_intron_5_0_chr8_95843856_r	chr8:95843855-95846829
cnv567	chr8:108366284-108366731	123	intron	uc009nee.1_intron_11_0_chr8_108366450_f	chr8:108366449-108366572
cnv567	chr8:108366284-108366731	49	intron	uc009nee.1_intron_12_0_chr8_108366683_f	chr8:108366682-108367790
cnv567	chr8:108366284-108366731	123	intron	uc012gjp.1_intron_11_0_chr8_108366450_f	chr8:108366449-108366572
cnv567	chr8:108366284-108366731	49	intron	uc012gjp.1_intron_12_0_chr8_108366683_f	chr8:108366682-108368283
cnv568	chr8:113637246-113637568	322	intron	uc009nlw.1_intron_4_0_chr8_113636751_f	chr8:113636750-113638641
cnv568	chr8:113637246-113637568	322	intron	uc012gku.1_intron_4_0_chr8_113636751_f	chr8:113636750-113638641
cnv570	chr8:125540077-125542254	2177	intron	uc012gml.1_intron_12_0_chr8_125498693_r	chr8:125498692-125565848
cnv570	chr8:125540077-125542254	2177	intron	uc009ntz.2_intron_11_0_chr8_125498693_r	chr8:125498692-125565848
cnv570	chr8:125540077-125542254	2177	intron	uc009nub.2_intron_1_0_chr8_125498693_r	chr8:125498692-125565848
cnv571	chr8:125749121-125749590	469	intron	uc009num.1_intron_0_0_chr8_125748831_f	chr8:125748830-125750246
cnv571	chr8:125749121-125749590	469	intron	uc009nun.2_intron_0_0_chr8_125748869_f	chr8:125748868-125750246
cnv571	chr8:125749121-125749590	469	intron	uc009nuo.2_intron_0_0_chr8_125748831_f	chr8:125748830-125750246
cnv571	chr8:125749121-125749590	469	intron	uc012gmo.1_intron_0_0_chr8_125748869_f	chr8:125748868-125750246
cnv574	chr9:3410913-3411071	158	intron	uc009oay.1_intron_1_0_chr9_3410077_f	chr9:3410076-3411328
cnv574	chr9:3410913-3411071	158	intron	uc009oaz.1_intron_1_0_chr9_3410077_f	chr9:3410076-3411328
cnv574	chr9:3410913-3411071	158	intron	uc009oba.1_intron_1_0_chr9_3410077_f	chr9:3410076-3411328
cnv575	chr9:7992499-7994319	1820	intron	uc009odf.2_intron_6_0_chr9_7973912_r	chr9:7973911-8001456
cnv575	chr9:7992499-7994319	1820	intron	uc009ode.2_intron_5_0_chr9_7973912_r	chr9:7973911-8001456
cnv576	chr9:28991065-28992720	1655	intron	uc009oqt.1_intron_5_0_chr9_28986840_r	chr9:28986839-29219140
cnv576	chr9:28991065-28992720	1655	intron	uc009oqu.1_intron_5_0_chr9_28986840_r	chr9:28986839-29219140
cnv576	chr9:28991065-28992720	1655	intron	uc009oqv.1_intron_2_0_chr9_28986840_r	chr9:28986839-29219140
cnv576	chr9:28991065-28992720	1655	intron	uc009oqx.1_intron_0_0_chr9_28986840_r	chr9:28986839-29219140
cnv577	chr9:29293004-29293447	443	intron	uc009oqu.1_intron_6_0_chr9_29219226_r	chr9:29219225-29770429
cnv577	chr9:29293004-29293447	443	intron	uc009oqv.1_intron_3_0_chr9_29219226_r	chr9:29219225-29770429
cnv577	chr9:29293004-29293447	443	intron	uc009oqx.1_intron_1_0_chr9_29219226_r	chr9:29219225-29770429
cnv578	chr9:29513297-29513655	358	intron	uc009oqu.1_intron_6_0_chr9_29219226_r	chr9:29219225-29770429
cnv578	chr9:29513297-29513655	358	intron	uc009oqv.1_intron_3_0_chr9_29219226_r	chr9:29219225-29770429
cnv578	chr9:29513297-29513655	358	intron	uc009oqx.1_intron_1_0_chr9_29219226_r	chr9:29219225-29770429
cnv579	chr9:31219512-31220526	1014	intron	uc009orr.2_intron_21_0_chr9_31218975_f	chr9:31218974-31221601
cnv579	chr9:31219512-31220526	1014	intron	uc009ors.2_intron_21_0_chr9_31218975_f	chr9:31218974-31221601
cnv579	chr9:31219512-31220526	1014	intron	uc012gpx.1_intron_21_0_chr9_31218975_f	chr9:31218974-31221601
cnv579	chr9:31219512-31220526	1014	intron	uc012gpy.1_intron_12_0_chr9_31218975_f	chr9:31218974-31221601
cnv580	chr9:45195656-45195957	301	intron	uc009pfs.1_intron_0_0_chr9_45178572_f	chr9:45178571-45198070
cnv580	chr9:45195656-45195957	301	intron	uc009pft.1_intron_0_0_chr9_45178572_f	chr9:45178571-45198070
cnv582	chr9:50430824-50431224	400	intron	uc009pjz.2_intron_4_0_chr9_50429992_f	chr9:50429991-50432964
cnv582	chr9:50430824-50431224	400	intron	uc012gta.1_intron_4_0_chr9_50429992_f	chr9:50429991-50432964
cnv583	chr9:55556959-55557978	1019	intron	uc009psn.1_intron_8_0_chr9_55533803_r	chr9:55533802-55591349
cnv583	chr9:55556959-55557978	1019	intron	uc009pso.1_intron_8_0_chr9_55533803_r	chr9:55533802-55591349
cnv583	chr9:55556959-55557978	1019	intron	uc012gtu.1_intron_8_0_chr9_55533803_r	chr9:55533802-55591349
cnv584	chr9:69968855-69969332	477	intron	uc009qnu.1_intron_5_0_chr9_69958184_r	chr9:69958183-69972730
cnv585	chr9:98191653-98193580	1927	intron	uc009rdg.1_intron_0_0_chr9_98187996_f	chr9:98187995-98254437
cnv586	chr9:102901014-102901327	313	intron	uc009rgc.1_intron_0_0_chr9_102891222_f	chr9:102891221-102907038
cnv589	chr9:105357436-105359035	1599	intron	uc009rij.1_intron_0_0_chr9_105356017_r	chr9:105356016-105361989
cnv589	chr9:105357436-105359035	1599	intron	uc009rif.2_intron_19_0_chr9_105356017_r	chr9:105356016-105361989
cnv589	chr9:105357436-105359035	1599	intron	uc009rig.2_intron_19_0_chr9_105356017_r	chr9:105356016-105361989
cnv589	chr9:105357436-105359035	1599	intron	uc009rii.2_intron_13_0_chr9_105356017_r	chr9:105356016-105361989
cnv589	chr9:105357436-105359035	1599	intron	uc009rih.1_intron_19_0_chr9_105356017_r	chr9:105356016-105361989
cnv589	chr9:105357436-105359035	1599	intron	uc009rik.1_intron_0_0_chr9_105356017_r	chr9:105356016-105361989
cnv590	chr10:3154778-3155755	977	intron	uc007efb.1_intron_0_0_chr10_3134910_f	chr10:3134909-3185733
cnv591	chr10:12985625-12986334	709	intron	uc007ekr.2_intron_9_0_chr10_12981731_r	chr10:12981730-12986778
cnv591	chr10:12985625-12986334	709	intron	uc007ekq.2_intron_8_0_chr10_12981731_r	chr10:12981730-12986778
cnv591	chr10:12985625-12986334	709	intron	uc007ekt.2_intron_9_0_chr10_12981731_r	chr10:12981730-12986778
cnv591	chr10:12985625-12986334	709	intron	uc007eks.2_intron_9_0_chr10_12981731_r	chr10:12981730-12986778
cnv592	chr10:13070978-13074201	3223	intron	uc007ekt.2_intron_11_0_chr10_13011769_r	chr10:13011768-13108500
cnv592	chr10:13070978-13074201	3223	intron	uc007eks.2_intron_11_0_chr10_13011769_r	chr10:13011768-13193861
cnv593	chr10:25171669-25171929	260	intron	uc007erm.1_intron_2_0_chr10_25163761_f	chr10:25163760-25180597
cnv593	chr10:25171669-25171929	260	intron	uc007erp.1_intron_1_0_chr10_25163761_f	chr10:25163760-25180597
cnv593	chr10:25171669-25171929	260	intron	uc007erq.1_intron_1_0_chr10_25163761_f	chr10:25163760-25180597
cnv593	chr10:25171669-25171929	260	intron	uc007erk.2_intron_2_0_chr10_25163761_f	chr10:25163760-25180597
cnv593	chr10:25171669-25171929	260	intron	uc007erl.2_intron_2_0_chr10_25163761_f	chr10:25163760-25180597
cnv593	chr10:25171669-25171929	260	intron	uc007ern.3_intron_2_0_chr10_25163761_f	chr10:25163760-25180597
cnv594	chr10:38844796-38845104	308	intron	uc007evr.1_intron_2_0_chr10_38842142_r	chr10:38842141-38852052
cnv594	chr10:38844796-38845104	308	intron	uc007evs.1_intron_2_0_chr10_38842139_r	chr10:38842138-38852052
cnv595	chr10:39758054-39759832	1778	intron	uc007ewm.2_intron_0_0_chr10_39757211_r	chr10:39757210-39760404
cnv596	chr10:39787555-39787774	219	intron	uc007ewm.2_intron_2_0_chr10_39776437_r	chr10:39776436-39796369
cnv598	chr10:53349365-53349551	164	intron	uc011xdw.1_intron_6_0_chr10_53345841_r	chr10:53345840-53349529
cnv598	chr10:53349365-53349551	164	intron	uc007fbs.1_intron_5_0_chr10_53345841_r	chr10:53345840-53349529
cnv598	chr10:53349365-53349551	164	intron	uc007fbq.1_intron_11_0_chr10_53345841_r	chr10:53345840-53349529
cnv601	chr10:76567210-76567904	694	intron	uc011xhb.1_intron_0_0_chr10_76559281_r	chr10:76559280-76574962
cnv601	chr10:76567210-76567904	694	intron	uc007fvg.1_intron_39_0_chr10_76559281_r	chr10:76559280-76575703
cnv601	chr10:76567210-76567904	694	intron	uc007fvh.2_intron_39_0_chr10_76559281_r	chr10:76559280-76629034
cnv603	chr10:92171302-92172470	1168	intron	uc007gud.2_intron_9_0_chr10_92163695_r	chr10:92163694-92173915
cnv603	chr10:92171302-92172470	1168	intron	uc007gue.2_intron_5_0_chr10_92163695_r	chr10:92163694-92173915
cnv605	chr10:93651908-93653040	1132	intron	uc007gvo.2_intron_10_0_chr10_93651034_f	chr10:93651033-93653363
cnv605	chr10:93651908-93653040	1132	intron	uc007gvp.2_intron_9_0_chr10_93651034_f	chr10:93651033-93653363
cnv606	chr10:93776406-93776836	430	intron	uc007gvs.1_intron_0_0_chr10_93774948_f	chr10:93774947-93893267
cnv607	chr10:104774481-104774716	235	intron	uc007gym.1_intron_7_0_chr10_104760694_r	chr10:104760693-104785490
cnv607	chr10:104774481-104774716	235	intron	uc007gyn.1_intron_4_0_chr10_104760694_r	chr10:104760693-104785490
cnv609	chr10:115810274-115811134	860	intron	uc007hbv.2_intron_29_0_chr10_115810033_f	chr10:115810032-115817887
cnv610	chr10:126332430-126332650	220	intron	uc007hhf.2_intron_2_0_chr10_126331419_r	chr10:126331418-126335942
cnv610	chr10:126332430-126332650	220	intron	uc007hhg.2_intron_2_0_chr10_126331419_r	chr10:126331418-126335942
cnv610	chr10:126332430-126332650	220	intron	uc007hhh.2_intron_2_0_chr10_126331419_r	chr10:126331418-126335942
cnv611	chr11:12181274-12181904	630	intron	uc007ibd.2_intron_5_0_chr11_12167148_r	chr11:12167147-12206960
cnv611	chr11:12181274-12181904	630	intron	uc007ibe.2_intron_5_0_chr11_12167148_r	chr11:12167147-12206960
cnv611	chr11:12181274-12181904	630	intron	uc011xrp.1_intron_4_0_chr11_12156246_r	chr11:12156245-12209616
cnv611	chr11:12181274-12181904	630	intron	uc011xrq.1_intron_0_0_chr11_12138063_r	chr11:12138062-12243746
cnv612	chr11:24070948-24071334	386	intron	uc007ify.1_intron_1_0_chr11_24068800_r	chr11:24068799-24072665
cnv612	chr11:24070948-24071334	386	intron	uc007ifx.1_intron_0_0_chr11_24060915_r	chr11:24060914-24072665
cnv612	chr11:24070948-24071334	386	intron	uc007ifu.2_intron_3_0_chr11_24064889_f	chr11:24064888-24072698
cnv612	chr11:24070948-24071334	386	intron	uc007ifv.2_intron_3_0_chr11_24063289_f	chr11:24063288-24072698
cnv612	chr11:24070948-24071334	386	intron	uc007ifw.2_intron_3_0_chr11_24063289_f	chr11:24063288-24072698
cnv613	chr11:26336799-26337895	1096	intron	uc007igd.1_intron_2_0_chr11_26334501_f	chr11:26334500-26368334
cnv613	chr11:26336799-26337895	1096	intron	uc007ige.1_intron_6_0_chr11_26334501_f	chr11:26334500-26359685
cnv613	chr11:26336799-26337895	1096	intron	uc011xsj.1_intron_6_0_chr11_26334501_f	chr11:26334500-26359685
cnv615	chr11:30501348-30504041	2693	intron	uc007ihw.1_intron_0_0_chr11_30406440_r	chr11:30406439-30532207
cnv616	chr11:30513662-30513787	125	intron	uc007ihw.1_intron_0_0_chr11_30406440_r	chr11:30406439-30532207
cnv618	chr11:32572490-32574160	1670	intron	uc007ijv.1_intron_1_0_chr11_32552905_f	chr11:32552904-32608187
cnv618	chr11:32572490-32574160	1670	intron	uc007ijw.1_intron_0_0_chr11_32542936_f	chr11:32542935-32608187
cnv618	chr11:32572490-32574160	1670	intron	uc007ijx.1_intron_0_0_chr11_32542936_f	chr11:32542935-32580200
cnv618	chr11:32572490-32574160	1670	intron	uc007ijy.1_intron_0_0_chr11_32542936_f	chr11:32542935-32608187
cnv618	chr11:32572490-32574160	1670	intron	uc007ijz.1_intron_0_0_chr11_32542936_f	chr11:32542935-32580200
cnv618	chr11:32572490-32574160	1670	intron	uc007ika.1_intron_0_0_chr11_32542936_f	chr11:32542935-32611771
cnv620	chr11:46646127-46648468	2341	intron	uc007iox.1_intron_4_0_chr11_46633547_f	chr11:46633546-46650529
cnv622	chr11:61701646-61702062	416	intron	uc007jii.1_intron_3_0_chr11_61700285_r	chr11:61700284-61703739
cnv625	chr11:74828120-74828442	322	intron	uc007kcz.1_intron_9_0_chr11_74803718_f	chr11:74803717-74852114
cnv625	chr11:74828120-74828442	322	intron	uc011xze.1_intron_7_0_chr11_74803718_f	chr11:74803717-74852114
cnv627	chr11:107328848-107329634	786	intron	uc007mal.1_intron_8_0_chr11_107198875_r	chr11:107198874-107331204
cnv627	chr11:107328848-107329634	786	intron	uc011ygq.1_intron_8_0_chr11_107198875_r	chr11:107198874-107331204
cnv627	chr11:107328848-107329634	786	intron	uc007mam.1_intron_7_0_chr11_107198875_r	chr11:107198874-107331204
cnv627	chr11:107328848-107329634	786	intron	uc007man.1_intron_6_0_chr11_107198875_r	chr11:107198874-107331204
cnv627	chr11:107328848-107329634	786	intron	uc007mao.1_intron_5_0_chr11_107198875_r	chr11:107198874-107331204
cnv627	chr11:107328848-107329634	786	intron	uc007map.1_intron_3_0_chr11_107198875_r	chr11:107198874-107331204
cnv629	chr11:114859579-114862260	2293	intron	uc007mge.1_intron_1_0_chr11_114859650_r	chr11:114859649-114861942
cnv629	chr11:114859579-114862260	2293	intron	uc007mgf.1_intron_1_0_chr11_114859650_r	chr11:114859649-114861942
cnv630	chr12:3577966-3578695	729	intron	uc007mwu.2_intron_0_0_chr12_3572648_f	chr12:3572647-3589170
cnv630	chr12:3577966-3578695	729	intron	uc007mwv.2_intron_0_0_chr12_3572648_f	chr12:3572647-3589170
cnv630	chr12:3577966-3578695	729	intron	uc007mww.2_intron_0_0_chr12_3572648_f	chr12:3572647-3589170
cnv630	chr12:3577966-3578695	729	intron	uc007mwx.2_intron_0_0_chr12_3572648_f	chr12:3572647-3589170
cnv630	chr12:3577966-3578695	729	intron	uc011yjs.1_intron_0_0_chr12_3572648_f	chr12:3572647-3589170
cnv630	chr12:3577966-3578695	729	intron	uc007mwy.2_intron_0_0_chr12_3573233_f	chr12:3573232-3589170
cnv631	chr12:13396154-13397378	1224	intron	uc007nbj.2_intron_27_0_chr12_13386576_f	chr12:13386575-13397730
cnv631	chr12:13396154-13397378	1224	intron	uc011ykj.1_intron_10_0_chr12_13386576_f	chr12:13386575-13397730
cnv631	chr12:13396154-13397378	1224	intron	uc007nbk.2_intron_3_0_chr12_13386576_f	chr12:13386575-13397730
cnv632	chr12:30860407-30861313	906	intron	uc007ngq.2_intron_0_0_chr12_30860125_r	chr12:30860124-30880402
cnv632	chr12:30860407-30861313	906	intron	uc007ngr.2_intron_0_0_chr12_30860125_r	chr12:30860124-30880402
cnv632	chr12:30860407-30861313	906	intron	uc011yld.1_intron_0_0_chr12_30860125_r	chr12:30860124-30880402
cnv632	chr12:30860407-30861313	906	intron	uc007ngs.2_intron_0_0_chr12_30860125_r	chr12:30860124-30880402
cnv632	chr12:30860407-30861313	906	intron	uc011yle.1_intron_0_0_chr12_30860125_r	chr12:30860124-30880402
cnv633	chr12:31043586-31044237	651	intron	uc007ngr.2_intron_15_0_chr12_30997539_r	chr12:30997538-31058022
cnv633	chr12:31043586-31044237	651	intron	uc011yld.1_intron_15_0_chr12_30997539_r	chr12:30997538-31058022
cnv633	chr12:31043586-31044237	651	intron	uc007ngs.2_intron_15_0_chr12_30997539_r	chr12:30997538-31058022
cnv633	chr12:31043586-31044237	651	intron	uc011yle.1_intron_14_0_chr12_30997539_r	chr12:30997538-31058022
cnv633	chr12:31043586-31044237	651	intron	uc011ylf.1_intron_8_0_chr12_30997539_r	chr12:30997538-31058022
cnv634	chr12:33939358-33940000	642	intron	uc007nip.2_intron_1_0_chr12_33902682_f	chr12:33902681-34010775
cnv635	chr12:41766064-41766260	196	intron	uc007nll.1_intron_1_0_chr12_41751221_f	chr12:41751220-41794896
cnv635	chr12:41766064-41766260	196	intron	uc007nlm.1_intron_0_0_chr12_41751221_f	chr12:41751220-41794896
cnv636	chr12:41769559-41769854	295	intron	uc007nll.1_intron_1_0_chr12_41751221_f	chr12:41751220-41794896
cnv636	chr12:41769559-41769854	295	intron	uc007nlm.1_intron_0_0_chr12_41751221_f	chr12:41751220-41794896
cnv637	chr12:42024051-42026305	2254	intron	uc007nll.1_intron_3_0_chr12_41837531_f	chr12:41837530-42729750
cnv637	chr12:42024051-42026305	2254	intron	uc007nlm.1_intron_2_0_chr12_41837531_f	chr12:41837530-42729750
cnv638	chr12:42026452-42026716	264	intron	uc007nll.1_intron_3_0_chr12_41837531_f	chr12:41837530-42729750
cnv638	chr12:42026452-42026716	264	intron	uc007nlm.1_intron_2_0_chr12_41837531_f	chr12:41837530-42729750
cnv639	chr12:42026717-42027424	707	intron	uc007nll.1_intron_3_0_chr12_41837531_f	chr12:41837530-42729750
cnv639	chr12:42026717-42027424	707	intron	uc007nlm.1_intron_2_0_chr12_41837531_f	chr12:41837530-42729750
cnv640	chr12:42027425-42027628	203	intron	uc007nll.1_intron_3_0_chr12_41837531_f	chr12:41837530-42729750
cnv640	chr12:42027425-42027628	203	intron	uc007nlm.1_intron_2_0_chr12_41837531_f	chr12:41837530-42729750
cnv641	chr12:42027629-42028381	752	intron	uc007nll.1_intron_3_0_chr12_41837531_f	chr12:41837530-42729750
cnv641	chr12:42027629-42028381	752	intron	uc007nlm.1_intron_2_0_chr12_41837531_f	chr12:41837530-42729750
cnv642	chr12:42028663-42031659	2996	intron	uc007nll.1_intron_3_0_chr12_41837531_f	chr12:41837530-42729750
cnv642	chr12:42028663-42031659	2996	intron	uc007nlm.1_intron_2_0_chr12_41837531_f	chr12:41837530-42729750
cnv643	chr12:42031660-42032785	1125	intron	uc007nll.1_intron_3_0_chr12_41837531_f	chr12:41837530-42729750
cnv643	chr12:42031660-42032785	1125	intron	uc007nlm.1_intron_2_0_chr12_41837531_f	chr12:41837530-42729750
cnv644	chr12:42081571-42081977	406	intron	uc007nll.1_intron_3_0_chr12_41837531_f	chr12:41837530-42729750
cnv644	chr12:42081571-42081977	406	intron	uc007nlm.1_intron_2_0_chr12_41837531_f	chr12:41837530-42729750
cnv645	chr12:43009361-43009650	289	intron	uc007nll.1_intron_5_0_chr12_42804745_f	chr12:42804744-43055967
cnv645	chr12:43009361-43009650	289	intron	uc007nlm.1_intron_4_0_chr12_42804745_f	chr12:42804744-43055967
cnv647	chr12:53810324-53810801	477	intron	uc007nnm.1_intron_0_0_chr12_53800430_f	chr12:53800429-53896823
cnv648	chr12:54050303-54050931	628	intron	uc007nnm.1_intron_6_0_chr12_54039494_f	chr12:54039493-54111460
cnv648	chr12:54050303-54050931	628	intron	uc011ylu.1_intron_5_0_chr12_54039494_f	chr12:54039493-54111460
cnv650	chr12:68248206-68249303	1097	intron	uc007nrm.2_intron_15_0_chr12_67969794_r	chr12:67969793-68321956
cnv650	chr12:68248206-68249303	1097	intron	uc007nrl.2_intron_14_0_chr12_67969794_r	chr12:67969793-68321956
cnv650	chr12:68248206-68249303	1097	intron	uc011ymi.1_intron_15_0_chr12_67969794_r	chr12:67969793-68321956
cnv651	chr12:71316499-71319092	1050	intron	uc007ntm.2_intron_15_0_chr12_71312146_r	chr12:71312145-71317549
cnv651	chr12:71316499-71319092	1439	intron	uc007ntm.2_intron_16_0_chr12_71317654_r	chr12:71317653-71320575
cnv656	chr12:74018840-74019459	619	intron	uc007nvw.1_intron_2_0_chr12_74017867_r	chr12:74017866-74040309
cnv656	chr12:74018840-74019459	619	intron	uc007nvx.1_intron_3_0_chr12_74017867_r	chr12:74017866-74040309
cnv658	chr12:81965130-81965632	502	intron	uc007obi.1_intron_1_0_chr12_81929231_f	chr12:81929230-81969413
cnv658	chr12:81965130-81965632	502	intron	uc007obj.1_intron_2_0_chr12_81952264_f	chr12:81952263-81969413
cnv659	chr12:83321004-83321297	293	intron	uc007ocu.2_intron_0_0_chr12_83271064_f	chr12:83271063-83335449
cnv659	chr12:83321004-83321297	293	intron	uc007ocv.1_intron_1_0_chr12_83271064_f	chr12:83271063-83335449
cnv659	chr12:83321004-83321297	293	intron	uc007ocw.2_intron_0_0_chr12_83271064_f	chr12:83271063-83335449
cnv659	chr12:83321004-83321297	293	intron	uc007ocx.1_intron_0_0_chr12_83271398_f	chr12:83271397-83335449
cnv660	chr12:83381932-83382173	241	intron	uc007ocw.2_intron_2_0_chr12_83367013_f	chr12:83367012-83412335
cnv660	chr12:83381932-83382173	241	intron	uc007ocx.1_intron_2_0_chr12_83367013_f	chr12:83367012-83412335
cnv660	chr12:83381932-83382173	241	intron	uc007ocu.2_intron_1_0_chr12_83335516_f	chr12:83335515-83412335
cnv660	chr12:83381932-83382173	241	intron	uc007ocv.1_intron_2_0_chr12_83335516_f	chr12:83335515-83412335
cnv661	chr12:85651901-85652124	216	intron	uc007oeq.1_intron_8_0_chr12_85651909_f	chr12:85651908-85654886
cnv661	chr12:85651901-85652124	216	intron	uc007oer.1_intron_9_0_chr12_85651909_f	chr12:85651908-85654886
cnv661	chr12:85651901-85652124	216	intron	uc011yov.1_intron_8_0_chr12_85651909_f	chr12:85651908-85654886
cnv661	chr12:85651901-85652124	216	intron	uc007oes.1_intron_8_0_chr12_85651909_f	chr12:85651908-85654886
cnv662	chr12:100962392-100962891	499	intron	uc007osb.1_intron_0_0_chr12_100931413_r	chr12:100931412-101092819
cnv662	chr12:100962392-100962891	499	intron	uc007osc.1_intron_0_0_chr12_100957314_r	chr12:100957313-101092819
cnv663	chr12:101050236-101050961	725	intron	uc007osb.1_intron_0_0_chr12_100931413_r	chr12:100931412-101092819
cnv663	chr12:101050236-101050961	725	intron	uc007osc.1_intron_0_0_chr12_100957314_r	chr12:100957313-101092819
cnv664	chr12:104679434-104679955	521	intron	uc007ovn.2_intron_0_0_chr12_104672502_r	chr12:104672501-104681041
cnv665	chr12:104679956-104680360	404	intron	uc007ovn.2_intron_0_0_chr12_104672502_r	chr12:104672501-104681041
cnv666	chr12:104680361-104681694	488	intron	uc007ovn.2_intron_1_0_chr12_104681204_r	chr12:104681203-104681691
cnv666	chr12:104680361-104681694	448	intron	uc007ovu.2_intron_0_0_chr12_104680594_r	chr12:104680593-104681041
cnv666	chr12:104680361-104681694	488	intron	uc007ovu.2_intron_1_0_chr12_104681204_r	chr12:104681203-104681691
cnv666	chr12:104680361-104681694	680	intron	uc007ovn.2_intron_0_0_chr12_104672502_r	chr12:104672501-104681041
cnv672	chr12:114163422-114163989	567	intron	uc007pfl.1_intron_23_0_chr12_114160269_r	chr12:114160268-114167092
cnv673	chr13:6572917-6573350	433	intron	uc007pjx.1_intron_20_0_chr13_6572408_f	chr13:6572407-6573605
cnv673	chr13:6572917-6573350	433	intron	uc007pjy.1_intron_20_0_chr13_6572408_f	chr13:6572407-6573605
cnv673	chr13:6572917-6573350	433	intron	uc011ywa.1_intron_19_0_chr13_6572408_f	chr13:6572407-6573605
cnv674	chr13:9343632-9345859	2227	intron	uc007pkv.2_intron_0_0_chr13_9276313_f	chr13:9276312-9492350
cnv674	chr13:9343632-9345859	2227	intron	uc007pkt.2_intron_0_0_chr13_9276313_f	chr13:9276312-9492350
cnv675	chr13:9345860-9346961	1101	intron	uc007pkv.2_intron_0_0_chr13_9276313_f	chr13:9276312-9492350
cnv675	chr13:9345860-9346961	1101	intron	uc007pkt.2_intron_0_0_chr13_9276313_f	chr13:9276312-9492350
cnv677	chr13:17067452-17067718	266	intron	uc007pnx.2_intron_0_0_chr13_16949853_r	chr13:16949852-17067990
cnv678	chr13:17474353-17475905	1552	intron	uc007pnx.2_intron_4_0_chr13_17415111_r	chr13:17415110-17544290
cnv679	chr13:17495678-17498930	3252	intron	uc007pnx.2_intron_4_0_chr13_17415111_r	chr13:17415110-17544290
cnv681	chr13:24479660-24483314	3654	intron	uc011yxl.1_intron_0_0_chr13_24419358_f	chr13:24419357-24487067
cnv681	chr13:24479660-24483314	3654	intron	uc007pvq.2_intron_1_0_chr13_24422326_f	chr13:24422325-24487067
cnv681	chr13:24479660-24483314	3654	intron	uc007pvs.1_intron_2_0_chr13_24467376_r	chr13:24467375-24506596
cnv682	chr13:34012326-34012589	263	intron	uc007qao.2_intron_1_0_chr13_34010766_r	chr13:34010765-34014794
cnv682	chr13:34012326-34012589	263	intron	uc011yye.1_intron_1_0_chr13_34010766_r	chr13:34010765-34014794
cnv682	chr13:34012326-34012589	263	intron	uc007qap.2_intron_1_0_chr13_34010766_r	chr13:34010765-34014794
cnv682	chr13:34012326-34012589	263	intron	uc011yyf.1_intron_1_0_chr13_34010766_r	chr13:34010765-34014794
cnv683	chr13:34121433-34121851	418	intron	uc007qax.1_intron_8_0_chr13_34120121_f	chr13:34120120-34121908
cnv683	chr13:34121433-34121851	418	intron	uc007qay.1_intron_8_0_chr13_34120121_f	chr13:34120120-34121908
cnv684	chr13:37490047-37490466	419	intron	uc007qcr.2_intron_2_0_chr13_37468886_f	chr13:37468885-37507365
cnv686	chr13:67037180-67038228	1048	intron	uc007qzz.1_intron_0_0_chr13_67034623_f	chr13:67034622-67046212
cnv686	chr13:67037180-67038228	1048	intron	uc007raa.1_intron_0_0_chr13_67034623_f	chr13:67034622-67054455
cnv687	chr13:67078742-67079574	832	intron	uc007qzz.1_intron_8_0_chr13_67077748_f	chr13:67077747-67088689
cnv687	chr13:67078742-67079574	832	intron	uc007raa.1_intron_8_0_chr13_67077748_f	chr13:67077747-67088689
cnv688	chr13:67090866-67091176	310	intron	uc007qzz.1_intron_9_0_chr13_67088790_f	chr13:67088789-67094888
cnv688	chr13:67090866-67091176	310	intron	uc007raa.1_intron_9_0_chr13_67088790_f	chr13:67088789-67094888
cnv691	chr13:76533980-76543264	9284	intron	uc007rgn.1_intron_0_0_chr13_76522700_f	chr13:76522699-76780972
cnv692	chr13:76765267-76767392	2125	intron	uc007rgo.1_intron_0_0_chr13_76719079_f	chr13:76719078-76780972
cnv692	chr13:76765267-76767392	2125	intron	uc007rgp.1_intron_0_0_chr13_76719079_f	chr13:76719078-76780972
cnv692	chr13:76765267-76767392	2125	intron	uc007rgn.1_intron_0_0_chr13_76522700_f	chr13:76522699-76780972
cnv693	chr13:76771449-76771732	283	intron	uc007rgo.1_intron_0_0_chr13_76719079_f	chr13:76719078-76780972
cnv693	chr13:76771449-76771732	283	intron	uc007rgp.1_intron_0_0_chr13_76719079_f	chr13:76719078-76780972
cnv693	chr13:76771449-76771732	283	intron	uc007rgn.1_intron_0_0_chr13_76522700_f	chr13:76522699-76780972
cnv694	chr13:77074206-77074476	270	intron	uc007rgn.1_intron_16_0_chr13_77064787_f	chr13:77064786-77160012
cnv694	chr13:77074206-77074476	270	intron	uc007rgr.1_intron_3_0_chr13_77064787_f	chr13:77064786-77160012
cnv695	chr13:91280209-91280966	757	intron	uc007rjr.1_intron_4_0_chr13_91180594_r	chr13:91180593-91293821
cnv696	chr13:91946015-91946969	954	intron	uc007rkb.1_intron_4_0_chr13_91945766_r	chr13:91945765-91947214
cnv697	chr13:100171260-100171796	536	intron	uc007rpn.1_intron_4_0_chr13_100170332_f	chr13:100170331-100173458
cnv699	chr13:114606551-114607334	783	intron	uc007rxj.1_intron_0_0_chr13_114584905_f	chr13:114584904-114712454
cnv699	chr13:114606551-114607334	783	intron	uc007rxk.1_intron_0_0_chr13_114584905_f	chr13:114584904-114691210
cnv699	chr13:114606551-114607334	783	intron	uc011zev.1_intron_0_0_chr13_114584905_f	chr13:114584904-114712454
cnv700	chr13:114676624-114677788	1164	intron	uc007rxj.1_intron_0_0_chr13_114584905_f	chr13:114584904-114712454
cnv700	chr13:114676624-114677788	1164	intron	uc007rxk.1_intron_0_0_chr13_114584905_f	chr13:114584904-114691210
cnv700	chr13:114676624-114677788	1164	intron	uc011zev.1_intron_0_0_chr13_114584905_f	chr13:114584904-114712454
cnv701	chr13:120277682-120284180	3758	intron	uc007rzl.1_intron_0_0_chr13_120277008_f	chr13:120277007-120281440
cnv701	chr13:120277682-120284180	2119	intron	uc007rzl.1_intron_1_0_chr13_120281823_f	chr13:120281822-120283941
cnv701	chr13:120277682-120284180	3758	intron	uc007rzm.1_intron_0_0_chr13_120277008_f	chr13:120277007-120281440
cnv701	chr13:120277682-120284180	3639	intron	uc011zey.1_intron_0_0_chr13_120277802_f	chr13:120277801-120281440
cnv701	chr13:120277682-120284180	2119	intron	uc011zey.1_intron_1_0_chr13_120281823_f	chr13:120281822-120283941
cnv704	chr16:22853964-22855656	1692	intron	uc007ysk.1_intron_6_0_chr16_22842181_r	chr16:22842180-22857567
cnv704	chr16:22853964-22855656	1692	intron	uc007ysl.1_intron_6_0_chr16_22842181_r	chr16:22842180-22857417
cnv704	chr16:22853964-22855656	1692	intron	uc007ysm.1_intron_2_0_chr16_22842181_r	chr16:22842180-22857417
cnv704	chr16:22853964-22855656	1692	intron	uc007ysn.1_intron_1_0_chr16_22842181_r	chr16:22842180-22856827
cnv705	chr16:29213316-29213821	505	intron	uc007yvw.1_intron_0_0_chr16_29209896_f	chr16:29209895-29217697
cnv705	chr16:29213316-29213821	505	intron	uc007yvx.1_intron_0_0_chr16_29210396_f	chr16:29210395-29217697
cnv706	chr16:46083904-46086372	2468	intron	uc007zjf.2_intron_9_0_chr16_46071939_r	chr16:46071938-46094852
cnv706	chr16:46083904-46086372	2468	intron	uc007zjg.2_intron_4_0_chr16_46071939_r	chr16:46071938-46094852
cnv706	chr16:46083904-46086372	2468	intron	uc007zjh.2_intron_1_0_chr16_46071939_r	chr16:46071938-46094852
cnv708	chr16:85073167-85073743	576	intron	uc007ztn.2_intron_12_0_chr16_85056772_r	chr16:85056771-85080084
cnv708	chr16:85073167-85073743	576	intron	uc007ztp.2_intron_11_0_chr16_85056772_r	chr16:85056771-85080084
cnv708	chr16:85073167-85073743	576	intron	uc007ztq.2_intron_11_0_chr16_85056772_r	chr16:85056771-85080084
cnv708	chr16:85073167-85073743	576	intron	uc007ztm.2_intron_10_0_chr16_85056772_r	chr16:85056771-85080084
cnv708	chr16:85073167-85073743	576	intron	uc007zto.2_intron_10_0_chr16_85056772_r	chr16:85056771-85080084
cnv708	chr16:85073167-85073743	576	intron	uc012ahn.1_intron_8_0_chr16_85056772_r	chr16:85056771-85080084
cnv709	chr17:7934105-7934544	381	intron	uc008aio.1_intron_1_0_chr17_7933656_r	chr17:7933655-7934486
cnv710	chr17:10658431-10659134	703	intron	uc008akh.1_intron_0_0_chr17_10649210_f	chr17:10649209-10664317
cnv710	chr17:10658431-10659134	703	intron	uc008akg.1_intron_0_0_chr17_10596345_r	chr17:10596344-10769330
cnv711	chr17:10664133-10664954	514	intron	uc008akh.1_intron_1_0_chr17_10664441_f	chr17:10664440-10665972
cnv711	chr17:10664133-10664954	184	intron	uc008akh.1_intron_0_0_chr17_10649210_f	chr17:10649209-10664317
cnv711	chr17:10664133-10664954	821	intron	uc008akg.1_intron_0_0_chr17_10596345_r	chr17:10596344-10769330
cnv712	chr17:11037489-11037786	297	intron	uc008akj.1_intron_0_0_chr17_11033356_f	chr17:11033355-11259994
cnv712	chr17:11037489-11037786	297	intron	uc008akk.1_intron_0_0_chr17_11033356_f	chr17:11033355-11259994
cnv712	chr17:11037489-11037786	297	intron	uc012ajy.1_intron_0_0_chr17_11033356_f	chr17:11033355-11259994
cnv712	chr17:11037489-11037786	297	intron	uc012ajz.1_intron_0_0_chr17_11033356_f	chr17:11033355-11259994
cnv712	chr17:11037489-11037786	297	intron	uc012aka.1_intron_0_0_chr17_11033356_f	chr17:11033355-11430327
cnv712	chr17:11037489-11037786	297	intron	uc012akb.1_intron_0_0_chr17_11033356_f	chr17:11033355-11259994
cnv712	chr17:11037489-11037786	297	intron	uc012akc.1_intron_0_0_chr17_11033356_f	chr17:11033355-11259994
cnv713	chr17:29359494-29359892	398	intron	uc008bsk.2_intron_17_0_chr17_29348697_r	chr17:29348696-29362135
cnv714	chr17:30961981-30965762	3781	intron	uc008bub.1_intron_84_0_chr17_30956220_f	chr17:30956219-30967717
cnv715	chr17:31529409-31538962	9553	intron	uc008buz.2_intron_0_0_chr17_31523302_f	chr17:31523301-31551045
cnv715	chr17:31529409-31538962	9553	intron	uc008bva.2_intron_0_0_chr17_31523302_f	chr17:31523301-31551045
cnv716	chr17:33278086-33278778	692	intron	uc008byb.2_intron_1_0_chr17_33252242_r	chr17:33252241-33379143
cnv719	chr17:35187604-35188126	522	intron	uc008cfg.1_intron_0_0_chr17_35187432_f	chr17:35187431-35189379
cnv721	chr17:85180551-85182603	2052	intron	uc008dtc.1_intron_36_0_chr17_85176475_r	chr17:85176474-85189704
cnv722	chr18:14902675-14905473	2798	intron	uc008edj.2_intron_3_0_chr18_14889611_f	chr18:14889610-14915790
cnv722	chr18:14902675-14905473	2798	intron	uc012azr.1_intron_4_0_chr18_14889611_f	chr18:14889610-14915790
cnv722	chr18:14902675-14905473	2798	intron	uc012azs.1_intron_3_0_chr18_14889611_f	chr18:14889610-14916130
cnv723	chr18:30440532-30441569	1037	intron	uc008ehw.1_intron_2_0_chr18_30436770_f	chr18:30436769-30441610
cnv723	chr18:30440532-30441569	1037	intron	uc012bar.1_intron_2_0_chr18_30436770_f	chr18:30436769-30441610
cnv724	chr18:45762401-45763286	885	intron	uc008evf.1_intron_2_0_chr18_45752079_f	chr18:45752078-45814851
cnv724	chr18:45762401-45763286	885	intron	uc008evd.1_intron_5_0_chr18_45752079_f	chr18:45752078-45814851
cnv724	chr18:45762401-45763286	885	intron	uc008evg.1_intron_2_0_chr18_45752079_f	chr18:45752078-45814851
cnv724	chr18:45762401-45763286	885	intron	uc012bco.1_intron_1_0_chr18_45720971_f	chr18:45720970-45814851
cnv725	chr18:64069275-64070830	1555	intron	uc008fea.2_intron_21_0_chr18_64063871_f	chr18:64063870-64084465
cnv725	chr18:64069275-64070830	1555	intron	uc008feb.2_intron_20_0_chr18_64063871_f	chr18:64063870-64084465
cnv728	chr18:85115020-85115517	497	intron	uc008fux.1_intron_0_0_chr18_85104573_f	chr18:85104572-85126711
cnv728	chr18:85115020-85115517	497	intron	uc012bfq.1_intron_0_0_chr18_85104573_f	chr18:85104572-85126711
cnv729	chr18:85121335-85122264	929	intron	uc008fux.1_intron_0_0_chr18_85104573_f	chr18:85104572-85126711
cnv729	chr18:85121335-85122264	929	intron	uc012bfq.1_intron_0_0_chr18_85104573_f	chr18:85104572-85126711
cnv733	chr19:11517855-11524205	6055	intron	uc008gsd.1_intron_0_0_chr19_11518151_f	chr19:11518150-11524383
cnv733	chr19:11517855-11524205	6055	intron	uc008gse.1_intron_0_0_chr19_11518151_f	chr19:11518150-11524383
cnv733	chr19:11517855-11524205	6055	intron	uc008gsf.1_intron_0_0_chr19_11518151_f	chr19:11518150-11524383
cnv734	chr19:11524206-11526404	1861	intron	uc008gsd.1_intron_1_0_chr19_11524544_f	chr19:11524543-11529141
cnv734	chr19:11524206-11526404	1861	intron	uc008gse.1_intron_1_0_chr19_11524544_f	chr19:11524543-11529141
cnv734	chr19:11524206-11526404	1861	intron	uc008gsf.1_intron_1_0_chr19_11524544_f	chr19:11524543-11529141
cnv735	chr19:11526405-11530946	2736	intron	uc008gsd.1_intron_1_0_chr19_11524544_f	chr19:11524543-11529141
cnv735	chr19:11526405-11530946	1685	intron	uc008gsd.1_intron_2_0_chr19_11529262_f	chr19:11529261-11532285
cnv735	chr19:11526405-11530946	2736	intron	uc008gse.1_intron_1_0_chr19_11524544_f	chr19:11524543-11529141
cnv735	chr19:11526405-11530946	1685	intron	uc008gse.1_intron_2_0_chr19_11529262_f	chr19:11529261-11532285
cnv735	chr19:11526405-11530946	2736	intron	uc008gsf.1_intron_1_0_chr19_11524544_f	chr19:11524543-11529141
cnv735	chr19:11526405-11530946	1685	intron	uc008gsf.1_intron_2_0_chr19_11529262_f	chr19:11529261-11532285
cnv736	chr19:11530947-11531700	753	intron	uc008gsd.1_intron_2_0_chr19_11529262_f	chr19:11529261-11532285
cnv736	chr19:11530947-11531700	753	intron	uc008gse.1_intron_2_0_chr19_11529262_f	chr19:11529261-11532285
cnv736	chr19:11530947-11531700	753	intron	uc008gsf.1_intron_2_0_chr19_11529262_f	chr19:11529261-11532285
cnv737	chr19:11531701-11532405	584	intron	uc008gsd.1_intron_2_0_chr19_11529262_f	chr19:11529261-11532285
cnv737	chr19:11531701-11532405	584	intron	uc008gse.1_intron_2_0_chr19_11529262_f	chr19:11529261-11532285
cnv737	chr19:11531701-11532405	584	intron	uc008gsf.1_intron_2_0_chr19_11529262_f	chr19:11529261-11532285
cnv738	chr19:23501074-23511606	10532	intron	uc008hac.1_intron_11_0_chr19_23453425_r	chr19:23453424-23522069
cnv738	chr19:23501074-23511606	10532	intron	uc012bjo.1_intron_10_0_chr19_23453425_r	chr19:23453424-23522069
cnv739	chr19:24522234-24523691	1457	intron	uc008hap.1_intron_13_0_chr19_24518179_r	chr19:24518178-24630254
cnv739	chr19:24522234-24523691	1457	intron	uc012bjs.1_intron_12_0_chr19_24518179_r	chr19:24518178-24630254
cnv740	chr19:34934345-34934748	403	intron	uc008hgv.1_intron_5_0_chr19_34915600_r	chr19:34915599-34952175
cnv740	chr19:34934345-34934748	403	intron	uc008hgw.2_intron_5_0_chr19_34915600_r	chr19:34915599-34953013
cnv741	chr19:34950005-34950194	189	intron	uc008hgv.1_intron_5_0_chr19_34915600_r	chr19:34915599-34952175
cnv741	chr19:34950005-34950194	189	intron	uc008hgw.2_intron_5_0_chr19_34915600_r	chr19:34915599-34953013
cnv742	chr19:39099199-39100364	1165	intron	uc008hju.1_intron_3_0_chr19_39093294_f	chr19:39093293-39105751
cnv743	chrX:11700044-11700673	629	intron	uc009squ.1_intron_12_0_chrX_11638773_r	chrX:11638772-11737414
cnv744	chrX:22850815-22851108	293	intron	uc009sut.1_intron_5_0_chrX_22838700_r	chrX:22838699-22862283
cnv744	chrX:22850815-22851108	293	intron	uc009suu.1_intron_5_0_chrX_22838700_r	chrX:22838699-22892255
cnv744	chrX:22850815-22851108	293	intron	uc009suv.1_intron_5_0_chrX_22838700_r	chrX:22838699-22892255
cnv745	chrX:68477106-68477383	277	intron	uc009tjm.2_intron_0_0_chrX_68468258_f	chrX:68468257-68484565
cnv745	chrX:68477106-68477383	277	intron	uc009tjn.2_intron_0_0_chrX_68468258_f	chrX:68468257-68484565
cnv745	chrX:68477106-68477383	277	intron	uc009tjo.2_intron_0_0_chrX_68468258_f	chrX:68468257-68484565
cnv745	chrX:68477106-68477383	277	intron	uc009tjp.2_intron_0_0_chrX_68468258_f	chrX:68468257-68484565
cnv745	chrX:68477106-68477383	277	intron	uc009tjq.2_intron_0_0_chrX_68468258_f	chrX:68468257-68484565
cnv745	chrX:68477106-68477383	277	intron	uc012hjp.1_intron_0_0_chrX_68464128_f	chrX:68464127-68484565
cnv745	chrX:68477106-68477383	277	intron	uc009tjr.2_intron_0_0_chrX_68468258_f	chrX:68468257-68484565
cnv745	chrX:68477106-68477383	277	intron	uc012hjq.1_intron_0_0_chrX_68468258_f	chrX:68468257-68484565
cnv745	chrX:68477106-68477383	277	intron	uc009tjs.2_intron_0_0_chrX_68468323_f	chrX:68468322-68484565
cnv746	chrX:68512918-68513635	634	intron	uc009tjn.2_intron_5_0_chrX_68513002_f	chrX:68513001-68513744
cnv746	chrX:68512918-68513635	634	intron	uc009tjo.2_intron_5_0_chrX_68513002_f	chrX:68513001-68537775
cnv746	chrX:68512918-68513635	717	intron	uc009tjp.2_intron_3_0_chrX_68488122_f	chrX:68488121-68537775
cnv746	chrX:68512918-68513635	634	intron	uc009tjq.2_intron_5_0_chrX_68513002_f	chrX:68513001-68537775
cnv746	chrX:68512918-68513635	634	intron	uc012hjp.1_intron_5_0_chrX_68513002_f	chrX:68513001-68537775
cnv746	chrX:68512918-68513635	634	intron	uc009tjr.2_intron_5_0_chrX_68513002_f	chrX:68513001-68537775
cnv746	chrX:68512918-68513635	634	intron	uc012hjq.1_intron_5_0_chrX_68513002_f	chrX:68513001-68537775
cnv746	chrX:68512918-68513635	634	intron	uc009tjs.2_intron_5_0_chrX_68513002_f	chrX:68513001-68537775
cnv747	chrX:70689019-70689459	440	intron	uc009tlu.1_intron_0_0_chrX_70682905_r	chrX:70682904-70691148
cnv747	chrX:70689019-70689459	440	intron	uc009tlv.1_intron_0_0_chrX_70682905_r	chrX:70682904-70691148
cnv748	chrX:157595666-157596628	962	intron	uc009utu.1_intron_3_0_chrX_157591843_f	chrX:157591842-157609421
cnv748	chrX:157595666-157596628	962	intron	uc009utv.1_intron_2_0_chrX_157591843_f	chrX:157591842-157609421
cnv750	chr1:42940943-42941154	211	intron	uc007ava.2_intron_3_0_chr1_42936772_f	chr1:42936771-42944551
cnv750	chr1:42940943-42941154	211	intron	uc007avb.1_intron_2_0_chr1_42936772_f	chr1:42936771-42944551
cnv754	chr1:54861187-54861697	510	intron	uc011wkz.1_intron_25_0_chr1_54849376_r	chr1:54849375-54885455
cnv754	chr1:54861187-54861697	510	intron	uc007azu.2_intron_8_0_chr1_54849376_r	chr1:54849375-54885455
cnv754	chr1:54861187-54861697	510	intron	uc007azv.2_intron_5_0_chr1_54849376_r	chr1:54849375-54885455
cnv755	chr1:92704736-92705176	440	intron	uc011wpc.1_intron_31_0_chr1_92704654_r	chr1:92704653-92706702
cnv755	chr1:92704736-92705176	440	intron	uc007bzl.2_intron_2_0_chr1_92704654_r	chr1:92704653-92706702
cnv756	chr1:112016483-112019070	2587	intron	uc011wqi.1_intron_11_0_chr1_112005533_f	chr1:112005532-112034438
cnv756	chr1:112016483-112019070	2587	intron	uc007chw.1_intron_10_0_chr1_112005533_f	chr1:112005532-112034438
cnv756	chr1:112016483-112019070	2587	intron	uc011wqj.1_intron_10_0_chr1_112005533_f	chr1:112005532-112034438
cnv756	chr1:112016483-112019070	2587	intron	uc011wqk.1_intron_3_0_chr1_112008229_f	chr1:112008228-112034438
cnv757	chr1:135250923-135263472	1822	intron	uc007cqf.1_intron_4_0_chr1_135253159_f	chr1:135253158-135254980
cnv757	chr1:135250923-135263472	1557	intron	uc011wsa.1_intron_0_0_chr1_135260596_f	chr1:135260595-135262152
cnv757	chr1:135250923-135263472	1557	intron	uc007cqg.2_intron_0_0_chr1_135260596_f	chr1:135260595-135262152
cnv757	chr1:135250923-135263472	1557	intron	uc007cqh.2_intron_0_0_chr1_135260596_f	chr1:135260595-135262152
cnv758	chr1:137202811-137204540	1729	intron	uc007csz.1_intron_2_0_chr1_137202795_r	chr1:137202794-137205711
cnv759	chr1:140053452-140053622	170	intron	uc007cvg.2_intron_30_0_chr1_140022904_r	chr1:140022903-140071591
cnv759	chr1:140053452-140053622	170	intron	uc007cvh.2_intron_27_0_chr1_140022904_r	chr1:140022903-140071591
cnv759	chr1:140053452-140053622	170	intron	uc007cvi.2_intron_26_0_chr1_140022904_r	chr1:140022903-140071591
cnv759	chr1:140053452-140053622	170	intron	uc007cvj.2_intron_5_0_chr1_140022904_r	chr1:140022903-140071591
cnv759	chr1:140053452-140053622	170	intron	uc007cvk.2_intron_2_0_chr1_140022904_r	chr1:140022903-140071591
cnv760	chr1:142076821-142077489	668	intron	uc007cws.1_intron_20_0_chr1_142059714_r	chr1:142059713-142079741
cnv760	chr1:142076821-142077489	668	intron	uc011wtg.1_intron_20_0_chr1_142059714_r	chr1:142059713-142079741
cnv760	chr1:142076821-142077489	668	intron	uc007cwt.1_intron_19_0_chr1_142059714_r	chr1:142059713-142079741
cnv760	chr1:142076821-142077489	668	intron	uc007cwu.1_intron_4_0_chr1_142059714_r	chr1:142059713-142079741
cnv762	chr1:152779175-152779524	349	intron	uc007cyj.1_intron_105_0_chr1_152723626_r	chr1:152723625-152839913
cnv762	chr1:152779175-152779524	349	intron	uc007cyl.1_intron_0_0_chr1_152723626_r	chr1:152723625-152839913
cnv764	chr1:157226877-157230819	3942	intron	uc007dbf.1_intron_12_0_chr1_157192785_r	chr1:157192784-157231740
cnv764	chr1:157226877-157230819	3942	intron	uc007dbh.1_intron_11_0_chr1_157192785_r	chr1:157192784-157231740
cnv766	chr1:168143629-168147577	3948	intron	uc007dkk.1_intron_3_0_chr1_168136047_r	chr1:168136046-168155720
cnv767	chr1:172773439-172773635	196	intron	uc007dmj.1_intron_11_0_chr1_172771944_r	chr1:172771943-172779247
cnv768	chr1:175885473-175909761	7370	intron	uc011wwx.1_intron_1_0_chr1_175894114_r	chr1:175894113-175901483
cnv768	chr1:175885473-175909761	7370	intron	uc007dsk.2_intron_1_0_chr1_175894114_r	chr1:175894113-175901483
cnv770	chr1:193408685-193409480	795	intron	uc007eco.1_intron_2_0_chr1_193407205_f	chr1:193407204-193410402
cnv770	chr1:193408685-193409480	795	intron	uc007ecp.1_intron_2_0_chr1_193407205_f	chr1:193407204-193410402
cnv770	chr1:193408685-193409480	795	intron	uc007ecq.1_intron_1_0_chr1_193407205_f	chr1:193407204-193410402
cnv770	chr1:193408685-193409480	795	intron	uc007ecr.1_intron_0_0_chr1_193399831_f	chr1:193399830-193410402
cnv771	chr2:10334837-10336617	1780	intron	uc008iht.2_intron_6_0_chr2_10326306_f	chr2:10326305-10359573
cnv771	chr2:10334837-10336617	1780	intron	uc008ihu.2_intron_4_0_chr2_10326306_f	chr2:10326305-10359573
cnv771	chr2:10334837-10336617	1780	intron	uc008ihw.2_intron_4_0_chr2_10326306_f	chr2:10326305-10359573
cnv771	chr2:10334837-10336617	1780	intron	uc008ihx.2_intron_4_0_chr2_10326306_f	chr2:10326305-10359573
cnv771	chr2:10334837-10336617	1780	intron	uc008ihz.1_intron_2_0_chr2_10326306_f	chr2:10326305-10359573
cnv771	chr2:10334837-10336617	1780	intron	uc008ihv.2_intron_4_0_chr2_10326306_f	chr2:10326305-10359573
cnv771	chr2:10334837-10336617	1780	intron	uc008ihy.2_intron_5_0_chr2_10326306_f	chr2:10326305-10359573
cnv772	chr2:31058007-31059452	1445	intron	uc008jdp.2_intron_13_0_chr2_31047411_f	chr2:31047410-31063198
cnv773	chr2:64856874-64857397	523	intron	uc008jvx.1_intron_11_0_chr2_64791776_r	chr2:64791775-64859143
cnv774	chr2:69512714-69513433	646	intron	uc008jyg.1_intron_2_0_chr2_69512788_f	chr2:69512787-69516136
cnv775	chr2:72792774-72793703	929	intron	uc008kca.1_intron_2_0_chr2_72784796_r	chr2:72784795-72808211
cnv775	chr2:72792774-72793703	929	intron	uc008kcb.1_intron_2_0_chr2_72784796_r	chr2:72784795-72808211
cnv775	chr2:72792774-72793703	929	intron	uc008kcc.1_intron_2_0_chr2_72784796_r	chr2:72784795-72808211
cnv778	chr2:84667864-84668288	418	intron	uc008kjh.2_intron_1_0_chr2_84667871_f	chr2:84667870-84669946
cnv780	chr2:102904671-102906798	2127	intron	uc008lil.2_intron_9_0_chr2_102898735_r	chr2:102898734-102913446
cnv780	chr2:102904671-102906798	2127	intron	uc008lim.2_intron_3_0_chr2_102898735_r	chr2:102898734-102913446
cnv781	chr2:114393795-114394735	940	intron	uc008lqk.1_intron_4_0_chr2_114393775_r	chr2:114393774-114395212
cnv781	chr2:114393795-114394735	940	intron	uc012cbd.1_intron_4_0_chr2_114393775_r	chr2:114393774-114395212
cnv781	chr2:114393795-114394735	940	intron	uc008lql.1_intron_3_0_chr2_114393775_r	chr2:114393774-114395212
cnv781	chr2:114393795-114394735	940	intron	uc008lqm.1_intron_2_0_chr2_114393775_r	chr2:114393774-114395212
cnv783	chr2:120966686-120966942	256	intron	uc008lxo.1_intron_0_0_chr2_120966403_f	chr2:120966402-120967828
cnv783	chr2:120966686-120966942	256	intron	uc008lxq.1_intron_0_0_chr2_120966346_f	chr2:120966345-120967828
cnv783	chr2:120966686-120966942	256	intron	uc008lxp.1_intron_0_0_chr2_120966403_f	chr2:120966402-120967828
cnv783	chr2:120966686-120966942	256	intron	uc008lxr.1_intron_0_0_chr2_120966346_f	chr2:120966345-120967828
cnv784	chr2:125237373-125237704	331	intron	uc008mco.1_intron_58_0_chr2_125228966_r	chr2:125228965-125238341
cnv784	chr2:125237373-125237704	331	intron	uc008mcp.1_intron_3_0_chr2_125228966_r	chr2:125228965-125238341
cnv784	chr2:125237373-125237704	331	intron	uc008mcq.1_intron_3_0_chr2_125228966_r	chr2:125228965-125238341
cnv785	chr2:128935275-128935508	233	intron	uc008mhf.2_intron_5_0_chr2_128935191_f	chr2:128935190-128935775
cnv789	chr2:179679776-179680247	471	intron	uc008ohw.1_intron_13_0_chr2_179674660_r	chr2:179674659-179710117
cnv792	chr3:36478703-36479950	1247	intron	uc008ozq.2_intron_4_0_chr3_36477483_r	chr3:36477482-36481547
cnv792	chr3:36478703-36479950	1247	intron	uc008ozp.2_intron_4_0_chr3_36477483_r	chr3:36477482-36481547
cnv793	chr3:36511773-36511927	154	intron	uc008ozq.2_intron_17_0_chr3_36511000_r	chr3:36510999-36512171
cnv793	chr3:36511773-36511927	154	intron	uc008ozp.2_intron_17_0_chr3_36511000_r	chr3:36510999-36512171
cnv793	chr3:36511773-36511927	154	intron	uc008ozr.1_intron_2_0_chr3_36511000_r	chr3:36510999-36512171
cnv794	chr3:37210405-37210822	417	intron	uc008pam.1_intron_3_0_chr3_37209362_r	chr3:37209361-37211278
cnv795	chr3:69257545-69258784	1239	intron	uc008pmg.1_intron_0_0_chr3_69121888_f	chr3:69121887-69301692
cnv795	chr3:69257545-69258784	1239	intron	uc008pmh.1_intron_0_0_chr3_69146803_f	chr3:69146802-69301692
cnv797	chr3:80919448-80925531	6083	intron	uc008poi.1_intron_0_0_chr3_80841477_f	chr3:80841476-80934939
cnv797	chr3:80919448-80925531	6083	intron	uc008poj.1_intron_0_0_chr3_80841477_f	chr3:80841476-80945326
cnv797	chr3:80919448-80925531	6083	intron	uc008pok.1_intron_0_0_chr3_80841477_f	chr3:80841476-80934939
cnv799	chr3:95346893-95347248	41	intron	uc008qjz.2_intron_2_0_chr3_95342766_f	chr3:95342765-95346934
cnv799	chr3:95346893-95347248	164	intron	uc008qjz.2_intron_3_0_chr3_95347085_f	chr3:95347084-95349254
cnv799	chr3:95346893-95347248	41	intron	uc008qka.2_intron_2_0_chr3_95342766_f	chr3:95342765-95346934
cnv799	chr3:95346893-95347248	164	intron	uc008qka.2_intron_3_0_chr3_95347085_f	chr3:95347084-95349254
cnv800	chr3:108323028-108323951	923	intron	uc008qzd.1_intron_19_0_chr3_108291941_r	chr3:108291940-108339213
cnv801	chr3:113262544-113262817	273	intron	uc008rba.2_intron_2_0_chr3_113261359_r	chr3:113261358-113264549
cnv801	chr3:113262544-113262817	273	intron	uc008rbb.2_intron_2_0_chr3_113261359_r	chr3:113261358-113264549
cnv802	chr3:114701958-114702707	749	intron	uc008rbm.1_intron_0_0_chr3_114607470_f	chr3:114607469-114792998
cnv804	chr4:45332146-45332265	119	intron	uc008ssk.1_intron_1_0_chr4_45330702_r	chr4:45330701-45332421
cnv804	chr4:45332146-45332265	119	intron	uc008ssl.1_intron_0_0_chr4_45330702_r	chr4:45330701-45332421
cnv806	chr4:58864354-58864863	509	intron	uc008sze.1_intron_37_0_chr4_58863826_r	chr4:58863825-58865987
cnv806	chr4:58864354-58864863	509	intron	uc008szf.1_intron_29_0_chr4_58863826_r	chr4:58863825-58865987
cnv806	chr4:58864354-58864863	509	intron	uc008szh.1_intron_11_0_chr4_58863826_r	chr4:58863825-58865987
cnv806	chr4:58864354-58864863	509	intron	uc008szj.1_intron_4_0_chr4_58863826_r	chr4:58863825-58865987
cnv808	chr4:70120288-70122099	1811	intron	uc008tib.1_intron_3_0_chr4_70117035_r	chr4:70117034-70149164
cnv809	chr4:70139921-70143317	3396	intron	uc008tib.1_intron_3_0_chr4_70117035_r	chr4:70117034-70149164
cnv810	chr4:83267534-83267777	243	intron	uc008tlc.1_intron_9_0_chr4_83266868_f	chr4:83266867-83281543
cnv810	chr4:83267534-83267777	243	intron	uc012dgq.1_intron_8_0_chr4_83250087_f	chr4:83250086-83281543
cnv811	chr4:83375766-83378293	2527	intron	uc008tlc.1_intron_20_0_chr4_83342341_f	chr4:83342340-83388831
cnv811	chr4:83375766-83378293	2527	intron	uc012dgq.1_intron_19_0_chr4_83342341_f	chr4:83342340-83388831
cnv811	chr4:83375766-83378293	2527	intron	uc008tlf.1_intron_1_0_chr4_83342341_f	chr4:83342340-83388831
cnv812	chr4:86558164-86558286	122	intron	uc008tmf.2_intron_4_0_chr4_86557658_f	chr4:86557657-86563297
cnv812	chr4:86558164-86558286	122	intron	uc012dgs.1_intron_3_0_chr4_86557658_f	chr4:86557657-86563297
cnv812	chr4:86558164-86558286	122	intron	uc008tmg.2_intron_4_0_chr4_86557658_f	chr4:86557657-86577935
cnv813	chr4:86572692-86573248	556	intron	uc008tmg.2_intron_4_0_chr4_86557658_f	chr4:86557657-86577935
cnv814	chr4:95424637-95424971	334	intron	uc008tsy.2_intron_6_0_chr4_95405609_f	chr4:95405608-95436116
cnv814	chr4:95424637-95424971	334	intron	uc008tsw.2_intron_4_0_chr4_95405609_f	chr4:95405608-95467247
cnv814	chr4:95424637-95424971	334	intron	uc008tsx.2_intron_6_0_chr4_95405609_f	chr4:95405608-95436116
cnv816	chr4:106996791-106996940	149	intron	uc008tzs.1_intron_2_0_chr4_106991711_f	chr4:106991710-107008718
cnv822	chr4:155371411-155372085	674	intron	uc008wfr.1_intron_2_0_chr4_155370628_f	chr4:155370627-155373506
cnv822	chr4:155371411-155372085	674	intron	uc008wfs.1_intron_1_0_chr4_155370628_f	chr4:155370627-155373506
cnv822	chr4:155371411-155372085	674	intron	uc008wft.1_intron_1_0_chr4_155370628_f	chr4:155370627-155373506
cnv823	chr5:20553616-20554523	907	intron	uc008woh.1_intron_16_0_chr5_20535703_r	chr5:20535702-20561466
cnv824	chr5:29949636-29954501	4865	intron	uc008wum.1_intron_12_0_chr5_29946328_f	chr5:29946327-29957731
cnv824	chr5:29949636-29954501	4865	intron	uc008wun.1_intron_12_0_chr5_29946328_f	chr5:29946327-29957731
cnv825	chr5:32185292-32186219	927	intron	uc008wza.1_intron_5_0_chr5_32133533_f	chr5:32133532-32203427
cnv825	chr5:32185292-32186219	927	intron	uc008wzb.1_intron_7_0_chr5_32133533_f	chr5:32133532-32203427
cnv825	chr5:32185292-32186219	927	intron	uc008wzc.1_intron_6_0_chr5_32133533_f	chr5:32133532-32203427
cnv825	chr5:32185292-32186219	927	intron	uc008wzd.1_intron_5_0_chr5_32133533_f	chr5:32133532-32203427
cnv825	chr5:32185292-32186219	927	intron	uc008wzf.1_intron_5_0_chr5_32133533_f	chr5:32133532-32203427
cnv825	chr5:32185292-32186219	927	intron	uc008wze.1_intron_4_0_chr5_32133533_f	chr5:32133532-32203427
cnv825	chr5:32185292-32186219	927	intron	uc008wzg.1_intron_3_0_chr5_32133533_f	chr5:32133532-32203427
cnv826	chr5:43642997-43643550	553	intron	uc012dvt.1_intron_3_0_chr5_43635916_f	chr5:43635915-43652972
cnv826	chr5:43642997-43643550	553	intron	uc008xhk.2_intron_2_0_chr5_43635916_f	chr5:43635915-43652972
cnv827	chr5:51914342-51914680	338	intron	uc008xkd.2_intron_10_0_chr5_51889468_r	chr5:51889467-51939750
cnv827	chr5:51914342-51914680	338	intron	uc008xkc.2_intron_10_0_chr5_51889468_r	chr5:51889467-51939750
cnv828	chr5:66214515-66214741	226	intron	uc008xoa.1_intron_17_0_chr5_66213216_f	chr5:66213215-66216510
cnv831	chr5:81598585-81599258	673	intron	uc008xwi.1_intron_1_0_chr5_81496747_f	chr5:81496746-81626590
cnv831	chr5:81598585-81599258	673	intron	uc008xwj.1_intron_1_0_chr5_81496747_f	chr5:81496746-81626590
cnv831	chr5:81598585-81599258	673	intron	uc008xwo.1_intron_1_0_chr5_81496747_f	chr5:81496746-81626590
cnv831	chr5:81598585-81599258	673	intron	uc008xwk.1_intron_1_0_chr5_81496747_f	chr5:81496746-81626590
cnv831	chr5:81598585-81599258	673	intron	uc008xwl.1_intron_0_0_chr5_81450371_f	chr5:81450370-81626590
cnv831	chr5:81598585-81599258	673	intron	uc008xwm.1_intron_1_0_chr5_81496747_f	chr5:81496746-81626590
cnv831	chr5:81598585-81599258	673	intron	uc008xwn.1_intron_1_0_chr5_81496747_f	chr5:81496746-81626590
cnv831	chr5:81598585-81599258	673	intron	uc008xwp.1_intron_1_0_chr5_81496747_f	chr5:81496746-81626590
cnv832	chr5:81921506-81921940	434	intron	uc008xwo.1_intron_5_0_chr5_81894330_f	chr5:81894329-81938748
cnv832	chr5:81921506-81921940	434	intron	uc008xwk.1_intron_6_0_chr5_81894330_f	chr5:81894329-81941008
cnv832	chr5:81921506-81921940	434	intron	uc008xwl.1_intron_5_0_chr5_81894330_f	chr5:81894329-81941008
cnv832	chr5:81921506-81921940	434	intron	uc008xwm.1_intron_5_0_chr5_81894330_f	chr5:81894329-81938748
cnv832	chr5:81921506-81921940	434	intron	uc008xwn.1_intron_4_0_chr5_81894330_f	chr5:81894329-81938748
cnv832	chr5:81921506-81921940	434	intron	uc008xwp.1_intron_6_0_chr5_81894330_f	chr5:81894329-81938748
cnv834	chr5:106212650-106212914	264	intron	uc008ylg.2_intron_1_0_chr5_106161394_f	chr5:106161393-106240742
cnv834	chr5:106212650-106212914	264	intron	uc008ylh.2_intron_1_0_chr5_106161394_f	chr5:106161393-106240742
cnv835	chr5:106233170-106235317	2147	intron	uc008ylg.2_intron_1_0_chr5_106161394_f	chr5:106161393-106240742
cnv835	chr5:106233170-106235317	2147	intron	uc008ylh.2_intron_1_0_chr5_106161394_f	chr5:106161393-106240742
cnv836	chr5:125074112-125074383	214	intron	uc008zqh.2_intron_13_0_chr5_125073123_f	chr5:125073122-125074326
cnv836	chr5:125074112-125074383	214	intron	uc008zqi.2_intron_13_0_chr5_125073123_f	chr5:125073122-125074326
cnv838	chr5:142919393-142919598	205	intron	uc009aio.1_intron_1_0_chr5_142911281_f	chr5:142911280-142924640
cnv839	chr5:145069467-145070048	581	intron	uc009alq.1_intron_10_0_chr5_145047181_r	chr5:145047180-145079797
cnv839	chr5:145069467-145070048	581	intron	uc009alp.2_intron_2_0_chr5_145066016_f	chr5:145066015-145207248
cnv841	chr6:8340082-8340989	907	intron	uc009axm.2_intron_2_0_chr6_8323968_f	chr6:8323967-8376970
cnv841	chr6:8340082-8340989	907	intron	uc012eia.1_intron_2_0_chr6_8323968_f	chr6:8323967-8376970
cnv841	chr6:8340082-8340989	907	intron	uc009axn.2_intron_2_0_chr6_8323968_f	chr6:8323967-8376970
cnv841	chr6:8340082-8340989	907	intron	uc009axo.2_intron_1_0_chr6_8323968_f	chr6:8323967-8376970
cnv842	chr6:8360745-8361780	1035	intron	uc009axm.2_intron_2_0_chr6_8323968_f	chr6:8323967-8376970
cnv842	chr6:8360745-8361780	1035	intron	uc012eia.1_intron_2_0_chr6_8323968_f	chr6:8323967-8376970
cnv842	chr6:8360745-8361780	1035	intron	uc009axn.2_intron_2_0_chr6_8323968_f	chr6:8323967-8376970
cnv842	chr6:8360745-8361780	1035	intron	uc009axo.2_intron_1_0_chr6_8323968_f	chr6:8323967-8376970
cnv844	chr6:23736222-23738215	1993	intron	uc009bbf.1_intron_27_0_chr6_23638961_r	chr6:23638960-23788789
cnv844	chr6:23736222-23738215	1993	intron	uc009bbg.1_intron_26_0_chr6_23638961_r	chr6:23638960-23788789
cnv844	chr6:23736222-23738215	1993	intron	uc012eio.1_intron_15_0_chr6_23638961_r	chr6:23638960-23788789
cnv844	chr6:23736222-23738215	1993	intron	uc009bbh.2_intron_12_0_chr6_23638961_r	chr6:23638960-23788789
cnv844	chr6:23736222-23738215	1993	intron	uc009bbi.1_intron_9_0_chr6_23638961_r	chr6:23638960-23788789
cnv844	chr6:23736222-23738215	1993	intron	uc009bbj.1_intron_4_0_chr6_23638961_r	chr6:23638960-23788789
cnv844	chr6:23736222-23738215	1993	intron	uc009bbm.1_intron_0_0_chr6_23638961_r	chr6:23638960-23788789
cnv845	chr6:28588953-28589234	281	intron	uc012eiu.1_intron_9_0_chr6_28576190_f	chr6:28576189-28618557
cnv845	chr6:28588953-28589234	281	intron	uc009bct.1_intron_10_0_chr6_28576190_f	chr6:28576189-28618557
cnv847	chr6:29849524-29851902	2378	intron	uc009bei.2_intron_11_0_chr6_29846417_f	chr6:29846416-29853188
cnv847	chr6:29849524-29851902	2378	intron	uc009beh.2_intron_11_0_chr6_29846417_f	chr6:29846416-29853188
cnv847	chr6:29849524-29851902	2378	intron	uc009bek.2_intron_11_0_chr6_29846417_f	chr6:29846416-29853188
cnv847	chr6:29849524-29851902	2378	intron	uc009bel.2_intron_9_0_chr6_29846417_f	chr6:29846416-29853188
cnv848	chr6:30753302-30754482	1180	intron	uc012ejn.1_intron_3_0_chr6_30700636_r	chr6:30700635-30759558
cnv848	chr6:30753302-30754482	1180	intron	uc009bfv.1_intron_3_0_chr6_30700636_r	chr6:30700635-30759558
cnv848	chr6:30753302-30754482	1180	intron	uc012ejo.1_intron_3_0_chr6_30700636_r	chr6:30700635-30759558
cnv850	chr6:87760537-87761279	742	intron	uc009ctx.1_intron_1_0_chr6_87744792_r	chr6:87744791-87761340
cnv850	chr6:87760537-87761279	742	intron	uc009cua.1_intron_0_0_chr6_87744792_r	chr6:87744791-87761340
cnv851	chr6:104748463-104749312	849	intron	uc009dco.1_intron_10_0_chr6_104726447_f	chr6:104726446-104754312
cnv851	chr6:104748463-104749312	849	intron	uc012ept.1_intron_11_0_chr6_104726447_f	chr6:104726446-104754312
cnv853	chr6:122904722-122905419	697	intron	uc009dpv.1_intron_2_0_chr6_122904171_f	chr6:122904170-122914264
cnv853	chr6:122904722-122905419	697	intron	uc009dpw.1_intron_1_0_chr6_122904171_f	chr6:122904170-122914264
cnv854	chr6:128475365-128475738	373	intron	uc009eef.1_intron_34_0_chr6_128475317_r	chr6:128475316-128476596
cnv855	chr6:135114281-135114791	510	intron	uc009elh.1_intron_2_0_chr6_135105308_r	chr6:135105307-135118037
cnv856	chr6:136046303-136048028	1725	intron	uc009elq.1_intron_11_0_chr6_135994338_r	chr6:135994337-136121433
cnv856	chr6:136046303-136048028	1725	intron	uc009elr.1_intron_0_0_chr6_135994338_r	chr6:135994337-136121433
cnv856	chr6:136046303-136048028	1725	intron	uc012eut.1_intron_0_0_chr6_135994338_r	chr6:135994337-136121433
cnv856	chr6:136046303-136048028	1725	intron	uc012euu.1_intron_0_0_chr6_135994338_r	chr6:135994337-136121433
cnv857	chr6:137335211-137335665	454	intron	uc009emv.2_intron_6_0_chr6_137334885_f	chr6:137334884-137341206
cnv857	chr6:137335211-137335665	454	intron	uc009emw.2_intron_6_0_chr6_137334885_f	chr6:137334884-137341206
cnv858	chr6:137336629-137336884	255	intron	uc009emv.2_intron_6_0_chr6_137334885_f	chr6:137334884-137341206
cnv858	chr6:137336629-137336884	255	intron	uc009emw.2_intron_6_0_chr6_137334885_f	chr6:137334884-137341206
cnv859	chr6:139604400-139604590	190	intron	uc009ent.1_intron_7_0_chr6_139597753_f	chr6:139597752-139605681
cnv859	chr6:139604400-139604590	190	intron	uc009env.1_intron_5_0_chr6_139597753_f	chr6:139597752-139605681
cnv860	chr6:139785127-139788239	3112	intron	uc009ent.1_intron_18_0_chr6_139721025_f	chr6:139721024-139792408
cnv861	chr6:139900184-139900376	192	intron	uc009ent.1_intron_31_0_chr6_139884598_f	chr6:139884597-139906226
cnv861	chr6:139900184-139900376	192	intron	uc009enx.1_intron_13_0_chr6_139884598_f	chr6:139884597-139906226
cnv862	chr6:146517470-146518846	1376	intron	uc009esb.1_intron_14_0_chr6_146515218_r	chr6:146515217-146523223
cnv864	chr6:149431804-149432060	256	intron	uc009eug.2_intron_0_0_chr6_149358164_f	chr6:149358163-149432505
cnv864	chr6:149431804-149432060	256	intron	uc009euh.2_intron_0_0_chr6_149358164_f	chr6:149358163-149432505
cnv864	chr6:149431804-149432060	256	intron	uc009eui.2_intron_0_0_chr6_149358164_f	chr6:149358163-149432505
cnv865	chr7:31690135-31691279	1144	intron	uc009ggz.1_intron_3_0_chr7_31686956_r	chr7:31686955-31691924
cnv865	chr7:31690135-31691279	1144	intron	uc009gha.1_intron_3_0_chr7_31686956_r	chr7:31686955-31691924
cnv865	chr7:31690135-31691279	1144	intron	uc009ghb.1_intron_4_0_chr7_31686956_r	chr7:31686955-31691924
cnv866	chr7:74766530-74770421	3891	intron	uc009hio.2_intron_6_0_chr7_74763998_r	chr7:74763997-74773180
cnv866	chr7:74766530-74770421	3891	intron	uc009hin.2_intron_6_0_chr7_74763998_r	chr7:74763997-74773180
cnv866	chr7:74766530-74770421	3891	intron	uc009hip.1_intron_2_0_chr7_74763998_r	chr7:74763997-74773180
cnv866	chr7:74766530-74770421	3891	intron	uc009hiq.2_intron_2_0_chr7_74763998_r	chr7:74763997-74773180
cnv866	chr7:74766530-74770421	3891	intron	uc009him.2_intron_6_0_chr7_74763998_r	chr7:74763997-74785989
cnv868	chr7:87679699-87680333	229	intron	uc009iax.2_intron_20_0_chr7_87659577_r	chr7:87659576-87679928
cnv868	chr7:87679699-87680333	229	intron	uc009iay.2_intron_14_0_chr7_87659577_r	chr7:87659576-87679928
cnv875	chr8:42118350-42119007	657	intron	uc009lnk.1_intron_8_0_chr8_42107949_r	chr8:42107948-42126826
cnv875	chr8:42118350-42119007	657	intron	uc009lnl.1_intron_8_0_chr8_42107949_r	chr8:42107948-42133401
cnv875	chr8:42118350-42119007	657	intron	uc009lnm.1_intron_8_0_chr8_42107949_r	chr8:42107948-42133401
cnv875	chr8:42118350-42119007	657	intron	uc009lnn.1_intron_8_0_chr8_42107949_r	chr8:42107948-42133401
cnv876	chr8:42175491-42175967	476	intron	uc009lnn.1_intron_12_0_chr8_42170195_r	chr8:42170194-42218834
cnv879	chr8:48157219-48160160	2941	intron	uc009lqq.1_intron_5_0_chr8_48154380_f	chr8:48154379-48167768
cnv879	chr8:48157219-48160160	2941	intron	uc009lqr.1_intron_5_0_chr8_48154380_f	chr8:48154379-48167768
cnv879	chr8:48157219-48160160	2941	intron	uc009lqs.1_intron_0_0_chr8_48154380_f	chr8:48154379-48167768
cnv880	chr8:60295302-60295732	430	intron	uc012gea.1_intron_2_0_chr8_60283128_r	chr8:60283127-60315983
cnv881	chr8:72756249-72757031	782	intron	uc009lzi.1_intron_6_0_chr8_72755306_r	chr8:72755305-72758008
cnv881	chr8:72756249-72757031	782	intron	uc009lzj.1_intron_2_0_chr8_72755306_r	chr8:72755305-72758008
cnv882	chr8:72769716-72770058	342	intron	uc009lzk.2_intron_2_0_chr8_72767956_f	chr8:72767955-72772324
cnv882	chr8:72769716-72770058	342	intron	uc009lzl.2_intron_2_0_chr8_72767956_f	chr8:72767955-72772324
cnv882	chr8:72769716-72770058	342	intron	uc009lzm.2_intron_2_0_chr8_72767956_f	chr8:72767955-72772324
cnv882	chr8:72769716-72770058	342	intron	uc009lzn.1_intron_0_0_chr8_72767956_f	chr8:72767955-72772327
cnv883	chr8:74222265-74222541	276	intron	uc009mer.2_intron_1_0_chr8_74217799_r	chr8:74217798-74225616
cnv883	chr8:74222265-74222541	276	intron	uc009mes.1_intron_1_0_chr8_74217799_r	chr8:74217798-74227312
cnv884	chr8:74767015-74767393	378	intron	uc009mfp.1_intron_0_0_chr8_74764143_f	chr8:74764142-74770537
cnv885	chr8:84485422-84486700	1278	intron	uc009mje.1_intron_14_0_chr8_84476692_f	chr8:84476691-84493409
cnv885	chr8:84485422-84486700	1278	intron	uc009mjf.1_intron_12_0_chr8_84476692_f	chr8:84476691-84493409
cnv885	chr8:84485422-84486700	1278	intron	uc009mjg.1_intron_12_0_chr8_84476692_f	chr8:84476691-84493409
cnv885	chr8:84485422-84486700	1278	intron	uc012ggp.1_intron_11_0_chr8_84476692_f	chr8:84476691-84493409
cnv885	chr8:84485422-84486700	1278	intron	uc009mjh.1_intron_10_0_chr8_84476692_f	chr8:84476691-84493409
cnv885	chr8:84485422-84486700	1278	intron	uc009mji.1_intron_5_0_chr8_84476692_f	chr8:84476691-84493409
cnv887	chr8:95843940-95844968	1028	intron	uc009muq.2_intron_5_0_chr8_95843856_r	chr8:95843855-95846829
cnv890	chr9:29513297-29513655	358	intron	uc009oqu.1_intron_6_0_chr9_29219226_r	chr9:29219225-29770429
cnv890	chr9:29513297-29513655	358	intron	uc009oqv.1_intron_3_0_chr9_29219226_r	chr9:29219225-29770429
cnv890	chr9:29513297-29513655	358	intron	uc009oqx.1_intron_1_0_chr9_29219226_r	chr9:29219225-29770429
cnv892	chr9:45195410-45195957	547	intron	uc009pfs.1_intron_0_0_chr9_45178572_f	chr9:45178571-45198070
cnv892	chr9:45195410-45195957	547	intron	uc009pft.1_intron_0_0_chr9_45178572_f	chr9:45178571-45198070
cnv894	chr9:50430824-50431224	400	intron	uc009pjz.2_intron_4_0_chr9_50429992_f	chr9:50429991-50432964
cnv894	chr9:50430824-50431224	400	intron	uc012gta.1_intron_4_0_chr9_50429992_f	chr9:50429991-50432964
cnv895	chr9:55556959-55557978	1019	intron	uc009psn.1_intron_8_0_chr9_55533803_r	chr9:55533802-55591349
cnv895	chr9:55556959-55557978	1019	intron	uc009pso.1_intron_8_0_chr9_55533803_r	chr9:55533802-55591349
cnv895	chr9:55556959-55557978	1019	intron	uc012gtu.1_intron_8_0_chr9_55533803_r	chr9:55533802-55591349
cnv896	chr9:55746016-55746714	698	intron	uc009psn.1_intron_26_0_chr9_55743190_r	chr9:55743189-55759846
cnv896	chr9:55746016-55746714	698	intron	uc009pso.1_intron_26_0_chr9_55743190_r	chr9:55743189-55759846
cnv896	chr9:55746016-55746714	698	intron	uc012gtu.1_intron_15_0_chr9_55743190_r	chr9:55743189-55759846
cnv896	chr9:55746016-55746714	698	intron	uc009psp.1_intron_8_0_chr9_55743190_r	chr9:55743189-55759846
cnv897	chr9:71533684-71534321	637	intron	uc012gwn.1_intron_10_0_chr9_71504060_r	chr9:71504059-71563129
cnv897	chr9:71533684-71534321	637	intron	uc009qpc.1_intron_10_0_chr9_71504060_r	chr9:71504059-71552954
cnv898	chr9:80024092-80024316	224	intron	uc009qvg.2_intron_0_0_chr9_80013037_f	chr9:80013036-80065422
cnv899	chr9:100595730-100599104	3374	intron	uc009rey.1_intron_0_0_chr9_100544216_f	chr9:100544215-100605571
cnv899	chr9:100595730-100599104	3374	intron	uc012gzf.1_intron_0_0_chr9_100544216_f	chr9:100544215-100605571
cnv899	chr9:100595730-100599104	3374	intron	uc009rez.1_intron_0_0_chr9_100544216_f	chr9:100544215-100605571
cnv899	chr9:100595730-100599104	3374	intron	uc009rfa.1_intron_0_0_chr9_100544216_f	chr9:100544215-100605571
cnv899	chr9:100595730-100599104	3374	intron	uc009rfb.1_intron_0_0_chr9_100544216_f	chr9:100544215-100605571
cnv900	chr9:100672855-100673880	1025	intron	uc012gzf.1_intron_3_0_chr9_100638562_f	chr9:100638561-100686910
cnv900	chr9:100672855-100673880	1025	intron	uc009rez.1_intron_4_0_chr9_100658206_f	chr9:100658205-100853911
cnv900	chr9:100672855-100673880	1025	intron	uc009rfa.1_intron_4_0_chr9_100658206_f	chr9:100658205-100677174
cnv900	chr9:100672855-100673880	1025	intron	uc009rfb.1_intron_4_0_chr9_100658206_f	chr9:100658205-100677174
cnv901	chr9:100759382-100760593	1211	intron	uc009rfa.1_intron_12_0_chr9_100756324_f	chr9:100756323-100766518
cnv901	chr9:100759382-100760593	1211	intron	uc009rfb.1_intron_13_0_chr9_100756324_f	chr9:100756323-100766518
cnv901	chr9:100759382-100760593	1211	intron	uc009rez.1_intron_4_0_chr9_100658206_f	chr9:100658205-100853911
cnv903	chr9:105340148-105340539	391	intron	uc009rif.2_intron_10_0_chr9_105337539_r	chr9:105337538-105341670
cnv903	chr9:105340148-105340539	391	intron	uc009rig.2_intron_10_0_chr9_105337539_r	chr9:105337538-105341670
cnv903	chr9:105340148-105340539	391	intron	uc009rii.2_intron_4_0_chr9_105337539_r	chr9:105337538-105341670
cnv903	chr9:105340148-105340539	391	intron	uc009rih.1_intron_10_0_chr9_105337539_r	chr9:105337538-105341670
cnv904	chr9:105342480-105342901	421	intron	uc009rif.2_intron_11_0_chr9_105341776_r	chr9:105341775-105345095
cnv904	chr9:105342480-105342901	421	intron	uc009rig.2_intron_11_0_chr9_105341776_r	chr9:105341775-105345095
cnv904	chr9:105342480-105342901	421	intron	uc009rii.2_intron_5_0_chr9_105341776_r	chr9:105341775-105345095
cnv904	chr9:105342480-105342901	421	intron	uc009rih.1_intron_11_0_chr9_105341776_r	chr9:105341775-105345095
cnv905	chr9:105357314-105359035	1721	intron	uc009rij.1_intron_0_0_chr9_105356017_r	chr9:105356016-105361989
cnv905	chr9:105357314-105359035	1721	intron	uc009rif.2_intron_19_0_chr9_105356017_r	chr9:105356016-105361989
cnv905	chr9:105357314-105359035	1721	intron	uc009rig.2_intron_19_0_chr9_105356017_r	chr9:105356016-105361989
cnv905	chr9:105357314-105359035	1721	intron	uc009rii.2_intron_13_0_chr9_105356017_r	chr9:105356016-105361989
cnv905	chr9:105357314-105359035	1721	intron	uc009rih.1_intron_19_0_chr9_105356017_r	chr9:105356016-105361989
cnv905	chr9:105357314-105359035	1721	intron	uc009rik.1_intron_0_0_chr9_105356017_r	chr9:105356016-105361989
cnv906	chr10:7499535-7499897	362	intron	uc011wzz.1_intron_6_0_chr10_7499161_r	chr10:7499160-7500558
cnv906	chr10:7499535-7499897	362	intron	uc007eil.2_intron_6_0_chr10_7499161_r	chr10:7499160-7500558
cnv907	chr10:12985625-12986334	709	intron	uc007ekr.2_intron_9_0_chr10_12981731_r	chr10:12981730-12986778
cnv907	chr10:12985625-12986334	709	intron	uc007ekq.2_intron_8_0_chr10_12981731_r	chr10:12981730-12986778
cnv907	chr10:12985625-12986334	709	intron	uc007ekt.2_intron_9_0_chr10_12981731_r	chr10:12981730-12986778
cnv907	chr10:12985625-12986334	709	intron	uc007eks.2_intron_9_0_chr10_12981731_r	chr10:12981730-12986778
cnv908	chr10:25171669-25171929	260	intron	uc007erm.1_intron_2_0_chr10_25163761_f	chr10:25163760-25180597
cnv908	chr10:25171669-25171929	260	intron	uc007erp.1_intron_1_0_chr10_25163761_f	chr10:25163760-25180597
cnv908	chr10:25171669-25171929	260	intron	uc007erq.1_intron_1_0_chr10_25163761_f	chr10:25163760-25180597
cnv908	chr10:25171669-25171929	260	intron	uc007erk.2_intron_2_0_chr10_25163761_f	chr10:25163760-25180597
cnv908	chr10:25171669-25171929	260	intron	uc007erl.2_intron_2_0_chr10_25163761_f	chr10:25163760-25180597
cnv908	chr10:25171669-25171929	260	intron	uc007ern.3_intron_2_0_chr10_25163761_f	chr10:25163760-25180597
cnv909	chr10:25190797-25191213	416	intron	uc007erm.1_intron_5_0_chr10_25189078_f	chr10:25189077-25191224
cnv909	chr10:25190797-25191213	416	intron	uc007err.1_intron_2_0_chr10_25189078_f	chr10:25189077-25191224
cnv909	chr10:25190797-25191213	416	intron	uc007erp.1_intron_4_0_chr10_25189078_f	chr10:25189077-25191224
cnv909	chr10:25190797-25191213	416	intron	uc007erq.1_intron_4_0_chr10_25189078_f	chr10:25189077-25191224
cnv909	chr10:25190797-25191213	416	intron	uc007erk.2_intron_5_0_chr10_25189078_f	chr10:25189077-25191224
cnv909	chr10:25190797-25191213	416	intron	uc007erl.2_intron_5_0_chr10_25189078_f	chr10:25189077-25191224
cnv909	chr10:25190797-25191213	416	intron	uc007ern.3_intron_5_0_chr10_25189078_f	chr10:25189077-25191224
cnv910	chr10:39787555-39787774	219	intron	uc007ewm.2_intron_2_0_chr10_39776437_r	chr10:39776436-39796369
cnv911	chr10:53349365-53349551	164	intron	uc011xdw.1_intron_6_0_chr10_53345841_r	chr10:53345840-53349529
cnv911	chr10:53349365-53349551	164	intron	uc007fbs.1_intron_5_0_chr10_53345841_r	chr10:53345840-53349529
cnv911	chr10:53349365-53349551	164	intron	uc007fbq.1_intron_11_0_chr10_53345841_r	chr10:53345840-53349529
cnv912	chr10:62254212-62254363	151	intron	uc007fjb.1_intron_16_0_chr10_62253791_r	chr10:62253790-62254952
cnv912	chr10:62254212-62254363	151	intron	uc007fja.2_intron_23_0_chr10_62253791_r	chr10:62253790-62254963
cnv912	chr10:62254212-62254363	151	intron	uc011xff.1_intron_15_0_chr10_62253791_r	chr10:62253790-62254963
cnv912	chr10:62254212-62254363	151	intron	uc007fjc.2_intron_7_0_chr10_62253791_r	chr10:62253790-62254963
cnv913	chr10:86440109-86440760	651	intron	uc007gqo.1_intron_63_0_chr10_86435678_r	chr10:86435677-86442675
cnv913	chr10:86440109-86440760	651	intron	uc011xkw.1_intron_63_0_chr10_86435678_r	chr10:86435677-86442675
cnv913	chr10:86440109-86440760	651	intron	uc011xkx.1_intron_62_0_chr10_86435678_r	chr10:86435677-86442675
cnv913	chr10:86440109-86440760	651	intron	uc011xky.1_intron_61_0_chr10_86435678_r	chr10:86435677-86442675
cnv913	chr10:86440109-86440760	651	intron	uc011xkz.1_intron_38_0_chr10_86435678_r	chr10:86435677-86442675
cnv913	chr10:86440109-86440760	651	intron	uc011xlb.1_intron_24_0_chr10_86435678_r	chr10:86435677-86442675
cnv913	chr10:86440109-86440760	651	intron	uc011xlc.1_intron_4_0_chr10_86435678_r	chr10:86435677-86442675
cnv914	chr10:93651908-93653040	1132	intron	uc007gvo.2_intron_10_0_chr10_93651034_f	chr10:93651033-93653363
cnv914	chr10:93651908-93653040	1132	intron	uc007gvp.2_intron_9_0_chr10_93651034_f	chr10:93651033-93653363
cnv915	chr10:98625532-98625991	459	intron	uc007gxh.1_intron_8_0_chr10_98618986_f	chr10:98618985-98627502
cnv915	chr10:98625532-98625991	459	intron	uc011xmi.1_intron_8_0_chr10_98618986_f	chr10:98618985-98627219
cnv915	chr10:98625532-98625991	459	intron	uc007gxi.1_intron_7_0_chr10_98618986_f	chr10:98618985-98627502
cnv915	chr10:98625532-98625991	459	intron	uc011xmj.1_intron_8_0_chr10_98618986_f	chr10:98618985-98655415
cnv916	chr10:104863868-104864452	584	intron	uc007gym.1_intron_10_0_chr10_104850844_r	chr10:104850843-105010722
cnv916	chr10:104863868-104864452	584	intron	uc007gyn.1_intron_7_0_chr10_104850844_r	chr10:104850843-105010722
cnv917	chr10:115810439-115811134	695	intron	uc007hbv.2_intron_29_0_chr10_115810033_f	chr10:115810032-115817887
cnv918	chr10:116571828-116573028	1200	intron	uc007hct.1_intron_8_0_chr10_116539255_r	chr10:116539254-116585447
cnv918	chr10:116571828-116573028	1200	intron	uc007hcu.1_intron_4_0_chr10_116539255_r	chr10:116539254-116585447
cnv919	chr11:3026905-3099912	31853	intron	uc007hrr.1_intron_1_0_chr11_3027648_f	chr11:3027647-3059500
cnv919	chr11:3026905-3099912	18264	intron	uc007hru.1_intron_12_0_chr11_3046296_r	chr11:3046295-3064559
cnv919	chr11:3026905-3099912	11058	intron	uc007hrx.1_intron_12_0_chr11_3053502_r	chr11:3053501-3064559
cnv920	chr11:11785826-11786241	415	intron	uc007iaw.2_intron_13_0_chr11_11780654_r	chr11:11780653-11790340
cnv920	chr11:11785826-11786241	415	intron	uc007iax.2_intron_13_0_chr11_11780654_r	chr11:11780653-11798014
cnv921	chr11:24070948-24071334	386	intron	uc007ify.1_intron_1_0_chr11_24068800_r	chr11:24068799-24072665
cnv921	chr11:24070948-24071334	386	intron	uc007ifx.1_intron_0_0_chr11_24060915_r	chr11:24060914-24072665
cnv921	chr11:24070948-24071334	386	intron	uc007ifu.2_intron_3_0_chr11_24064889_f	chr11:24064888-24072698
cnv921	chr11:24070948-24071334	386	intron	uc007ifv.2_intron_3_0_chr11_24063289_f	chr11:24063288-24072698
cnv921	chr11:24070948-24071334	386	intron	uc007ifw.2_intron_3_0_chr11_24063289_f	chr11:24063288-24072698
cnv922	chr11:30513662-30513787	125	intron	uc007ihw.1_intron_0_0_chr11_30406440_r	chr11:30406439-30532207
cnv923	chr11:32572490-32574160	1670	intron	uc007ijv.1_intron_1_0_chr11_32552905_f	chr11:32552904-32608187
cnv923	chr11:32572490-32574160	1670	intron	uc007ijw.1_intron_0_0_chr11_32542936_f	chr11:32542935-32608187
cnv923	chr11:32572490-32574160	1670	intron	uc007ijx.1_intron_0_0_chr11_32542936_f	chr11:32542935-32580200
cnv923	chr11:32572490-32574160	1670	intron	uc007ijy.1_intron_0_0_chr11_32542936_f	chr11:32542935-32608187
cnv923	chr11:32572490-32574160	1670	intron	uc007ijz.1_intron_0_0_chr11_32542936_f	chr11:32542935-32580200
cnv923	chr11:32572490-32574160	1670	intron	uc007ika.1_intron_0_0_chr11_32542936_f	chr11:32542935-32611771
cnv925	chr11:61701646-61702062	416	intron	uc007jii.1_intron_3_0_chr11_61700285_r	chr11:61700284-61703739
cnv926	chr11:75401828-75402265	411	intron	uc007keh.1_intron_0_0_chr11_75401855_f	chr11:75401854-75405690
cnv926	chr11:75401828-75402265	411	intron	uc007kei.1_intron_0_0_chr11_75401855_f	chr11:75401854-75405690
cnv930	chr11:106445285-106446043	758	intron	uc007lzc.1_intron_10_0_chr11_106429942_r	chr11:106429941-106474171
cnv931	chr11:110354488-110355618	1120	intron	uc007mdt.1_intron_5_0_chr11_110354327_f	chr11:110354326-110355608
cnv931	chr11:110354488-110355618	1120	intron	uc007mdr.1_intron_5_0_chr11_110354327_f	chr11:110354326-110355608
cnv931	chr11:110354488-110355618	1120	intron	uc011ygv.1_intron_5_0_chr11_110354327_f	chr11:110354326-110355608
cnv932	chr11:114859579-114862260	2293	intron	uc007mge.1_intron_1_0_chr11_114859650_r	chr11:114859649-114861942
cnv932	chr11:114859579-114862260	2293	intron	uc007mgf.1_intron_1_0_chr11_114859650_r	chr11:114859649-114861942
cnv933	chr12:5027440-5027866	426	intron	uc007myu.1_intron_24_0_chr12_5024949_f	chr12:5024948-5031387
cnv934	chr12:30976441-30976814	373	intron	uc007ngr.2_intron_12_0_chr12_30973181_r	chr12:30973180-30992036
cnv934	chr12:30976441-30976814	373	intron	uc011yld.1_intron_12_0_chr12_30973181_r	chr12:30973180-30992036
cnv934	chr12:30976441-30976814	373	intron	uc007ngs.2_intron_12_0_chr12_30973181_r	chr12:30973180-30992036
cnv934	chr12:30976441-30976814	373	intron	uc011yle.1_intron_11_0_chr12_30973181_r	chr12:30973180-30992036
cnv934	chr12:30976441-30976814	373	intron	uc011ylf.1_intron_5_0_chr12_30973181_r	chr12:30973180-30992036
cnv935	chr12:33893663-33894404	741	intron	uc007nin.2_intron_1_0_chr12_33833367_f	chr12:33833366-33902576
cnv935	chr12:33893663-33894404	741	intron	uc007nio.2_intron_0_0_chr12_33832781_f	chr12:33832780-33902576
cnv935	chr12:33893663-33894404	741	intron	uc007nip.2_intron_0_0_chr12_33832781_f	chr12:33832780-33902576
cnv936	chr12:33939358-33940000	642	intron	uc007nip.2_intron_1_0_chr12_33902682_f	chr12:33902681-34010775
cnv937	chr12:41766131-41766260	129	intron	uc007nll.1_intron_1_0_chr12_41751221_f	chr12:41751220-41794896
cnv937	chr12:41766131-41766260	129	intron	uc007nlm.1_intron_0_0_chr12_41751221_f	chr12:41751220-41794896
cnv938	chr12:41769559-41769854	295	intron	uc007nll.1_intron_1_0_chr12_41751221_f	chr12:41751220-41794896
cnv938	chr12:41769559-41769854	295	intron	uc007nlm.1_intron_0_0_chr12_41751221_f	chr12:41751220-41794896
cnv939	chr12:41821493-41821920	427	intron	uc007nll.1_intron_2_0_chr12_41795034_f	chr12:41795033-41837426
cnv939	chr12:41821493-41821920	427	intron	uc007nlm.1_intron_1_0_chr12_41795034_f	chr12:41795033-41837426
cnv940	chr12:42024051-42026305	2254	intron	uc007nll.1_intron_3_0_chr12_41837531_f	chr12:41837530-42729750
cnv940	chr12:42024051-42026305	2254	intron	uc007nlm.1_intron_2_0_chr12_41837531_f	chr12:41837530-42729750
cnv941	chr12:42026306-42027635	1329	intron	uc007nll.1_intron_3_0_chr12_41837531_f	chr12:41837530-42729750
cnv941	chr12:42026306-42027635	1329	intron	uc007nlm.1_intron_2_0_chr12_41837531_f	chr12:41837530-42729750
cnv942	chr12:42027636-42028381	745	intron	uc007nll.1_intron_3_0_chr12_41837531_f	chr12:41837530-42729750
cnv942	chr12:42027636-42028381	745	intron	uc007nlm.1_intron_2_0_chr12_41837531_f	chr12:41837530-42729750
cnv943	chr12:42028663-42031659	2996	intron	uc007nll.1_intron_3_0_chr12_41837531_f	chr12:41837530-42729750
cnv943	chr12:42028663-42031659	2996	intron	uc007nlm.1_intron_2_0_chr12_41837531_f	chr12:41837530-42729750
cnv944	chr12:42031660-42032785	1125	intron	uc007nll.1_intron_3_0_chr12_41837531_f	chr12:41837530-42729750
cnv944	chr12:42031660-42032785	1125	intron	uc007nlm.1_intron_2_0_chr12_41837531_f	chr12:41837530-42729750
cnv945	chr12:42139801-42140115	314	intron	uc007nll.1_intron_3_0_chr12_41837531_f	chr12:41837530-42729750
cnv945	chr12:42139801-42140115	314	intron	uc007nlm.1_intron_2_0_chr12_41837531_f	chr12:41837530-42729750
cnv946	chr12:42262430-42262657	227	intron	uc007nll.1_intron_3_0_chr12_41837531_f	chr12:41837530-42729750
cnv946	chr12:42262430-42262657	227	intron	uc007nlm.1_intron_2_0_chr12_41837531_f	chr12:41837530-42729750
cnv947	chr12:53810324-53810801	477	intron	uc007nnm.1_intron_0_0_chr12_53800430_f	chr12:53800429-53896823
cnv948	chr12:53861764-53864549	2785	intron	uc007nnm.1_intron_0_0_chr12_53800430_f	chr12:53800429-53896823
cnv949	chr12:54236280-54236530	250	intron	uc007nnm.1_intron_11_0_chr12_54205718_f	chr12:54205717-54240367
cnv949	chr12:54236280-54236530	250	intron	uc011ylu.1_intron_10_0_chr12_54205718_f	chr12:54205717-54248797
cnv950	chr12:55846613-55871857	4722	intron	uc011yly.1_intron_0_0_chr12_55848047_r	chr12:55848046-55852768
cnv950	chr12:55846613-55871857	4722	intron	uc007nnv.1_intron_0_0_chr12_55848047_r	chr12:55848046-55852768
cnv950	chr12:55846613-55871857	2659	intron	uc011yly.1_intron_3_0_chr12_55855364_r	chr12:55855363-55858022
cnv950	chr12:55846613-55871857	3323	intron	uc011yly.1_intron_4_0_chr12_55858063_r	chr12:55858062-55861385
cnv950	chr12:55846613-55871857	5109	intron	uc011yly.1_intron_5_0_chr12_55861462_r	chr12:55861461-55866570
cnv950	chr12:55846613-55871857	2659	intron	uc007nnv.1_intron_3_0_chr12_55855364_r	chr12:55855363-55858022
cnv950	chr12:55846613-55871857	3323	intron	uc007nnv.1_intron_4_0_chr12_55858063_r	chr12:55858062-55861385
cnv950	chr12:55846613-55871857	3145	intron	uc007nnv.1_intron_5_0_chr12_55861462_r	chr12:55861461-55864606
cnv950	chr12:55846613-55871857	3323	intron	uc007nnw.1_intron_0_0_chr12_55858063_r	chr12:55858062-55861385
cnv950	chr12:55846613-55871857	3145	intron	uc007nnw.1_intron_1_0_chr12_55861462_r	chr12:55861461-55864606
cnv950	chr12:55846613-55871857	2576	intron	uc007nnv.1_intron_8_0_chr12_55869130_r	chr12:55869129-55871705
cnv950	chr12:55846613-55871857	2576	intron	uc007nnw.1_intron_4_0_chr12_55869130_r	chr12:55869129-55871705
cnv951	chr12:73341234-73341595	361	intron	uc007nvk.1_intron_5_0_chr12_73324527_r	chr12:73324526-73404643
cnv954	chr12:81965130-81965632	502	intron	uc007obi.1_intron_1_0_chr12_81929231_f	chr12:81929230-81969413
cnv954	chr12:81965130-81965632	502	intron	uc007obj.1_intron_2_0_chr12_81952264_f	chr12:81952263-81969413
cnv955	chr12:83271266-83271686	420	intron	uc007ocu.2_intron_0_0_chr12_83271064_f	chr12:83271063-83335449
cnv955	chr12:83271266-83271686	420	intron	uc007ocv.1_intron_1_0_chr12_83271064_f	chr12:83271063-83335449
cnv955	chr12:83271266-83271686	420	intron	uc007ocw.2_intron_0_0_chr12_83271064_f	chr12:83271063-83335449
cnv955	chr12:83271266-83271686	289	intron	uc007ocx.1_intron_0_0_chr12_83271398_f	chr12:83271397-83335449
cnv956	chr12:83381932-83382173	241	intron	uc007ocw.2_intron_2_0_chr12_83367013_f	chr12:83367012-83412335
cnv956	chr12:83381932-83382173	241	intron	uc007ocx.1_intron_2_0_chr12_83367013_f	chr12:83367012-83412335
cnv956	chr12:83381932-83382173	241	intron	uc007ocu.2_intron_1_0_chr12_83335516_f	chr12:83335515-83412335
cnv956	chr12:83381932-83382173	241	intron	uc007ocv.1_intron_2_0_chr12_83335516_f	chr12:83335515-83412335
cnv958	chr12:85651901-85652124	216	intron	uc007oeq.1_intron_8_0_chr12_85651909_f	chr12:85651908-85654886
cnv958	chr12:85651901-85652124	216	intron	uc007oer.1_intron_9_0_chr12_85651909_f	chr12:85651908-85654886
cnv958	chr12:85651901-85652124	216	intron	uc011yov.1_intron_8_0_chr12_85651909_f	chr12:85651908-85654886
cnv958	chr12:85651901-85652124	216	intron	uc007oes.1_intron_8_0_chr12_85651909_f	chr12:85651908-85654886
cnv960	chr12:114163422-114163989	567	intron	uc007pfl.1_intron_23_0_chr12_114160269_r	chr12:114160268-114167092
cnv961	chr13:6572917-6573350	433	intron	uc007pjx.1_intron_20_0_chr13_6572408_f	chr13:6572407-6573605
cnv961	chr13:6572917-6573350	433	intron	uc007pjy.1_intron_20_0_chr13_6572408_f	chr13:6572407-6573605
cnv961	chr13:6572917-6573350	433	intron	uc011ywa.1_intron_19_0_chr13_6572408_f	chr13:6572407-6573605
cnv962	chr13:6581942-6585068	1904	intron	uc007pjz.1_intron_1_0_chr13_6581752_r	chr13:6581751-6583846
cnv962	chr13:6581942-6585068	1122	intron	uc007pjz.1_intron_2_0_chr13_6583947_r	chr13:6583946-6585725
cnv962	chr13:6581942-6585068	1904	intron	uc007pka.1_intron_1_0_chr13_6581752_r	chr13:6581751-6583846
cnv962	chr13:6581942-6585068	1122	intron	uc007pka.1_intron_2_0_chr13_6583947_r	chr13:6583946-6585725
cnv963	chr13:9382003-9383800	1797	intron	uc007pkv.2_intron_0_0_chr13_9276313_f	chr13:9276312-9492350
cnv963	chr13:9382003-9383800	1797	intron	uc007pkt.2_intron_0_0_chr13_9276313_f	chr13:9276312-9492350
cnv964	chr13:9512127-9518507	6380	intron	uc007pkv.2_intron_2_0_chr13_9505936_f	chr13:9505935-9532497
cnv964	chr13:9512127-9518507	6380	intron	uc007pkt.2_intron_3_0_chr13_9505936_f	chr13:9505935-9532497
cnv966	chr13:17095532-17098302	2770	intron	uc007pnx.2_intron_1_0_chr13_17068055_r	chr13:17068054-17344324
cnv968	chr13:24465039-24468348	2176	intron	uc007pvs.1_intron_1_0_chr13_24463273_r	chr13:24463272-24467215
cnv968	chr13:24465039-24468348	3309	intron	uc011yxl.1_intron_0_0_chr13_24419358_f	chr13:24419357-24487067
cnv968	chr13:24465039-24468348	3309	intron	uc007pvq.2_intron_1_0_chr13_24422326_f	chr13:24422325-24487067
cnv968	chr13:24465039-24468348	973	intron	uc007pvs.1_intron_2_0_chr13_24467376_r	chr13:24467375-24506596
cnv969	chr13:54680649-54681482	833	intron	uc007qoj.2_intron_2_0_chr13_54680330_f	chr13:54680329-54682081
cnv970	chr13:60723325-60725006	1681	intron	uc007qvl.1_intron_1_0_chr13_60703958_f	chr13:60703957-60797591
cnv970	chr13:60723325-60725006	1681	intron	uc007qvm.1_intron_1_0_chr13_60703958_f	chr13:60703957-60797591
cnv970	chr13:60723325-60725006	1681	intron	uc007qvn.1_intron_1_0_chr13_60703958_f	chr13:60703957-60797591
cnv970	chr13:60723325-60725006	1681	intron	uc007qvo.1_intron_1_0_chr13_60703958_f	chr13:60703957-60797591
cnv973	chr13:67090588-67092174	1586	intron	uc007qzz.1_intron_9_0_chr13_67088790_f	chr13:67088789-67094888
cnv973	chr13:67090588-67092174	1586	intron	uc007raa.1_intron_9_0_chr13_67088790_f	chr13:67088789-67094888
cnv975	chr13:76660520-76660997	477	intron	uc007rgn.1_intron_0_0_chr13_76522700_f	chr13:76522699-76780972
cnv976	chr13:76766888-76767392	504	intron	uc007rgo.1_intron_0_0_chr13_76719079_f	chr13:76719078-76780972
cnv976	chr13:76766888-76767392	504	intron	uc007rgp.1_intron_0_0_chr13_76719079_f	chr13:76719078-76780972
cnv976	chr13:76766888-76767392	504	intron	uc007rgn.1_intron_0_0_chr13_76522700_f	chr13:76522699-76780972
cnv977	chr13:77100150-77101040	890	intron	uc007rgn.1_intron_16_0_chr13_77064787_f	chr13:77064786-77160012
cnv977	chr13:77100150-77101040	890	intron	uc007rgr.1_intron_3_0_chr13_77064787_f	chr13:77064786-77160012
cnv978	chr13:77272185-77273037	852	intron	uc007rgs.2_intron_19_0_chr13_77265976_r	chr13:77265975-77274613
cnv978	chr13:77272185-77273037	852	intron	uc007rgu.2_intron_4_0_chr13_77265976_r	chr13:77265975-77274613
cnv978	chr13:77272185-77273037	852	intron	uc007rgv.2_intron_4_0_chr13_77265976_r	chr13:77265975-77274613
cnv979	chr13:91280148-91280966	818	intron	uc007rjr.1_intron_4_0_chr13_91180594_r	chr13:91180593-91293821
cnv980	chr13:114606551-114607334	783	intron	uc007rxj.1_intron_0_0_chr13_114584905_f	chr13:114584904-114712454
cnv980	chr13:114606551-114607334	783	intron	uc007rxk.1_intron_0_0_chr13_114584905_f	chr13:114584904-114691210
cnv980	chr13:114606551-114607334	783	intron	uc011zev.1_intron_0_0_chr13_114584905_f	chr13:114584904-114712454
cnv981	chr13:114676624-114677788	1164	intron	uc007rxj.1_intron_0_0_chr13_114584905_f	chr13:114584904-114712454
cnv981	chr13:114676624-114677788	1164	intron	uc007rxk.1_intron_0_0_chr13_114584905_f	chr13:114584904-114691210
cnv981	chr13:114676624-114677788	1164	intron	uc011zev.1_intron_0_0_chr13_114584905_f	chr13:114584904-114712454
cnv982	chr13:120277682-120284180	3758	intron	uc007rzl.1_intron_0_0_chr13_120277008_f	chr13:120277007-120281440
cnv982	chr13:120277682-120284180	2119	intron	uc007rzl.1_intron_1_0_chr13_120281823_f	chr13:120281822-120283941
cnv982	chr13:120277682-120284180	3758	intron	uc007rzm.1_intron_0_0_chr13_120277008_f	chr13:120277007-120281440
cnv982	chr13:120277682-120284180	3639	intron	uc011zey.1_intron_0_0_chr13_120277802_f	chr13:120277801-120281440
cnv982	chr13:120277682-120284180	2119	intron	uc011zey.1_intron_1_0_chr13_120281823_f	chr13:120281822-120283941
cnv984	chr16:18527254-18528834	1580	intron	uc007yoa.1_intron_1_0_chr16_18499234_f	chr16:18499233-18540527
cnv984	chr16:18527254-18528834	1580	intron	uc007yob.1_intron_1_0_chr16_18499234_f	chr16:18499233-18540527
cnv984	chr16:18527254-18528834	1580	intron	uc007yod.1_intron_1_0_chr16_18499234_f	chr16:18499233-18540527
cnv984	chr16:18527254-18528834	1580	intron	uc007yoe.1_intron_1_0_chr16_18499234_f	chr16:18499233-18540527
cnv984	chr16:18527254-18528834	1580	intron	uc012ach.1_intron_1_0_chr16_18499234_f	chr16:18499233-18540527
cnv984	chr16:18527254-18528834	1580	intron	uc007yof.1_intron_1_0_chr16_18499234_f	chr16:18499233-18540527
cnv985	chr16:22853964-22855656	1692	intron	uc007ysk.1_intron_6_0_chr16_22842181_r	chr16:22842180-22857567
cnv985	chr16:22853964-22855656	1692	intron	uc007ysl.1_intron_6_0_chr16_22842181_r	chr16:22842180-22857417
cnv985	chr16:22853964-22855656	1692	intron	uc007ysm.1_intron_2_0_chr16_22842181_r	chr16:22842180-22857417
cnv985	chr16:22853964-22855656	1692	intron	uc007ysn.1_intron_1_0_chr16_22842181_r	chr16:22842180-22856827
cnv986	chr16:23282105-23282603	498	intron	uc007yto.1_intron_1_0_chr16_23257175_f	chr16:23257174-23317636
cnv986	chr16:23282105-23282603	498	intron	uc012adt.1_intron_1_0_chr16_23257175_f	chr16:23257174-23317636
cnv989	chr16:38929501-38932179	2678	intron	uc007zfp.1_intron_0_0_chr16_38902673_f	chr16:38902672-39007246
cnv990	chr16:46083904-46086372	2468	intron	uc007zjf.2_intron_9_0_chr16_46071939_r	chr16:46071938-46094852
cnv990	chr16:46083904-46086372	2468	intron	uc007zjg.2_intron_4_0_chr16_46071939_r	chr16:46071938-46094852
cnv990	chr16:46083904-46086372	2468	intron	uc007zjh.2_intron_1_0_chr16_46071939_r	chr16:46071938-46094852
cnv991	chr16:85073167-85073743	576	intron	uc007ztn.2_intron_12_0_chr16_85056772_r	chr16:85056771-85080084
cnv991	chr16:85073167-85073743	576	intron	uc007ztp.2_intron_11_0_chr16_85056772_r	chr16:85056771-85080084
cnv991	chr16:85073167-85073743	576	intron	uc007ztq.2_intron_11_0_chr16_85056772_r	chr16:85056771-85080084
cnv991	chr16:85073167-85073743	576	intron	uc007ztm.2_intron_10_0_chr16_85056772_r	chr16:85056771-85080084
cnv991	chr16:85073167-85073743	576	intron	uc007zto.2_intron_10_0_chr16_85056772_r	chr16:85056771-85080084
cnv991	chr16:85073167-85073743	576	intron	uc012ahn.1_intron_8_0_chr16_85056772_r	chr16:85056771-85080084
cnv992	chr16:85136400-85136664	264	intron	uc007ztn.2_intron_16_0_chr16_85120943_r	chr16:85120942-85173746
cnv992	chr16:85136400-85136664	264	intron	uc007ztp.2_intron_15_0_chr16_85120943_r	chr16:85120942-85173746
cnv992	chr16:85136400-85136664	264	intron	uc007ztq.2_intron_15_0_chr16_85120943_r	chr16:85120942-85173746
cnv992	chr16:85136400-85136664	264	intron	uc007ztm.2_intron_14_0_chr16_85120943_r	chr16:85120942-85173746
cnv992	chr16:85136400-85136664	264	intron	uc007zto.2_intron_14_0_chr16_85120943_r	chr16:85120942-85173746
cnv992	chr16:85136400-85136664	264	intron	uc012ahn.1_intron_12_0_chr16_85120943_r	chr16:85120942-85173746
cnv993	chr17:7934083-7934544	403	intron	uc008aio.1_intron_1_0_chr17_7933656_r	chr17:7933655-7934486
cnv994	chr17:22507600-22507943	343	intron	uc008arr.1_intron_0_0_chr17_22498675_f	chr17:22498674-22508957
cnv994	chr17:22507600-22507943	343	intron	uc012alq.1_intron_0_0_chr17_22498675_f	chr17:22498674-22509002
cnv994	chr17:22507600-22507943	343	intron	uc008ars.1_intron_0_0_chr17_22498675_f	chr17:22498674-22510609
cnv995	chr17:30584595-31021225	65905	intron	uc008btu.2_intron_5_0_chr17_30471278_r	chr17:30471277-30650500
cnv995	chr17:30584595-31021225	45780	intron	uc008btu.2_intron_10_0_chr17_30667311_r	chr17:30667310-30713090
cnv995	chr17:30584595-31021225	65905	intron	uc008btt.2_intron_4_0_chr17_30471278_r	chr17:30471277-30650500
cnv995	chr17:30584595-31021225	45780	intron	uc008btt.2_intron_9_0_chr17_30667311_r	chr17:30667310-30713090
cnv995	chr17:30584595-31021225	65905	intron	uc012aoq.1_intron_5_0_chr17_30471278_r	chr17:30471277-30650500
cnv995	chr17:30584595-31021225	45780	intron	uc012aoq.1_intron_10_0_chr17_30667311_r	chr17:30667310-30713090
cnv995	chr17:30584595-31021225	45780	intron	uc008btw.2_intron_4_0_chr17_30667311_r	chr17:30667310-30713090
cnv997	chr17:34093620-34110363	2037	intron	uc008cam.1_intron_16_0_chr17_34100189_f	chr17:34100188-34102225
cnv998	chr17:34402433-34402814	381	intron	uc008ccb.2_intron_1_0_chr17_34401979_f	chr17:34401978-34404280
cnv998	chr17:34402433-34402814	381	intron	uc008ccc.1_intron_0_0_chr17_34401979_f	chr17:34401978-34404280
cnv998	chr17:34402433-34402814	381	intron	uc008cby.1_intron_0_0_chr17_34363240_f	chr17:34363239-34721448
cnv999	chr17:34410594-34413444	2850	intron	uc008cby.1_intron_0_0_chr17_34363240_f	chr17:34363239-34721448
cnv1000	chr17:35187604-35188126	522	intron	uc008cfg.1_intron_0_0_chr17_35187432_f	chr17:35187431-35189379
cnv1002	chr17:48544799-48546353	1554	intron	uc008cxs.2_intron_8_0_chr17_48539906_r	chr17:48539905-48548950
cnv1002	chr17:48544799-48546353	1554	intron	uc008cxr.2_intron_7_0_chr17_48539906_r	chr17:48539905-48548950
cnv1003	chr18:5029607-5029913	306	intron	uc008dym.2_intron_1_0_chr18_4971196_f	chr18:4971195-5037105
cnv1003	chr18:5029607-5029913	306	intron	uc008dyn.2_intron_0_0_chr18_4920873_f	chr18:4920872-5037105
cnv1003	chr18:5029607-5029913	306	intron	uc008dyo.2_intron_1_0_chr18_4971196_f	chr18:4971195-5037105
cnv1003	chr18:5029607-5029913	306	intron	uc008dyp.2_intron_0_0_chr18_4971196_f	chr18:4971195-5037105
cnv1004	chr18:5627608-5628055	447	intron	uc008dza.1_intron_0_0_chr18_5604082_f	chr18:5604081-5641379
cnv1004	chr18:5627608-5628055	447	intron	uc008dyx.1_intron_0_0_chr18_5591966_f	chr18:5591965-5705040
cnv1004	chr18:5627608-5628055	447	intron	uc008dyz.1_intron_0_0_chr18_5594471_f	chr18:5594470-5705040
cnv1004	chr18:5627608-5628055	447	intron	uc008dyy.1_intron_0_0_chr18_5591966_f	chr18:5591965-5705040
cnv1005	chr18:31391061-31393559	2498	intron	uc008ehx.1_intron_2_0_chr18_31372386_r	chr18:31372385-31402774
cnv1005	chr18:31391061-31393559	2498	intron	uc012bas.1_intron_1_0_chr18_31313551_r	chr18:31313550-31402774
cnv1006	chr18:31467688-31472999	5311	intron	uc008ehx.1_intron_3_0_chr18_31402832_r	chr18:31402831-31476494
cnv1006	chr18:31467688-31472999	5311	intron	uc012bas.1_intron_2_0_chr18_31402832_r	chr18:31402831-31476494
cnv1007	chr18:64812307-64813867	1560	intron	uc008fem.1_intron_26_0_chr18_64765055_r	chr18:64765054-64820353
cnv1008	chr18:69504197-69504753	74	intron	uc008fnp.1_intron_0_0_chr18_69504680_f	chr18:69504679-69508725
cnv1008	chr18:69504197-69504753	74	intron	uc008fnq.1_intron_0_0_chr18_69504680_f	chr18:69504679-69506932
cnv1008	chr18:69504197-69504753	74	intron	uc012ben.1_intron_0_0_chr18_69504680_f	chr18:69504679-69506932
cnv1009	chr18:69662314-69662975	661	intron	uc008fnp.1_intron_3_0_chr18_69625102_f	chr18:69625101-69679618
cnv1009	chr18:69662314-69662975	661	intron	uc008fnq.1_intron_4_0_chr18_69625102_f	chr18:69625101-69679618
cnv1009	chr18:69662314-69662975	661	intron	uc012ben.1_intron_5_0_chr18_69625102_f	chr18:69625101-69679618
cnv1009	chr18:69662314-69662975	661	intron	uc008fns.1_intron_4_0_chr18_69625102_f	chr18:69625101-69679618
cnv1009	chr18:69662314-69662975	661	intron	uc008fnt.1_intron_4_0_chr18_69625102_f	chr18:69625101-69679618
cnv1011	chr18:85115020-85115517	497	intron	uc008fux.1_intron_0_0_chr18_85104573_f	chr18:85104572-85126711
cnv1011	chr18:85115020-85115517	497	intron	uc012bfq.1_intron_0_0_chr18_85104573_f	chr18:85104572-85126711
cnv1012	chr19:11515828-11532446	6233	intron	uc008gsd.1_intron_0_0_chr19_11518151_f	chr19:11518150-11524383
cnv1012	chr19:11515828-11532446	4598	intron	uc008gsd.1_intron_1_0_chr19_11524544_f	chr19:11524543-11529141
cnv1012	chr19:11515828-11532446	3024	intron	uc008gsd.1_intron_2_0_chr19_11529262_f	chr19:11529261-11532285
cnv1012	chr19:11515828-11532446	6233	intron	uc008gse.1_intron_0_0_chr19_11518151_f	chr19:11518150-11524383
cnv1012	chr19:11515828-11532446	4598	intron	uc008gse.1_intron_1_0_chr19_11524544_f	chr19:11524543-11529141
cnv1012	chr19:11515828-11532446	3024	intron	uc008gse.1_intron_2_0_chr19_11529262_f	chr19:11529261-11532285
cnv1012	chr19:11515828-11532446	6233	intron	uc008gsf.1_intron_0_0_chr19_11518151_f	chr19:11518150-11524383
cnv1012	chr19:11515828-11532446	4598	intron	uc008gsf.1_intron_1_0_chr19_11524544_f	chr19:11524543-11529141
cnv1012	chr19:11515828-11532446	3024	intron	uc008gsf.1_intron_2_0_chr19_11529262_f	chr19:11529261-11532285
cnv1013	chr19:11536997-11537721	451	intron	uc008gsf.1_intron_5_0_chr19_11535849_f	chr19:11535848-11537448
cnv1015	chr19:18925519-18926958	1439	intron	uc008gya.1_intron_24_0_chr19_18912596_f	chr19:18912595-18927816
cnv1015	chr19:18925519-18926958	1439	intron	uc012bjh.1_intron_24_0_chr19_18912596_f	chr19:18912595-18927816
cnv1016	chr19:24405109-24405582	473	intron	uc008hap.1_intron_1_0_chr19_24378637_r	chr19:24378636-24420726
cnv1016	chr19:24405109-24405582	473	intron	uc012bjs.1_intron_1_0_chr19_24378637_r	chr19:24378636-24420726
cnv1017	chr19:24430163-24430714	551	intron	uc008hap.1_intron_4_0_chr19_24429693_r	chr19:24429692-24432519
cnv1017	chr19:24430163-24430714	551	intron	uc012bjs.1_intron_3_0_chr19_24429693_r	chr19:24429692-24432519
cnv1018	chr19:24430715-24431571	856	intron	uc008hap.1_intron_4_0_chr19_24429693_r	chr19:24429692-24432519
cnv1018	chr19:24430715-24431571	856	intron	uc012bjs.1_intron_3_0_chr19_24429693_r	chr19:24429692-24432519
cnv1019	chr19:24522234-24523691	1457	intron	uc008hap.1_intron_13_0_chr19_24518179_r	chr19:24518178-24630254
cnv1019	chr19:24522234-24523691	1457	intron	uc012bjs.1_intron_12_0_chr19_24518179_r	chr19:24518178-24630254
cnv1020	chr19:34934345-34934596	251	intron	uc008hgv.1_intron_5_0_chr19_34915600_r	chr19:34915599-34952175
cnv1020	chr19:34934345-34934596	251	intron	uc008hgw.2_intron_5_0_chr19_34915600_r	chr19:34915599-34953013
cnv1021	chr19:37080676-37087383	3393	intron	uc008hhw.1_intron_34_0_chr19_37079134_f	chr19:37079133-37084069
cnv1021	chr19:37080676-37087383	1078	intron	uc008hhw.1_intron_36_0_chr19_37084673_f	chr19:37084672-37085750
cnv1023	chr19:39099199-39100364	1165	intron	uc008hju.1_intron_3_0_chr19_39093294_f	chr19:39093293-39105751
cnv1025	chrX:22813778-22815936	2158	intron	uc009sut.1_intron_2_0_chrX_22813148_r	chrX:22813147-22824486
cnv1025	chrX:22813778-22815936	2158	intron	uc009suu.1_intron_2_0_chrX_22813148_r	chrX:22813147-22824486
cnv1025	chrX:22813778-22815936	2158	intron	uc009suv.1_intron_2_0_chrX_22813148_r	chrX:22813147-22824486
cnv1027	chrX:68512918-68513635	634	intron	uc009tjn.2_intron_5_0_chrX_68513002_f	chrX:68513001-68513744
cnv1027	chrX:68512918-68513635	634	intron	uc009tjo.2_intron_5_0_chrX_68513002_f	chrX:68513001-68537775
cnv1027	chrX:68512918-68513635	717	intron	uc009tjp.2_intron_3_0_chrX_68488122_f	chrX:68488121-68537775
cnv1027	chrX:68512918-68513635	634	intron	uc009tjq.2_intron_5_0_chrX_68513002_f	chrX:68513001-68537775
cnv1027	chrX:68512918-68513635	634	intron	uc012hjp.1_intron_5_0_chrX_68513002_f	chrX:68513001-68537775
cnv1027	chrX:68512918-68513635	634	intron	uc009tjr.2_intron_5_0_chrX_68513002_f	chrX:68513001-68537775
cnv1027	chrX:68512918-68513635	634	intron	uc012hjq.1_intron_5_0_chrX_68513002_f	chrX:68513001-68537775
cnv1027	chrX:68512918-68513635	634	intron	uc009tjs.2_intron_5_0_chrX_68513002_f	chrX:68513001-68537775
cnv1028	chrX:130762866-130762987	121	intron	uc009ufr.2_intron_0_0_chrX_130759245_r	chrX:130759244-130772681
cnv1028	chrX:130762866-130762987	121	intron	uc009ufq.2_intron_0_0_chrX_130759245_r	chrX:130759244-130772681
cnv1029	chrX:132559335-132568641	8609	intron	uc009uhy.1_intron_0_0_chrX_132528397_f	chrX:132528396-132567944
cnv1032	chr1:21219031-21219139	108	intron	uc007ali.1_intron_3_0_chr1_21216761_f	chr1:21216760-21219488
cnv1032	chr1:21219031-21219139	108	intron	uc007alj.1_intron_3_0_chr1_21216761_f	chr1:21216760-21219671
cnv1033	chr1:42940943-42941154	211	intron	uc007ava.2_intron_3_0_chr1_42936772_f	chr1:42936771-42944551
cnv1033	chr1:42940943-42941154	211	intron	uc007avb.1_intron_2_0_chr1_42936772_f	chr1:42936771-42944551
cnv1036	chr1:54861187-54861697	510	intron	uc011wkz.1_intron_25_0_chr1_54849376_r	chr1:54849375-54885455
cnv1036	chr1:54861187-54861697	510	intron	uc007azu.2_intron_8_0_chr1_54849376_r	chr1:54849375-54885455
cnv1036	chr1:54861187-54861697	510	intron	uc007azv.2_intron_5_0_chr1_54849376_r	chr1:54849375-54885455
cnv1037	chr1:89371664-89372236	123	intron	uc007bww.2_intron_1_0_chr1_89371781_f	chr1:89371780-89371903
cnv1037	chr1:89371664-89372236	123	intron	uc011woo.1_intron_1_0_chr1_89371781_f	chr1:89371780-89371903
cnv1038	chr1:90122211-90184236	7015	intron	uc007byn.2_intron_1_0_chr1_90164602_r	chr1:90164601-90171616
cnv1040	chr1:135250223-135263472	1822	intron	uc007cqf.1_intron_4_0_chr1_135253159_f	chr1:135253158-135254980
cnv1040	chr1:135250223-135263472	1557	intron	uc011wsa.1_intron_0_0_chr1_135260596_f	chr1:135260595-135262152
cnv1040	chr1:135250223-135263472	1557	intron	uc007cqg.2_intron_0_0_chr1_135260596_f	chr1:135260595-135262152
cnv1040	chr1:135250223-135263472	1557	intron	uc007cqh.2_intron_0_0_chr1_135260596_f	chr1:135260595-135262152
cnv1041	chr1:140053452-140053622	170	intron	uc007cvg.2_intron_30_0_chr1_140022904_r	chr1:140022903-140071591
cnv1041	chr1:140053452-140053622	170	intron	uc007cvh.2_intron_27_0_chr1_140022904_r	chr1:140022903-140071591
cnv1041	chr1:140053452-140053622	170	intron	uc007cvi.2_intron_26_0_chr1_140022904_r	chr1:140022903-140071591
cnv1041	chr1:140053452-140053622	170	intron	uc007cvj.2_intron_5_0_chr1_140022904_r	chr1:140022903-140071591
cnv1041	chr1:140053452-140053622	170	intron	uc007cvk.2_intron_2_0_chr1_140022904_r	chr1:140022903-140071591
cnv1042	chr1:142076821-142077489	668	intron	uc007cws.1_intron_20_0_chr1_142059714_r	chr1:142059713-142079741
cnv1042	chr1:142076821-142077489	668	intron	uc011wtg.1_intron_20_0_chr1_142059714_r	chr1:142059713-142079741
cnv1042	chr1:142076821-142077489	668	intron	uc007cwt.1_intron_19_0_chr1_142059714_r	chr1:142059713-142079741
cnv1042	chr1:142076821-142077489	668	intron	uc007cwu.1_intron_4_0_chr1_142059714_r	chr1:142059713-142079741
cnv1043	chr1:152779175-152779524	349	intron	uc007cyj.1_intron_105_0_chr1_152723626_r	chr1:152723625-152839913
cnv1043	chr1:152779175-152779524	349	intron	uc007cyl.1_intron_0_0_chr1_152723626_r	chr1:152723625-152839913
cnv1044	chr1:153273267-153273589	322	intron	uc007cyq.2_intron_18_0_chr1_153270736_r	chr1:153270735-153275426
cnv1044	chr1:153273267-153273589	322	intron	uc011wtm.1_intron_17_0_chr1_153270736_r	chr1:153270735-153275426
cnv1048	chr1:157221265-157221517	252	intron	uc007dbf.1_intron_12_0_chr1_157192785_r	chr1:157192784-157231740
cnv1048	chr1:157221265-157221517	252	intron	uc007dbh.1_intron_11_0_chr1_157192785_r	chr1:157192784-157231740
cnv1049	chr1:168143629-168147577	3948	intron	uc007dkk.1_intron_3_0_chr1_168136047_r	chr1:168136046-168155720
cnv1050	chr1:169158988-169159616	628	intron	uc007dku.1_intron_1_0_chr1_169157912_r	chr1:169157911-169160023
cnv1051	chr1:172773439-172773635	196	intron	uc007dmj.1_intron_11_0_chr1_172771944_r	chr1:172771943-172779247
cnv1053	chr1:182519966-182520944	978	intron	uc007dwi.1_intron_12_0_chr1_182519725_f	chr1:182519724-182521348
cnv1055	chr1:187934442-187934703	261	intron	uc007dzm.2_intron_2_0_chr1_187924242_r	chr1:187924241-187938142
cnv1056	chr1:193408685-193409480	795	intron	uc007eco.1_intron_2_0_chr1_193407205_f	chr1:193407204-193410402
cnv1056	chr1:193408685-193409480	795	intron	uc007ecp.1_intron_2_0_chr1_193407205_f	chr1:193407204-193410402
cnv1056	chr1:193408685-193409480	795	intron	uc007ecq.1_intron_1_0_chr1_193407205_f	chr1:193407204-193410402
cnv1056	chr1:193408685-193409480	795	intron	uc007ecr.1_intron_0_0_chr1_193399831_f	chr1:193399830-193410402
cnv1058	chr2:31058007-31059452	1445	intron	uc008jdp.2_intron_13_0_chr2_31047411_f	chr2:31047410-31063198
cnv1059	chr2:64856874-64857397	523	intron	uc008jvx.1_intron_11_0_chr2_64791776_r	chr2:64791775-64859143
cnv1060	chr2:71711579-71712280	658	intron	uc008kbh.1_intron_0_0_chr2_71711623_f	chr2:71711622-71713462
cnv1060	chr2:71711579-71712280	658	intron	uc008kbi.1_intron_0_0_chr2_71711623_f	chr2:71711622-71713462
cnv1060	chr2:71711579-71712280	658	intron	uc008kbj.2_intron_0_0_chr2_71711623_f	chr2:71711622-71713462
cnv1060	chr2:71711579-71712280	658	intron	uc008kbk.2_intron_0_0_chr2_71711623_f	chr2:71711622-71718095
cnv1061	chr2:72792774-72794781	2007	intron	uc008kca.1_intron_2_0_chr2_72784796_r	chr2:72784795-72808211
cnv1061	chr2:72792774-72794781	2007	intron	uc008kcb.1_intron_2_0_chr2_72784796_r	chr2:72784795-72808211
cnv1061	chr2:72792774-72794781	2007	intron	uc008kcc.1_intron_2_0_chr2_72784796_r	chr2:72784795-72808211
cnv1063	chr2:102904671-102906798	2127	intron	uc008lil.2_intron_9_0_chr2_102898735_r	chr2:102898734-102913446
[truncated: 2,069 more rows]

## Sheet: legend
cnv.id	CNV ID
cnv.position	genomic position of the CNV
overlap.size	size of the overlap between a CNV and a feature in column D
overlap.feature	feature name (intron, exon, 3'-UTR exon, 5'-UTR exon)
overlap.feature.id	feature ID
feature.position	genomic position of the overlapped feature
