# Supplementary material for: Copy number variants and selective sweeps in natural populations of the house mouse (Mus musculus domesticus)
Source: Front Genet. 2014 Jun 3;5:153. doi: 10.3389/fgene.2014.00153 (PMC4042557; doi:10.3389/fgene.2014.00153)
Supplement: Table S1 — List of all genes on the custom CGH microarray. [file DataSheet1.ZIP › fgene.2014.00153 - Tables/Table 4.XLSX]

## Sheet: GO analysis results
User file and parameters: User file: ensemblcnv.txt, Organism: mmusculus, Id Type: ensembl_gene_stable_id, Ref Set: refensemblall.txt, Significance Level: .05, Statistics Test: Hypergeometric, MTC: BH, Minimum: 5
The results for each enriched GO category are listed in this table. For each GO category, the first row lists its sub-root (biological process, molecular function, or cellular component), category name, and corresponding GO ID. The second row lists number of reference genes in the category (C), number of genes in the gene set and also in the category (O), expected number in the category (E), Rati…
cellular component----plasma membrane----GO:0005886
C=277;O=61;E=39.09;R=1.56;rawP=6.42e-05;adjP=0.0034
ENSMUSG00000021408	19766	ENSMUSG00000021408	Ripk1	receptor (TNFRSF)-interacting serine-threonine kinase 1
ENSMUSG00000030055	69834	ENSMUSG00000030055	Rab43	RAB43, member RAS oncogene family
ENSMUSG00000030847	29810	ENSMUSG00000030847	Bag3	BCL2-associated athanogene 3
ENSMUSG00000057455	19762	ENSMUSG00000057455	Rit2	Ras-like without CAAX 2
ENSMUSG00000019838	72472	ENSMUSG00000019838	Slc16a10	solute carrier family 16 (monocarboxylic acid transporters), member 10
ENSMUSG00000030092	53870	ENSMUSG00000030092	Cntn6	contactin 6
ENSMUSG00000030307	243616	ENSMUSG00000030307	Slc6a11	solute carrier family 6 (neurotransmitter transporter, GABA), member 11
ENSMUSG00000026469	19775	ENSMUSG00000026469	Xpr1	xenotropic and polytropic retrovirus receptor 1
ENSMUSG00000042700	217692	ENSMUSG00000042700	Sipa1l1	signal-induced proliferation-associated 1 like 1
ENSMUSG00000026365	12628	ENSMUSG00000026365	Cfh	complement component factor h
ENSMUSG00000030209	14812	ENSMUSG00000030209	Grin2b	glutamate receptor, ionotropic, NMDA2B (epsilon 2)
ENSMUSG00000006494	228026	ENSMUSG00000006494	Pdk1	pyruvate dehydrogenase kinase, isoenzyme 1
ENSMUSG00000026312	241201	ENSMUSG00000026312	Cdh7	cadherin 7, type 2
ENSMUSG00000035459	192188	ENSMUSG00000035459	Stab2	stabilin 2
ENSMUSG00000032570	235574	ENSMUSG00000032570	Atp2c1	ATPase, Ca++-sequestering
ENSMUSG00000061603	238161	ENSMUSG00000061603	Akap6	A kinase (PRKA) anchor protein 6
ENSMUSG00000003273	12348	ENSMUSG00000003273	Car11	carbonic anhydrase 11
ENSMUSG00000030228	18705	ENSMUSG00000030228	Pik3c2g	phosphatidylinositol 3-kinase, C2 domain containing, gamma polypeptide
ENSMUSG00000026888	50915	ENSMUSG00000026888	Grb14	growth factor receptor bound protein 14
ENSMUSG00000060961	54403	ENSMUSG00000060961	Slc4a4	solute carrier family 4 (anion exchanger), member 4
ENSMUSG00000034912	320772	ENSMUSG00000034912	Mdga2	MAM domain containing glycosylphosphatidylinositol anchor 2
ENSMUSG00000031371	73738	ENSMUSG00000031371	Haus7	HAUS augmin-like complex, subunit 7
ENSMUSG00000033577	17920	ENSMUSG00000033577	Myo6	myosin VI
ENSMUSG00000032336	20320	ENSMUSG00000032336	Nptn	neuroplastin
ENSMUSG00000030102	16438	ENSMUSG00000030102	Itpr1	inositol 1,4,5-trisphosphate receptor 1
ENSMUSG00000054477	140492	ENSMUSG00000054477	Kcnn2	potassium intermediate/small conductance calcium-activated channel, subfamily N, member 2
ENSMUSG00000026304	19329	ENSMUSG00000026304	Rab17	RAB17, member RAS oncogene family
ENSMUSG00000058400	229214	ENSMUSG00000058400	Qrfpr	pyroglutamylated RFamide peptide receptor
ENSMUSG00000045636	102103	ENSMUSG00000045636	Mtus1	mitochondrial tumor suppressor 1
ENSMUSG00000038859	66898	ENSMUSG00000038859	Baiap2l1	BAI1-associated protein 2-like 1
ENSMUSG00000025178	84095	ENSMUSG00000025178	Pi4k2a	phosphatidylinositol 4-kinase type 2 alpha
ENSMUSG00000032913	269473	ENSMUSG00000032913	Lrig2	leucine-rich repeats and immunoglobulin-like domains 2
ENSMUSG00000027351	114715	ENSMUSG00000027351	Spred1	sprouty protein with EVH-1 domain 1, related sequence
ENSMUSG00000074604	211666	ENSMUSG00000074604	Mgst2	microsomal glutathione S-transferase 2
ENSMUSG00000020672	268534	ENSMUSG00000020672	Sntg2	syntrophin, gamma 2
ENSMUSG00000031337	17772	ENSMUSG00000031337	Mtm1	X-linked myotubular myopathy gene 1
ENSMUSG00000029053	18762	ENSMUSG00000029053	Prkcz	protein kinase C, zeta
ENSMUSG00000000159	72058	ENSMUSG00000000159	Igsf5	immunoglobulin superfamily, member 5
ENSMUSG00000044811	140497	ENSMUSG00000044811	AF251705	cDNA sequence AF251705
ENSMUSG00000001773	53320	ENSMUSG00000001773	Folh1	folate hydrolase 1
ENSMUSG00000003411	69908	ENSMUSG00000003411	Rab3b	RAB3B, member RAS oncogene family
ENSMUSG00000026395	19264	ENSMUSG00000026395	Ptprc	protein tyrosine phosphatase, receptor type, C
ENSMUSG00000004730	13733	ENSMUSG00000004730	Emr1	EGF-like module containing, mucin-like, hormone receptor-like sequence 1
ENSMUSG00000037325	71492	ENSMUSG00000037325	Bbs7	Bardet-Biedl syndrome 7 (human)
ENSMUSG00000056290	60361	ENSMUSG00000056290	Ms4a4b	membrane-spanning 4-domains, subfamily A, member 4B
ENSMUSG00000025089	14585	ENSMUSG00000025089	Gfra1	glial cell line derived neurotrophic factor family receptor alpha 1
ENSMUSG00000030465	234353	ENSMUSG00000030465	Psd3	pleckstrin and Sec7 domain containing 3
ENSMUSG00000059974	235106	ENSMUSG00000059974	Ntm	neurotrimin
ENSMUSG00000038173	320981	ENSMUSG00000038173	Enpp6	ectonucleotide pyrophosphatase/phosphodiesterase 6
ENSMUSG00000070509	244058	ENSMUSG00000070509	Rgma	RGM domain family, member A
ENSMUSG00000028771	19248	ENSMUSG00000028771	Ptpn12	protein tyrosine phosphatase, non-receptor type 12
ENSMUSG00000020170	327826	ENSMUSG00000020170	Frs2	fibroblast growth factor receptor substrate 2
ENSMUSG00000023828	20519	ENSMUSG00000023828	Slc22a3	solute carrier family 22 (organic cation transporter), member 3
ENSMUSG00000007041	114584	ENSMUSG00000007041	Clic1	chloride intracellular channel 1
ENSMUSG00000019978	13822	ENSMUSG00000019978	Epb4.1l2	erythrocyte protein band 4.1-like 2
ENSMUSG00000047804	56697	ENSMUSG00000047804	Akap10	A kinase (PRKA) anchor protein 10
ENSMUSG00000022790	207683	ENSMUSG00000022790	Igsf11	immunoglobulin superfamily, member 11
ENSMUSG00000025586	12877	ENSMUSG00000025586	Cpeb1	cytoplasmic polyadenylation element binding protein 1
ENSMUSG00000029076	20318	ENSMUSG00000029076	Sdf4	stromal cell derived factor 4
ENSMUSG00000000794	140493	ENSMUSG00000000794	Kcnn3	potassium intermediate/small conductance calcium-activated channel, subfamily N, member 3
ENSMUSG00000024236	225115	ENSMUSG00000024236	Svil	supervillin
cellular component----cell periphery----GO:0071944
C=283;O=63;E=39.94;R=1.58;rawP=3.22e-05;adjP=0.0034
ENSMUSG00000021408	19766	ENSMUSG00000021408	Ripk1	receptor (TNFRSF)-interacting serine-threonine kinase 1
ENSMUSG00000030055	69834	ENSMUSG00000030055	Rab43	RAB43, member RAS oncogene family
ENSMUSG00000030847	29810	ENSMUSG00000030847	Bag3	BCL2-associated athanogene 3
ENSMUSG00000057455	19762	ENSMUSG00000057455	Rit2	Ras-like without CAAX 2
ENSMUSG00000019838	72472	ENSMUSG00000019838	Slc16a10	solute carrier family 16 (monocarboxylic acid transporters), member 10
ENSMUSG00000030092	53870	ENSMUSG00000030092	Cntn6	contactin 6
ENSMUSG00000030307	243616	ENSMUSG00000030307	Slc6a11	solute carrier family 6 (neurotransmitter transporter, GABA), member 11
ENSMUSG00000026469	19775	ENSMUSG00000026469	Xpr1	xenotropic and polytropic retrovirus receptor 1
ENSMUSG00000042700	217692	ENSMUSG00000042700	Sipa1l1	signal-induced proliferation-associated 1 like 1
ENSMUSG00000026365	12628	ENSMUSG00000026365	Cfh	complement component factor h
ENSMUSG00000030209	14812	ENSMUSG00000030209	Grin2b	glutamate receptor, ionotropic, NMDA2B (epsilon 2)
ENSMUSG00000006494	228026	ENSMUSG00000006494	Pdk1	pyruvate dehydrogenase kinase, isoenzyme 1
ENSMUSG00000026312	241201	ENSMUSG00000026312	Cdh7	cadherin 7, type 2
ENSMUSG00000035459	192188	ENSMUSG00000035459	Stab2	stabilin 2
ENSMUSG00000032570	235574	ENSMUSG00000032570	Atp2c1	ATPase, Ca++-sequestering
ENSMUSG00000061603	238161	ENSMUSG00000061603	Akap6	A kinase (PRKA) anchor protein 6
ENSMUSG00000003273	12348	ENSMUSG00000003273	Car11	carbonic anhydrase 11
ENSMUSG00000030228	18705	ENSMUSG00000030228	Pik3c2g	phosphatidylinositol 3-kinase, C2 domain containing, gamma polypeptide
ENSMUSG00000026888	50915	ENSMUSG00000026888	Grb14	growth factor receptor bound protein 14
ENSMUSG00000064302	76707	ENSMUSG00000064302	Clasp1	CLIP associating protein 1
ENSMUSG00000060961	54403	ENSMUSG00000060961	Slc4a4	solute carrier family 4 (anion exchanger), member 4
ENSMUSG00000034912	320772	ENSMUSG00000034912	Mdga2	MAM domain containing glycosylphosphatidylinositol anchor 2
ENSMUSG00000031371	73738	ENSMUSG00000031371	Haus7	HAUS augmin-like complex, subunit 7
ENSMUSG00000033577	17920	ENSMUSG00000033577	Myo6	myosin VI
ENSMUSG00000032336	20320	ENSMUSG00000032336	Nptn	neuroplastin
ENSMUSG00000030102	16438	ENSMUSG00000030102	Itpr1	inositol 1,4,5-trisphosphate receptor 1
ENSMUSG00000054477	140492	ENSMUSG00000054477	Kcnn2	potassium intermediate/small conductance calcium-activated channel, subfamily N, member 2
ENSMUSG00000026304	19329	ENSMUSG00000026304	Rab17	RAB17, member RAS oncogene family
ENSMUSG00000058400	229214	ENSMUSG00000058400	Qrfpr	pyroglutamylated RFamide peptide receptor
ENSMUSG00000045636	102103	ENSMUSG00000045636	Mtus1	mitochondrial tumor suppressor 1
ENSMUSG00000038859	66898	ENSMUSG00000038859	Baiap2l1	BAI1-associated protein 2-like 1
ENSMUSG00000025178	84095	ENSMUSG00000025178	Pi4k2a	phosphatidylinositol 4-kinase type 2 alpha
ENSMUSG00000032913	269473	ENSMUSG00000032913	Lrig2	leucine-rich repeats and immunoglobulin-like domains 2
ENSMUSG00000027351	114715	ENSMUSG00000027351	Spred1	sprouty protein with EVH-1 domain 1, related sequence
ENSMUSG00000074604	211666	ENSMUSG00000074604	Mgst2	microsomal glutathione S-transferase 2
ENSMUSG00000020672	268534	ENSMUSG00000020672	Sntg2	syntrophin, gamma 2
ENSMUSG00000031337	17772	ENSMUSG00000031337	Mtm1	X-linked myotubular myopathy gene 1
ENSMUSG00000029053	18762	ENSMUSG00000029053	Prkcz	protein kinase C, zeta
ENSMUSG00000000159	72058	ENSMUSG00000000159	Igsf5	immunoglobulin superfamily, member 5
ENSMUSG00000044811	140497	ENSMUSG00000044811	AF251705	cDNA sequence AF251705
ENSMUSG00000001773	53320	ENSMUSG00000001773	Folh1	folate hydrolase 1
ENSMUSG00000003411	69908	ENSMUSG00000003411	Rab3b	RAB3B, member RAS oncogene family
ENSMUSG00000026395	19264	ENSMUSG00000026395	Ptprc	protein tyrosine phosphatase, receptor type, C
ENSMUSG00000004730	13733	ENSMUSG00000004730	Emr1	EGF-like module containing, mucin-like, hormone receptor-like sequence 1
ENSMUSG00000037325	71492	ENSMUSG00000037325	Bbs7	Bardet-Biedl syndrome 7 (human)
ENSMUSG00000056290	60361	ENSMUSG00000056290	Ms4a4b	membrane-spanning 4-domains, subfamily A, member 4B
ENSMUSG00000025089	14585	ENSMUSG00000025089	Gfra1	glial cell line derived neurotrophic factor family receptor alpha 1
ENSMUSG00000030465	234353	ENSMUSG00000030465	Psd3	pleckstrin and Sec7 domain containing 3
ENSMUSG00000020173	12808	ENSMUSG00000020173	Cobl	cordon-bleu
ENSMUSG00000059974	235106	ENSMUSG00000059974	Ntm	neurotrimin
ENSMUSG00000038173	320981	ENSMUSG00000038173	Enpp6	ectonucleotide pyrophosphatase/phosphodiesterase 6
ENSMUSG00000070509	244058	ENSMUSG00000070509	Rgma	RGM domain family, member A
ENSMUSG00000028771	19248	ENSMUSG00000028771	Ptpn12	protein tyrosine phosphatase, non-receptor type 12
ENSMUSG00000020170	327826	ENSMUSG00000020170	Frs2	fibroblast growth factor receptor substrate 2
ENSMUSG00000023828	20519	ENSMUSG00000023828	Slc22a3	solute carrier family 22 (organic cation transporter), member 3
ENSMUSG00000007041	114584	ENSMUSG00000007041	Clic1	chloride intracellular channel 1
ENSMUSG00000019978	13822	ENSMUSG00000019978	Epb4.1l2	erythrocyte protein band 4.1-like 2
ENSMUSG00000047804	56697	ENSMUSG00000047804	Akap10	A kinase (PRKA) anchor protein 10
ENSMUSG00000022790	207683	ENSMUSG00000022790	Igsf11	immunoglobulin superfamily, member 11
ENSMUSG00000025586	12877	ENSMUSG00000025586	Cpeb1	cytoplasmic polyadenylation element binding protein 1
ENSMUSG00000029076	20318	ENSMUSG00000029076	Sdf4	stromal cell derived factor 4
ENSMUSG00000000794	140493	ENSMUSG00000000794	Kcnn3	potassium intermediate/small conductance calcium-activated channel, subfamily N, member 3
ENSMUSG00000024236	225115	ENSMUSG00000024236	Svil	supervillin
cellular component----synaptic membrane----GO:0097060
C=19;O=9;E=2.68;R=3.36;rawP=0.0005;adjP=0.0177
ENSMUSG00000017978	320405	ENSMUSG00000017978	Cadps2	Ca2+-dependent activator protein for secretion 2
ENSMUSG00000032336	20320	ENSMUSG00000032336	Nptn	neuroplastin
ENSMUSG00000042700	217692	ENSMUSG00000042700	Sipa1l1	signal-induced proliferation-associated 1 like 1
ENSMUSG00000030209	14812	ENSMUSG00000030209	Grin2b	glutamate receptor, ionotropic, NMDA2B (epsilon 2)
ENSMUSG00000079550	227157	ENSMUSG00000079550	Mpp4	membrane protein, palmitoylated 4 (MAGUK p55 subfamily member 4)
ENSMUSG00000030465	234353	ENSMUSG00000030465	Psd3	pleckstrin and Sec7 domain containing 3
ENSMUSG00000025586	12877	ENSMUSG00000025586	Cpeb1	cytoplasmic polyadenylation element binding protein 1
ENSMUSG00000025178	84095	ENSMUSG00000025178	Pi4k2a	phosphatidylinositol 4-kinase type 2 alpha
ENSMUSG00000037852	12876	ENSMUSG00000037852	Cpe	carboxypeptidase E
cellular component----nuclear envelope----GO:0005635
C=34;O=12;E=4.80;R=2.50;rawP=0.0015;adjP=0.0398
ENSMUSG00000026496	11545	ENSMUSG00000026496	Parp1	poly (ADP-ribose) polymerase family, member 1
ENSMUSG00000029053	18762	ENSMUSG00000029053	Prkcz	protein kinase C, zeta
ENSMUSG00000033577	17920	ENSMUSG00000033577	Myo6	myosin VI
ENSMUSG00000030102	16438	ENSMUSG00000030102	Itpr1	inositol 1,4,5-trisphosphate receptor 1
ENSMUSG00000032939	71805	ENSMUSG00000032939	Nup93	nucleoporin 93
ENSMUSG00000004018	67030	ENSMUSG00000004018	Fancl	Fanconi anemia, complementation group L
ENSMUSG00000007041	114584	ENSMUSG00000007041	Clic1	chloride intracellular channel 1
ENSMUSG00000020074	67500	ENSMUSG00000020074	Ccar1	cell division cycle and apoptosis regulator 1
ENSMUSG00000026767	66960	ENSMUSG00000026767	Fam188a	family with sequence similarity 188, member A
ENSMUSG00000022525	27281	ENSMUSG00000022525	Hrasls	HRAS-like suppressor
ENSMUSG00000061603	238161	ENSMUSG00000061603	Akap6	A kinase (PRKA) anchor protein 6
ENSMUSG00000030228	18705	ENSMUSG00000030228	Pik3c2g	phosphatidylinositol 3-kinase, C2 domain containing, gamma polypeptide
cellular component----presynaptic membrane----GO:0042734
C=8;O=5;E=1.13;R=4.43;rawP=0.0021;adjP=0.0445
ENSMUSG00000017978	320405	ENSMUSG00000017978	Cadps2	Ca2+-dependent activator protein for secretion 2
ENSMUSG00000025178	84095	ENSMUSG00000025178	Pi4k2a	phosphatidylinositol 4-kinase type 2 alpha
ENSMUSG00000032336	20320	ENSMUSG00000032336	Nptn	neuroplastin
ENSMUSG00000030209	14812	ENSMUSG00000030209	Grin2b	glutamate receptor, ionotropic, NMDA2B (epsilon 2)
ENSMUSG00000079550	227157	ENSMUSG00000079550	Mpp4	membrane protein, palmitoylated 4 (MAGUK p55 subfamily member 4)
cellular component----synapse part----GO:0044456
C=36;O=12;E=5.08;R=2.36;rawP=0.0026;adjP=0.0459
ENSMUSG00000017978	320405	ENSMUSG00000017978	Cadps2	Ca2+-dependent activator protein for secretion 2
ENSMUSG00000020182	13195	ENSMUSG00000020182	Ddc	dopa decarboxylase
ENSMUSG00000003411	69908	ENSMUSG00000003411	Rab3b	RAB3B, member RAS oncogene family
ENSMUSG00000032336	20320	ENSMUSG00000032336	Nptn	neuroplastin
ENSMUSG00000030102	16438	ENSMUSG00000030102	Itpr1	inositol 1,4,5-trisphosphate receptor 1
ENSMUSG00000042700	217692	ENSMUSG00000042700	Sipa1l1	signal-induced proliferation-associated 1 like 1
ENSMUSG00000030209	14812	ENSMUSG00000030209	Grin2b	glutamate receptor, ionotropic, NMDA2B (epsilon 2)
ENSMUSG00000079550	227157	ENSMUSG00000079550	Mpp4	membrane protein, palmitoylated 4 (MAGUK p55 subfamily member 4)
ENSMUSG00000030465	234353	ENSMUSG00000030465	Psd3	pleckstrin and Sec7 domain containing 3
ENSMUSG00000025586	12877	ENSMUSG00000025586	Cpeb1	cytoplasmic polyadenylation element binding protein 1
ENSMUSG00000025178	84095	ENSMUSG00000025178	Pi4k2a	phosphatidylinositol 4-kinase type 2 alpha
ENSMUSG00000037852	12876	ENSMUSG00000037852	Cpe	carboxypeptidase E
