# Supplementary material for: Copy number variants and selective sweeps in natural populations of the house mouse (Mus musculus domesticus)
Source: Front Genet. 2014 Jun 3;5:153. doi: 10.3389/fgene.2014.00153 (PMC4042557; doi:10.3389/fgene.2014.00153)
Supplement: Table S1 — List of all genes on the custom CGH microarray. [file DataSheet1.ZIP › fgene.2014.00153 - Tables/Table 5.XLSX]

## Sheet: differentiating CNVs
position mm9	differentiating cnv id	size	no probes	# samples with amp.		# samples with del.		p value	gene id	ensembl id	cnv location	gene expression affected (Bryk et al. 2013)
				DE	FR	DE	FR
chr17:30738343-30961981	diff_cnv1	223639	1298	5	1	0	0	0.0238095	Dnahc8, Glo1	ENSMUSG00000033826, ENSMUSG00000024026	introns and exons	higher expression in DE in testis
chr17:30584682-30738343	diff_cnv2	153662	873	4	1	0	0	ns	Btbd9, Glo1	ENSMUSG00000062202, ENSMUSG00000024026	whole gene	higher expression in brain in DE, Glo1 higher expression in all tissues in DE
chr11:3030764-3099912	diff_cnv3	69149	341	0	0	5	0	0.00396825	Sfi1	ENSMUSG00000023764	whole gene	higher expression in FR in liver
chr17:30965762-31018467	diff_cnv4	52706	338	5	1	0	0	0.0238095	Dnahc8	ENSMUSG00000033826	introns and exons	higher expression in DE in testis
chr13:120277682-120283877	diff_cnv5	6196	35	1	0	1	5	0.0238095	Gm7120	ENSMUSG00000074634	introns and exons	no difference in gene expression
chr11:30536315-30542125	diff_cnv6	5811	30	0	0	4	0	0.0238095	Acyp2	ENSMUSG00000060923	intron	higher expression in DE liver and testis
chr11:3026905-3030764	diff_cnv7	3860	3	0	0	4	0	0.0238095	Pisd-ps1	ENSMUSG00000082286	whole gene	higher expression in FR in all tissues
chr17:30961981-30965762	diff_cnv8	3782	24	5	1	0	1	0.0238095	Dnahc8	ENSMUSG00000033826	intron	higher expression in testis in DE
chr13:9343632-9346961	diff_cnv9	3330	22	0	0	0	4	0.0238095	Dip2c	ENSMUSG00000048264	intron	higher expression in DE in testis
chr13:24465039-24468348	diff_cnv10	3310	23	4	0	0	0	0.0238095	Cmah	ENSMUSG00000016756	intron	no difference in gene expression
chr11:88891341-88894502	diff_cnv11	3162	16	4	0	0	0	0.0238095	Dgke	ENSMUSG00000000276	intergenic	no difference in gene expression
chr8:125992027-125995141	diff_cnv12	3115	14	0	0	1	5	0.0238095	Afg3l1, Def8	ENSMUSG00000031967, ENSMUSG00000001482	intergenic	higher expression in FR in testis for Afg3l1
chr3:117300104-117302894	diff_cnv13	2791	18	0	0	1	5	0.0238095	4833424O15Rik	ENSMUSG00000033342	intron	higher expression in DE in brain
chr16:38929501-38932179	diff_cnv14	2679	18	0	0	4	0	0.0238095	Igsf11	ENSMUSG00000022790	intron	higher expression in DE in liver
chr7:74486356-74488446	diff_cnv15	2091	13	0	0	0	4	0.0238095	Mef2a	ENSMUSG00000030557	intron	higher expression in DE in testis
chr4:135852826-135854817	diff_cnv16	1992	12	0	0	5	1	0.0238095	Zfp46	ENSMUSG00000051351	intergenic	no difference in gene expression
chr9:50319745-50321584	diff_cnv17	1840	11	0	0	1	5	0.0238095	Pts, 1600029D21Rik	ENSMUSG00000032067, ENSMUSG00000032068	intergenic	no difference in gene expression
chr17:85180796-85182534	diff_cnv18	1739	13	0	0	0	4	0.0238095	Lrpprc	ENSMUSG00000024120	intron	higher expression in FR in liver
chr19:60954903-60956395	diff_cnv19	1493	12	0	0	4	0	0.0238095	Prdx3	ENSMUSG00000024997	intergenic	no difference in gene expression
chr19:24430163-24431571	diff_cnv20	1409	12	0	0	4	0	0.0238095	Pip5k1b	ENSMUSG00000024867	intron	no difference in gene expression
chr3:128963270-128964470	diff_cnv21	1201	8	0	0	0	4	0.0238095	Enpep	ENSMUSG00000028024	intergenic	higher expression in DE in brain
chr18:64812307-64813501	diff_cnv22	1195	9	0	0	5	1	0.0238095	Atp8b1	ENSMUSG00000039529	intron	higher expression in FR in testis
chr12:68248206-68249303	diff_cnv23	1098	5	0	0	0	5	0.00396825	Mdga2	ENSMUSG00000034912	intron	higher expression in FR in testis
chr7:125830414-125831472	diff_cnv24	1059	6	0	0	0	4	0.0238095	Gde1	ENSMUSG00000033917	intergenic	higher expression in FR in liver
chr16:76278372-76279182	diff_cnv25	811	6	0	0	0	4	0.0238095	Nrip1	ENSMUSG00000048490	intergenic	higher expression in DE in liver
chr1:52898603-52899401	diff_cnv26	799	9	0	0	4	0	0.0238095	Hibch	ENSMUSG00000041426	intergenic	no difference in gene expression
chr5:38773533-38774319	diff_cnv27	787	4	0	0	1	5	0.0238095	Slc2a9	ENSMUSG00000005107	intron	higher expression in FR in liver
chr12:3577966-3578695	diff_cnv28	730	3	0	0	0	4	0.0238095	Dtnb	ENSMUSG00000071454	intron	higher expression in DE in brain
chr16:38891568-38892293	diff_cnv29	726	5	0	0	5	0	0.00396825	Igsf11	ENSMUSG00000022790	intergenic	no difference in gene expression
chr7:127366300-127366871	diff_cnv30	572	5	0	0	1	5	0.0238095	Abca14	ENSMUSG00000062017	intron	higher expression in FR in testis
chr18:83860218-83860722	diff_cnv31	505	6	0	0	4	0	0.0238095	Tshz1	ENSMUSG00000046982	intergenic	no difference in gene expression
chr13:37490047-37490466	diff_cnv32	420	3	0	0	0	5	0.00396825	Ly86	ENSMUSG00000021423	intron	higher expression in DE in brain and liver
chr1:52894000-52894384	diff_cnv33	385	4	0	0	0	5	0.00396825	Hibch	ENSMUSG00000041426	intergenic	no difference in gene expression
chr3:113262544-113262817	diff_cnv34	274	3	0	0	5	0	0.00396825	Amy1	ENSMUSG00000074264	intron	higher expression in DE in testis, but higher expression in FR in brain
chr13:120283877-120284180	diff_cnv35	304	3	1	0	1	4	ns	Gm7120	ENSMUSG00000074634	introns and exons	no difference in gene expression
chr4:12081647-12081910	diff_cnv36	264	3	0	0	0	4	0.0238095	Fam92a	ENSMUSG00000028218	intron	higher expression in DE in liver
chr8:113637246-113637489	diff_cnv37	244	4	0	0	1	5	0.0238095	4930402E16Rik	ENSMUSG00000033624	intron	higher expression in FR in all tissues
chr3:114623555-114623787	diff_cnv38	233	3	0	0	4	0	0.0238095	Olfm3	ENSMUSG00000027965	intron	higher expression in FR in brain
Regions in bold were selected for microsatellite-based scan for selective sweeps
