# Supplementary material for: Copy number variants and selective sweeps in natural populations of the house mouse (Mus musculus domesticus)
Source: Front Genet. 2014 Jun 3;5:153. doi: 10.3389/fgene.2014.00153 (PMC4042557; doi:10.3389/fgene.2014.00153)
Supplement: Table S1 — List of all genes on the custom CGH microarray. [file DataSheet1.ZIP › fgene.2014.00153 - Tables/Table 6.XLSX]

## Sheet: microsatellite_primers
gene id	msats id	microsatellite sequence	# repeats	forward primer	reverse primer
Pisd-ps1, Sfi	6	ACC	5	CCTAAGCTGTACTGTCCATC	CACCCACTCTAACCTAACAG
Pisd-ps1, Sfi	7	AC	14	TTTAAGGGAGCTTGACACAG	TTACAGACTGTGGACCAAAC
Gm7120	42	AAT	6	ATGTCCAGGGTTACAAGTTC	TTTCTGTTTGTCTGGAGTGG
Gm7120	43	AC	9	AGGCTTTATGAACCTCAGTG	GTACTTTAAACGGCTTGTGG
Cmah	84	ACC	5	TTCAATCCATCTCTCCCAAC	TATCCAAACGGTGCATATCC
Cmah	89	AT	5	GGGTCTTCGCTTTGAGTTC	CTAGGACTACAGGAAGAAGC
Btbd9, Glo1, Gm6402, Dnahc8	2	AC	10	CTAGGGCTTCACATATGCTC	TTGAAAGTTGTCCTCCAGTC
Btbd9, Glo1, Gm6402, Dnahc8	3	AG	9	CTACAGAGACAGAGAAACCC	GTGTGTCTTGTCTCCCTTG
Btbd9, Glo1, Gm6402, Dnahc8	4	AG	5	GGGTATTTGTTTGCTTGCTC	GATTGTACTTTGCAGCACAG
Amy1	150	AGG	7	GGAAATAGGTGGGATCATGG	CTTGCTCCTTGACTCTCATC
Amy1	151	AC	6	GTGTCATATTACCCTGGCTC	GTTAGATCTTTCCTCCTGCC
Amy1	153	AG	6	AAGGAGGAGCTGATGTAGAG	ATCTGGGAGTACACCTTCTG
Dgke	94	AAC	8	CTACACAGAGAAACCCTGTC	GTCTCACCATGTAACTCAGG
Dgke	95	AAC	5	GTAAGTTTCCCTCCTTCCAC	GCTATGGTAGGAGGTTTGTC
Dgke	97	AC	5	AGGGTGAGATCTTTAGTCCC	GGAACTAAATGTCCAGTCCC
Dgke	101	AC	7	GAGGTCCTGAGTTCAAGTTC	GTGTTCTTGGAGGAGGTATG
