# Supplementary material for: Copy number variants and selective sweeps in natural populations of the house mouse (Mus musculus domesticus)
Source: Front Genet. 2014 Jun 3;5:153. doi: 10.3389/fgene.2014.00153 (PMC4042557; doi:10.3389/fgene.2014.00153)
Supplement: Table S1 — List of all genes on the custom CGH microarray. [file DataSheet1.ZIP › fgene.2014.00153 - Tables/Table 7.XLSX]

## Sheet: microsatellite_scan_results
microsatellite ID	het DE	het FR	z-value	microsatellite sequence	# repeats	microsatellite location	CNV differentiation	CNV length (bp)	gene part affected
Sfi_6	0.110502	0.020833	2.01153	ACC	5	upstream of Sfi1, in an intron of Eif4enif1	del in 5/5 DE and 0/5 FR	69149	whole gene region (exons and introns)
Sfi_7	0.820794	0.232675	4.28377	AC	14	upstream of Sfi1, in an intron of Eif4enif1	del in 5/5 DE and 0/5 FR	69149	whole gene region (exons and introns)
Gm7120_42	0.600156	0.571819	0.0906032	AAT	6	upstream of Gm7120, inside intron of 4833420G17Rik	del in 1/5 DE and 5/5 FR; amp 1/5 DE and 0/5 FR	6196	whole gene region (exons and introns)
Gm7120_43	0.823668	0.735746	0.888138	AC	9	upstream of Gm7120, inside intron of 4833420G17Rik	del in 1/5 DE and 5/5 FR; amp 1/5 DE and 0/5 FR	6196	whole gene region (exons and introns)
Cmah_84	0.087774	0.041228	0.866287	ACC	5	upstream of the CNV	amp in 4/5 DE and 0/5 FR	3310	intron
Cmah_89	0.022222	0.020833	-0.0242453	AT	5	downstream of the CNV	amp in 4/5 DE and 0/5 FR	3310	intron
Dnahc8_2	0.183379	0.537061	-2.42386	AC	10	downstream of the CNV	amp in 5/5 DE and 1/5 FR	433789	whole gene region (exons and introns)
Dnahc8_3	0.961268	0.963866	-0.263919	AG	9	upstream of the CNV	amp in 5/5 DE and 1/5 FR	433789	whole gene region (exons and introns)
Dnahc8_4	0.021739	0.238245	-3.3388	AG	5	downstream of the CNV	amp in 5/5 DE and 1/5 FR	433789	whole gene region (exons and introns)
Amy1_150	0.348814	0.195614	0.960772	AGG	7	upstream of the CNV (within 15kb window)	del in 5/5 DE and 0/5 FR	274	intron
Amy1_151	0.485393	0.608772	-0.90543	AC	6	downstream of the CNV (within 15kb)	del in 5/5 DE and 0/5 FR	274	intron
Amy1_153	0.892714	0.541886	3.54108	AG	6	downstream of the CNV (within 15kb)	del in 5/5 DE and 0/5 FR	274	intron
Dgke_94	0.6	0.6	-0.101925	AAC	8	upstream of the CNV in the intergenic sequence (closer to Trim25)	amp in 4/5 DE amd 0/5 FR	3162	intron
Dgke_95	0.533333	0.533333	-0.101925	AAC	5	upstream of the CNV in the intergenic sequence (closer to Trim25)	amp in 4/5 DE amd 0/5 FR	3162	intron
Dgke_97	0.533333	0.533333	-0.101925	AC	5	upstream of the CNV in the intergenic sequence (closer to Trim25)	amp in 4/5 DE amd 0/5 FR	3162	intron
Dgke_101	0.125	0.125	-0.101925	AC	7	downstream of the CNV in the intergenic sequence (closer to Dgke)	amp in 4/5 DE amd 0/5 FR	3162	intron
Legend:
microsatellite ID	microsatellite ID
het DE / het FR	heterozygosity value from DE or FR population
z-value	z-valu efrom the lnRG test for differences in heterozygosity
microsatellite sequence	microsatellite sequence
# repeats	number of repeats of each microsatellite (from reference genome sequence)
microsatellite location	location of microsatellite relative to CNV investigated
CNV differentiation	description of differentiating CNVs: "del in 5/5 DE and 0/5 FR" indicates that there is a deletion in all DE samples (5 out of 5) and there are no FR samples with this deletion relative to C57Bl/6
CNV length (bp)	CNV length (bp)
gene part affected	description of gene region affected by the CNV
red	indicates significant differences in heterozygosity between the populations
green	indicates very low heterozygosity values across the populations
